# Supplementary material for: Crystal structure of (1RS,21SR,22RS,24SR)-28-oxo-24-propyl-8,11,14-trioxa-24,27-di­aza­penta­cyclo[19.5.1.122,26.02,7.015,20]octa­cosa-2,4,6,15(20),16,18-hexa­ene acetic acid monosolvate
Source: Acta Crystallogr E Crystallogr Commun. 2016 May 20;72(Pt 6):829–32. doi: 10.1107/S2056989016007556 (PMC4908554; doi:10.1107/S2056989016007556)
Supplement: Supplementary file 1 [file e-72-00829-sup1.cif]

##############################################################################
#                                                                            #
# This CIF contains the data in a paper accepted for publication in          #
# Acta Crystallographica Section E. It conforms to the requirements of       #
# Notes for Authors for Acta Crystallographica Section E, and has been       #
# peer reviewed under the auspices of the IUCr Commission on Journals.       #
#                                                                            #
# Full details of the Crystallographic Information File format               #
# are given in the paper "The Crystallographic Information File (CIF):       #
# a New Standard Archive File for Crystallography" by S. R. Hall, F. H.      #
# Allen and I. D. Brown [Acta Cryst. (1991), A47, 655-685].                  #
#                                                                            #
# The current version of the core CIF dictionary is obtainable from          #
# ftp://ftp.iucr.org/pub/cif_core.dic.                                       #
#                                                                            #
# Software is freely available for graphical display of the structure(s)     #
# in this CIF. For information consult the CIF software page                 #
# http://www.iucr.org/resources/cif/software.                                #
#                                                                            #
# This file may be used for bona fide research purposes within the           #
# scientific community so long as proper attribution is given to the journal # 
# article from which it was obtained.                                        #
#                                                                            #
##############################################################################
data_global
_audit_creation_method     'from SHELXL97 CIF and IUCr SHELXL97-template'
_journal_date_recd_electronic     2016-04-20
_journal_date_accepted     2016-05-05
_journal_name_full     'Acta Crystallographica, Section E'
_journal_year     2016
_journal_volume     72
_journal_issue      6
_journal_page_first     829
_journal_page_last     832
_journal_paper_category     GO
_journal_paper_doi     10.1107/S2056989016007556
_journal_coeditor_code     CV5505
_publ_contact_author_name     'Truong Hong Hieu'
_publ_contact_author_address
;
Institute of Chemistry, Vietnam Academy of Science and Technology,
18 Hoang Quoc Viet, Hanoi, Vietnam
;
_publ_contact_author_email     'thh1101@yahoo.com'
_publ_contact_author_fax     '+7(499)1355085'
_publ_contact_author_phone     '+7(499)1359343'
_publ_section_title
;\
Crystal structure of
(1<i>RS</i>,21<i>SR</i>,22<i>RS</i>,24<i>SR</i>)-28-oxo-24-propyl-8,11,14-\
trioxa-24,27-diazapentacyclo[19.5.1.1^22,26^.0^2,7^.0^15,20^]octacosa-2,4,6,\
15(20),16,18-hexaene acetic acid monosolvate
;
_publ_section_title_footnote     .
loop_
    _publ_author_name
    _publ_author_footnote
    _publ_author_address
    'Truong Hong Hieu' .
;
Institute of Chemistry, Vietnam Academy of Science and Technology,
18 Hoang Quoc Viet, Hanoi, Vietnam
;
    'Le Tuan Anh' .
;
Department of Chemistry, Vietnam National University,
144 Xuan Thuy, Cau Giay, Hanoi, Vietnam
;
    'Anatoly T. Soldatenkov' .
;
Organic Chemistry Department, Peoples' Friendship University of Russia,
6 Miklukho-Maklay St., Moscow 117198, Russian Federation
;
    'Nguyen Van Tuyen' .
;
Institute of Chemistry, Vietnam Academy of Science and Technology,
18 Hoang Quoc Viet, Hanoi, Vietnam
;
    'Victor N. Khrustalev' .
;
Inorganic Chemistry Department, Peoples' Friendship University of Russia,
6 Miklukho-Maklay St, Moscow, 117198, Russian Federation
X-Ray Structural Centre,
A. N. Nesmeyanov Institute of Organoelement Compounds,
Russian Academy of Sciences,
28 Vavilov St, B-334, Moscow 119991, Russian Federation
;
_publ_section_synopsis
;
The crystal structure of a product of the Petrenko--Kritchenko condensation of
<i>N</i>-propylpiperidone with 1,5-bis(2-formylphenoxy)-3-oxapentane and
ammonium acetate was studied by X-ray diffraction
;
data_I
_database_code_depnum_ccdc_archive 'CCDC 1478354'
_audit_creation_method     SHELXL-2014/6
_chemical_name_systematic
;\
(1<i>RS</i>,21<i>SR</i>,22<i>RS</i>,24<i>SR</i>)-28-Oxo-24-propyl-8,11,14-\
trioxa-24,27-diazapentacyclo[19.5.1.1^22,26^.0^2,7^.0^15,20^]octacosa-\
2,4,6,15(20),16,18-hexaene acetic acid monosolvate
;
_chemical_name_common     ?
_chemical_formula_moiety     'C26 H32 N2 O4, C2 H4 O2'
_chemical_formula_sum     'C28 H36 N2 O6'
_chemical_formula_iupac     'C26 H32 N2 O4, C2 H4 O2'
_chemical_formula_weight     496.59
_chemical_melting_point     ?
_shelx_space_group_comment
;
The symmetry employed for this shelxl refinement is uniquely defined
by the following loop, which should always be used as a source of
symmetry information in preference to the above space-group names.
They are only intended as comments.
;
_space_group_crystal_system     triclinic
_space_group_name_H-M_alt     'P-1'
_space_group_name_Hall     '-P 1'
loop_
    _space_group_symop_operation_xyz
    'x, y, z'
    '-x, -y, -z'
_cell_length_a     9.4610(8)
_cell_length_b     11.6730(10)
_cell_length_c     12.9862(11)
_cell_angle_alpha     83.780(2)
_cell_angle_beta     79.998(2)
_cell_angle_gamma     67.335(2)
_cell_volume     1301.95(19)
_cell_formula_units_Z     2
_cell_measurement_reflns_used     3303
_cell_measurement_theta_min     2.36
_cell_measurement_theta_max     29.06
_cell_measurement_temperature     120(2)
_exptl_crystal_description     prism
_exptl_crystal_colour     colourless
_exptl_crystal_size_max     0.30
_exptl_crystal_size_mid     0.20
_exptl_crystal_size_min     0.20
_exptl_crystal_density_diffrn     1.267
_exptl_crystal_density_meas     ?
_exptl_crystal_density_method     ?
_exptl_crystal_F_000     532
_exptl_absorpt_coefficient_mu     0.089
_exptl_absorpt_correction_type     multi-scan
_exptl_absorpt_process_details
;
(<i>SADABS</i>; Sheldrick, 2003)
;
_shelx_estimated_absorpt_T_min     0.974
_shelx_estimated_absorpt_T_max     0.982
_exptl_absorpt_correction_T_min     0.946
_exptl_absorpt_correction_T_max     0.963
_diffrn_ambient_temperature     120(2)
_diffrn_radiation_type     MoK\a
_diffrn_radiation_wavelength     0.71073
_diffrn_measurement_device_type     'Bruker APEXII CCD'
_diffrn_measurement_method     '\f and \w scans'
_diffrn_detector_area_resol_mean     ?
_diffrn_reflns_number     17314
_diffrn_reflns_av_R_equivalents     0.0463
_diffrn_reflns_theta_min     1.594
_diffrn_reflns_theta_max     30.581
_diffrn_reflns_theta_full     25.242
_diffrn_measured_fraction_theta_max     0.993
_diffrn_measured_fraction_theta_full     1.000
_diffrn_reflns_limit_h_min     -13
_diffrn_reflns_limit_h_max     13
_diffrn_reflns_limit_k_min     -16
_diffrn_reflns_limit_k_max     16
_diffrn_reflns_limit_l_min     -18
_diffrn_reflns_limit_l_max     18
_refine_special_details     ?
_reflns_number_total     7954
_reflns_number_gt     5223
_reflns_threshold_expression     'I > 2\s(I)'
_refine_ls_structure_factor_coef     Fsqd
_refine_ls_matrix_type     full
_refine_ls_R_factor_all     0.1062
_refine_ls_R_factor_gt     0.0646
_refine_ls_wR_factor_gt     0.1245
_refine_ls_wR_factor_ref     0.1425
_refine_ls_goodness_of_fit_ref     1.012
_refine_ls_restrained_S_all     1.012
_refine_ls_number_reflns     7954
_refine_ls_number_parameters     327
_refine_ls_number_restraints     0
_refine_ls_hydrogen_treatment     constr
_refine_ls_weighting_scheme     calc
_refine_ls_weighting_details
              'w=1/[\s^2^(Fo^2^)+(0.0492P)^2^+0.4449P] where P=(Fo^2^+2Fc^2^)/3'
_atom_sites_solution_hydrogens     mixed
_atom_sites_solution_primary     difmap
_atom_sites_solution_secondary     difmap
_refine_ls_shift/su_max     0.001
_refine_ls_shift/su_mean     0.000
_refine_diff_density_max     0.385
_refine_diff_density_min     -0.289
_refine_ls_extinction_method     none
_refine_ls_extinction_coef     .
loop_
    _atom_type_symbol
    _atom_type_description
    _atom_type_scat_dispersion_real
    _atom_type_scat_dispersion_imag
    _atom_type_scat_source
    'C' 'C' 0.0033 0.0016
                         'International Tables Vol C Tables 4.2.6.8 and 6.1.1.4'
    'H' 'H' 0.0000 0.0000
                         'International Tables Vol C Tables 4.2.6.8 and 6.1.1.4'
    'N' 'N' 0.0061 0.0033
                         'International Tables Vol C Tables 4.2.6.8 and 6.1.1.4'
    'O' 'O' 0.0106 0.0060
                         'International Tables Vol C Tables 4.2.6.8 and 6.1.1.4'
_computing_data_collection
;
<i>APEX2</i> (Bruker, 2005)
;
_computing_cell_refinement
;
<i>SAINT</i> (Bruker, 2001)
;
_computing_data_reduction
;
<i>SAINT</i> (Bruker, 2001)
;
_computing_structure_solution
;
<i>SHELXTL</i> (Sheldrick, 2008)
;
_computing_structure_refinement
;
<i>SHELXTL</i> (Sheldrick, 2008)
;
_computing_molecular_graphics
;
<i>SHELXTL</i> (Sheldrick, 2008)
;
_computing_publication_material
;
<i>SHELXTL</i> (Sheldrick, 2008)
;
loop_
    _atom_site_type_symbol
    _atom_site_label
    _atom_site_fract_x
    _atom_site_fract_y
    _atom_site_fract_z
    _atom_site_U_iso_or_equiv
    _atom_site_adp_type
    _atom_site_calc_flag
    _atom_site_occupancy
    _atom_site_disorder_assembly
    _atom_site_disorder_group
    C C1 0.7020(2) 0.80143(16) 0.32331(13) 0.0151(3) Uani d 1 . .
    H H1 0.5943 0.8030 0.3432 0.018 Uiso calc 1 . .
    C C2 0.7882(2) 0.73774(16) 0.41389(13) 0.0156(3) Uani d 1 . .
    C C3 0.7109(2) 0.70361(17) 0.50551(14) 0.0187(4) Uani d 1 . .
    H H3 0.6039 0.7188 0.5099 0.022 Uiso calc 1 . .
    C C4 0.7870(2) 0.64764(17) 0.59081(14) 0.0219(4) Uani d 1 . .
    H H4 0.7321 0.6262 0.6534 0.026 Uiso calc 1 . .
    C C5 0.9433(2) 0.62344(17) 0.58399(14) 0.0217(4) Uani d 1 . .
    H H5 0.9957 0.5846 0.6421 0.026 Uiso calc 1 . .
    C C6 1.0246(2) 0.65524(16) 0.49323(14) 0.0199(4) Uani d 1 . .
    H H6 1.1322 0.6374 0.4887 0.024 Uiso calc 1 . .
    C C7 0.9465(2) 0.71355(16) 0.40895(14) 0.0171(3) Uani d 1 . .
    O O8 1.01351(14) 0.75192(12) 0.31660(10) 0.0216(3) Uani d 1 . .
    C C9 1.1750(2) 0.73063(18) 0.30576(15) 0.0212(4) Uani d 1 . .
    H H9A 1.2378 0.6404 0.3071 0.025 Uiso calc 1 . .
    H H9B 1.1961 0.7677 0.3636 0.025 Uiso calc 1 . .
    C C10 1.2134(2) 0.79095(18) 0.20263(15) 0.0236(4) Uani d 1 . .
    H H10A 1.1391 0.8779 0.1975 0.028 Uiso calc 1 . .
    H H10B 1.3188 0.7918 0.1963 0.028 Uiso calc 1 . .
    O O11 1.20538(16) 0.72247(12) 0.12144(10) 0.0241(3) Uani d 1 . .
    C C12 1.1807(2) 0.79105(18) 0.02482(15) 0.0244(4) Uani d 1 . .
    H H12A 1.2802 0.7912 -0.0144 0.029 Uiso calc 1 . .
    H H12B 1.1104 0.8782 0.0374 0.029 Uiso calc 1 . .
    C C13 1.1102(2) 0.73105(19) -0.03698(15) 0.0240(4) Uani d 1 . .
    H H13A 1.1011 0.7713 -0.1079 0.029 Uiso calc 1 . .
    H H13B 1.1748 0.6416 -0.0437 0.029 Uiso calc 1 . .
    O O14 0.95979(15) 0.74700(12) 0.01989(10) 0.0232(3) Uani d 1 . .
    C C15 0.8744(2) 0.69058(16) -0.01385(14) 0.0194(4) Uani d 1 . .
    C C16 0.9239(2) 0.61671(17) -0.10028(14) 0.0226(4) Uani d 1 . .
    H H16 1.0216 0.6039 -0.1414 0.027 Uiso calc 1 . .
    C C17 0.8277(2) 0.56197(18) -0.12541(15) 0.0258(4) Uani d 1 . .
    H H17 0.8612 0.5108 -0.1838 0.031 Uiso calc 1 . .
    C C18 0.6844(2) 0.58076(18) -0.06688(15) 0.0256(4) Uani d 1 . .
    H H18 0.6194 0.5435 -0.0851 0.031 Uiso calc 1 . .
    C C19 0.6368(2) 0.65503(17) 0.01915(14) 0.0215(4) Uani d 1 . .
    H H19 0.5384 0.6682 0.0595 0.026 Uiso calc 1 . .
    C C20 0.7302(2) 0.71058(16) 0.04736(13) 0.0166(3) Uani d 1 . .
    C C21 0.6760(2) 0.78938(16) 0.14221(13) 0.0152(3) Uani d 1 . .
    H H21 0.5681 0.7948 0.1691 0.018 Uiso calc 1 . .
    C C22 0.6672(2) 0.92585(16) 0.11686(14) 0.0166(3) Uani d 1 . .
    H H22 0.7129 0.9357 0.0426 0.020 Uiso calc 1 . .
    C C23 0.7502(2) 0.96020(16) 0.19043(14) 0.0173(4) Uani d 1 . .
    O O23 0.84543(15) 1.00757(12) 0.16251(10) 0.0237(3) Uani d 1 . .
    C C24 0.6875(2) 0.93985(16) 0.30267(14) 0.0166(3) Uani d 1 . .
    H H24 0.7460 0.9601 0.3505 0.020 Uiso calc 1 . .
    N N25 0.76982(17) 0.72799(13) 0.22760(11) 0.0149(3) Uani d 1 . .
    H H25 0.8675 0.7259 0.2065 0.018 Uiso d 1 . .
    C C26 0.4975(2) 1.01694(17) 0.13699(14) 0.0191(4) Uani d 1 . .
    H H26A 0.4925 1.1032 0.1216 0.023 Uiso calc 1 . .
    H H26B 0.4366 1.0002 0.0898 0.023 Uiso calc 1 . .
    N N27 0.43102(17) 1.00357(14) 0.24556(11) 0.0173(3) Uani d 1 . .
    C C28 0.5164(2) 1.02988(17) 0.31802(14) 0.0187(4) Uani d 1 . .
    H H28A 0.4688 1.0206 0.3910 0.022 Uiso calc 1 . .
    H H28B 0.5107 1.1166 0.3054 0.022 Uiso calc 1 . .
    C C29 0.2644(2) 1.07837(17) 0.26161(15) 0.0208(4) Uani d 1 . .
    H H29A 0.2169 1.0627 0.2052 0.025 Uiso calc 1 . .
    H H29B 0.2495 1.1674 0.2557 0.025 Uiso calc 1 . .
    C C30 0.1803(2) 1.05181(18) 0.36677(16) 0.0244(4) Uani d 1 . .
    H H30A 0.2005 1.0930 0.4222 0.029 Uiso calc 1 . .
    H H30B 0.2199 0.9612 0.3837 0.029 Uiso calc 1 . .
    C C31 0.0058(2) 1.0991(2) 0.36409(18) 0.0352(5) Uani d 1 . .
    H H31A -0.0476 1.0901 0.4344 0.053 Uiso calc 1 . .
    H H31B -0.0152 1.0506 0.3158 0.053 Uiso calc 1 . .
    H H31C -0.0314 1.1869 0.3404 0.053 Uiso calc 1 . .
    O O32 0.75677(15) 0.50970(13) 0.27083(11) 0.0263(3) Uani d 1 . .
    H H32 0.7652 0.5868 0.2569 0.039 Uiso d 1 . .
    O O33 0.51282(18) 0.61820(16) 0.33797(16) 0.0489(5) Uani d 1 . .
    C C32 0.6186(2) 0.5196(2) 0.31786(19) 0.0335(5) Uani d 1 . .
    C C33 0.6036(3) 0.3964(3) 0.3473(3) 0.0692(10) Uani d 1 . .
    H H33A 0.5385 0.4009 0.4154 0.104 Uiso calc 1 . .
    H H33B 0.7064 0.3320 0.3516 0.104 Uiso calc 1 . .
    H H33C 0.5561 0.3759 0.2942 0.104 Uiso calc 1 . .
loop_
    _atom_site_aniso_label
    _atom_site_aniso_U_11
    _atom_site_aniso_U_22
    _atom_site_aniso_U_33
    _atom_site_aniso_U_12
    _atom_site_aniso_U_13
    _atom_site_aniso_U_23
    C1 0.0143(8) 0.0166(8) 0.0132(8) -0.0045(7) -0.0020(6) -0.0009(6)
    C2 0.0168(8) 0.0149(8) 0.0142(8) -0.0040(7) -0.0046(7) -0.0011(6)
    C3 0.0187(9) 0.0212(9) 0.0175(9) -0.0094(7) -0.0024(7) 0.0006(7)
    C4 0.0291(10) 0.0221(9) 0.0147(8) -0.0102(8) -0.0041(7) 0.0025(7)
    C5 0.0282(10) 0.0178(9) 0.0189(9) -0.0050(8) -0.0123(8) 0.0015(7)
    C6 0.0181(9) 0.0183(9) 0.0222(9) -0.0030(7) -0.0077(7) -0.0024(7)
    C7 0.0181(9) 0.0166(8) 0.0161(8) -0.0052(7) -0.0031(7) -0.0023(7)
    O8 0.0138(6) 0.0316(7) 0.0192(6) -0.0089(6) -0.0033(5) 0.0025(6)
    C9 0.0120(8) 0.0273(10) 0.0250(10) -0.0068(7) -0.0031(7) -0.0051(8)
    C10 0.0166(9) 0.0253(10) 0.0305(10) -0.0103(8) -0.0002(8) -0.0037(8)
    O11 0.0293(8) 0.0220(7) 0.0208(7) -0.0099(6) -0.0040(6) 0.0011(6)
    C12 0.0186(9) 0.0263(10) 0.0253(10) -0.0085(8) 0.0004(8) 0.0062(8)
    C13 0.0179(9) 0.0302(10) 0.0186(9) -0.0068(8) 0.0044(7) 0.0009(8)
    O14 0.0183(7) 0.0290(7) 0.0226(7) -0.0103(6) 0.0037(5) -0.0076(6)
    C15 0.0238(10) 0.0161(8) 0.0164(8) -0.0053(7) -0.0042(7) 0.0001(7)
    C16 0.0274(10) 0.0201(9) 0.0139(8) -0.0031(8) -0.0008(7) 0.0002(7)
    C17 0.0395(12) 0.0206(9) 0.0148(9) -0.0068(9) -0.0072(8) -0.0015(7)
    C18 0.0344(11) 0.0219(9) 0.0226(10) -0.0101(9) -0.0092(9) -0.0025(8)
    C19 0.0242(10) 0.0210(9) 0.0205(9) -0.0085(8) -0.0068(8) 0.0006(7)
    C20 0.0197(9) 0.0171(8) 0.0123(8) -0.0048(7) -0.0055(7) 0.0006(7)
    C21 0.0131(8) 0.0183(8) 0.0143(8) -0.0057(7) -0.0032(6) 0.0002(7)
    C22 0.0170(8) 0.0159(8) 0.0153(8) -0.0040(7) -0.0041(7) 0.0010(7)
    C23 0.0156(8) 0.0121(8) 0.0215(9) -0.0020(7) -0.0043(7) 0.0009(7)
    O23 0.0236(7) 0.0240(7) 0.0266(7) -0.0129(6) -0.0044(6) 0.0033(6)
    C24 0.0152(8) 0.0168(8) 0.0172(8) -0.0041(7) -0.0043(7) -0.0025(7)
    N25 0.0134(7) 0.0183(7) 0.0119(7) -0.0047(6) -0.0023(5) 0.0004(6)
    C26 0.0189(9) 0.0189(9) 0.0169(9) -0.0035(7) -0.0054(7) 0.0006(7)
    N27 0.0144(7) 0.0186(7) 0.0160(7) -0.0021(6) -0.0035(6) -0.0021(6)
    C28 0.0181(9) 0.0171(8) 0.0185(9) -0.0031(7) -0.0040(7) -0.0026(7)
    C29 0.0160(9) 0.0187(9) 0.0242(9) -0.0018(7) -0.0035(7) -0.0037(7)
    C30 0.0191(9) 0.0236(10) 0.0287(10) -0.0069(8) 0.0011(8) -0.0055(8)
    C31 0.0198(10) 0.0460(13) 0.0418(13) -0.0136(10) 0.0039(9) -0.0197(11)
    O32 0.0226(7) 0.0234(7) 0.0322(8) -0.0096(6) -0.0017(6) 0.0025(6)
    O33 0.0194(8) 0.0413(10) 0.0799(14) -0.0085(8) -0.0020(8) 0.0035(9)
    C32 0.0218(10) 0.0343(12) 0.0450(13) -0.0121(10) -0.0105(10) 0.0106(10)
    C33 0.0372(15) 0.0426(15) 0.129(3) -0.0252(13) -0.0097(17) 0.0252(18)
_geom_special_details
;
 All esds (except the esd in the dihedral angle between two l.s. planes)
 are estimated using the full covariance matrix.  The cell esds are taken
 into account individually in the estimation of esds in distances, angles
 and torsion angles; correlations between esds in cell parameters are only
 used when they are defined by crystal symmetry.  An approximate (isotropic)
 treatment of cell esds is used for estimating esds involving l.s. planes.
;
loop_
    _geom_bond_atom_site_label_1
    _geom_bond_atom_site_label_2
    _geom_bond_site_symmetry_2
    _geom_bond_distance
    _geom_bond_publ_flag
    C1 N25 . 1.490(2) ?
    C1 C2 . 1.510(2) ?
    C1 C24 . 1.565(2) ?
    C1 H1 . 1.0000 ?
    C2 C3 . 1.389(2) ?
    C2 C7 . 1.404(2) ?
    C3 C4 . 1.389(2) ?
    C3 H3 . 0.9500 ?
    C4 C5 . 1.383(3) ?
    C4 H4 . 0.9500 ?
    C5 C6 . 1.389(3) ?
    C5 H5 . 0.9500 ?
    C6 C7 . 1.392(2) ?
    C6 H6 . 0.9500 ?
    C7 O8 . 1.371(2) ?
    O8 C9 . 1.434(2) ?
    C9 C10 . 1.499(3) ?
    C9 H9A . 0.9900 ?
    C9 H9B . 0.9900 ?
    C10 O11 . 1.419(2) ?
    C10 H10A . 0.9900 ?
    C10 H10B . 0.9900 ?
    O11 C12 . 1.418(2) ?
    C12 C13 . 1.499(3) ?
    C12 H12A . 0.9900 ?
    C12 H12B . 0.9900 ?
    C13 O14 . 1.437(2) ?
    C13 H13A . 0.9900 ?
    C13 H13B . 0.9900 ?
    O14 C15 . 1.369(2) ?
    C15 C16 . 1.392(3) ?
    C15 C20 . 1.402(3) ?
    C16 C17 . 1.392(3) ?
    C16 H16 . 0.9500 ?
    C17 C18 . 1.383(3) ?
    C17 H17 . 0.9500 ?
    C18 C19 . 1.392(3) ?
    C18 H18 . 0.9500 ?
    C19 C20 . 1.394(2) ?
    C19 H19 . 0.9500 ?
    C20 C21 . 1.513(2) ?
    C21 N25 . 1.487(2) ?
    C21 C22 . 1.564(2) ?
    C21 H21 . 1.0000 ?
    C22 C23 . 1.508(2) ?
    C22 C26 . 1.542(2) ?
    C22 H22 . 1.0000 ?
    C23 O23 . 1.215(2) ?
    C23 C24 . 1.505(2) ?
    C24 C28 . 1.545(2) ?
    C24 H24 . 1.0000 ?
    N25 H25 . 0.9090 ?
    C26 N27 . 1.459(2) ?
    C26 H26A . 0.9900 ?
    C26 H26B . 0.9900 ?
    N27 C28 . 1.466(2) ?
    N27 C29 . 1.468(2) ?
    C28 H28A . 0.9900 ?
    C28 H28B . 0.9900 ?
    C29 C30 . 1.522(3) ?
    C29 H29A . 0.9900 ?
    C29 H29B . 0.9900 ?
    C30 C31 . 1.531(3) ?
    C30 H30A . 0.9900 ?
    C30 H30B . 0.9900 ?
    C31 H31A . 0.9800 ?
    C31 H31B . 0.9800 ?
    C31 H31C . 0.9800 ?
    O32 C32 . 1.310(2) ?
    O32 H32 . 0.9300 ?
    O33 C32 . 1.217(3) ?
    C32 C33 . 1.502(3) ?
    C33 H33A . 0.9800 ?
    C33 H33B . 0.9800 ?
    C33 H33C . 0.9800 ?
loop_
    _geom_angle_atom_site_label_1
    _geom_angle_atom_site_label_2
    _geom_angle_atom_site_label_3
    _geom_angle_site_symmetry_1
    _geom_angle_site_symmetry_3
    _geom_angle
    _geom_angle_publ_flag
    N25 C1 C2 . . 111.06(14) ?
    N25 C1 C24 . . 112.37(13) ?
    C2 C1 C24 . . 112.90(14) ?
    N25 C1 H1 . . 106.7 ?
    C2 C1 H1 . . 106.7 ?
    C24 C1 H1 . . 106.7 ?
    C3 C2 C7 . . 118.35(16) ?
    C3 C2 C1 . . 120.22(16) ?
    C7 C2 C1 . . 121.42(15) ?
    C2 C3 C4 . . 121.25(17) ?
    C2 C3 H3 . . 119.4 ?
    C4 C3 H3 . . 119.4 ?
    C5 C4 C3 . . 119.51(17) ?
    C5 C4 H4 . . 120.2 ?
    C3 C4 H4 . . 120.2 ?
    C4 C5 C6 . . 120.77(16) ?
    C4 C5 H5 . . 119.6 ?
    C6 C5 H5 . . 119.6 ?
    C5 C6 C7 . . 119.24(17) ?
    C5 C6 H6 . . 120.4 ?
    C7 C6 H6 . . 120.4 ?
    O8 C7 C6 . . 124.44(16) ?
    O8 C7 C2 . . 114.69(15) ?
    C6 C7 C2 . . 120.87(16) ?
    C7 O8 C9 . . 117.94(14) ?
    O8 C9 C10 . . 106.49(14) ?
    O8 C9 H9A . . 110.4 ?
    C10 C9 H9A . . 110.4 ?
    O8 C9 H9B . . 110.4 ?
    C10 C9 H9B . . 110.4 ?
    H9A C9 H9B . . 108.6 ?
    O11 C10 C9 . . 108.52(15) ?
    O11 C10 H10A . . 110.0 ?
    C9 C10 H10A . . 110.0 ?
    O11 C10 H10B . . 110.0 ?
    C9 C10 H10B . . 110.0 ?
    H10A C10 H10B . . 108.4 ?
    C12 O11 C10 . . 114.24(15) ?
    O11 C12 C13 . . 108.19(15) ?
    O11 C12 H12A . . 110.1 ?
    C13 C12 H12A . . 110.1 ?
    O11 C12 H12B . . 110.1 ?
    C13 C12 H12B . . 110.1 ?
    H12A C12 H12B . . 108.4 ?
    O14 C13 C12 . . 106.24(15) ?
    O14 C13 H13A . . 110.5 ?
    C12 C13 H13A . . 110.5 ?
    O14 C13 H13B . . 110.5 ?
    C12 C13 H13B . . 110.5 ?
    H13A C13 H13B . . 108.7 ?
    C15 O14 C13 . . 118.86(14) ?
    O14 C15 C16 . . 124.32(17) ?
    O14 C15 C20 . . 114.57(15) ?
    C16 C15 C20 . . 121.10(17) ?
    C15 C16 C17 . . 118.93(18) ?
    C15 C16 H16 . . 120.5 ?
    C17 C16 H16 . . 120.5 ?
    C18 C17 C16 . . 121.24(18) ?
    C18 C17 H17 . . 119.4 ?
    C16 C17 H17 . . 119.4 ?
    C17 C18 C19 . . 119.05(19) ?
    C17 C18 H18 . . 120.5 ?
    C19 C18 H18 . . 120.5 ?
    C18 C19 C20 . . 121.43(18) ?
    C18 C19 H19 . . 119.3 ?
    C20 C19 H19 . . 119.3 ?
    C19 C20 C15 . . 118.25(16) ?
    C19 C20 C21 . . 120.15(16) ?
    C15 C20 C21 . . 121.60(15) ?
    N25 C21 C20 . . 111.21(14) ?
    N25 C21 C22 . . 111.78(13) ?
    C20 C21 C22 . . 113.66(14) ?
    N25 C21 H21 . . 106.6 ?
    C20 C21 H21 . . 106.6 ?
    C22 C21 H21 . . 106.6 ?
    C23 C22 C26 . . 105.47(14) ?
    C23 C22 C21 . . 110.33(14) ?
    C26 C22 C21 . . 109.81(14) ?
    C23 C22 H22 . . 110.4 ?
    C26 C22 H22 . . 110.4 ?
    C21 C22 H22 . . 110.4 ?
    O23 C23 C24 . . 124.69(16) ?
    O23 C23 C22 . . 124.22(17) ?
    C24 C23 C22 . . 110.82(15) ?
    C23 C24 C28 . . 105.96(14) ?
    C23 C24 C1 . . 109.72(14) ?
    C28 C24 C1 . . 111.30(14) ?
    C23 C24 H24 . . 109.9 ?
    C28 C24 H24 . . 109.9 ?
    C1 C24 H24 . . 109.9 ?
    C21 N25 C1 . . 109.49(13) ?
    C21 N25 H25 . . 108.3 ?
    C1 N25 H25 . . 109.1 ?
    N27 C26 C22 . . 110.50(14) ?
    N27 C26 H26A . . 109.6 ?
    C22 C26 H26A . . 109.6 ?
    N27 C26 H26B . . 109.6 ?
    C22 C26 H26B . . 109.6 ?
    H26A C26 H26B . . 108.1 ?
    C26 N27 C28 . . 111.21(14) ?
    C26 N27 C29 . . 110.59(14) ?
    C28 N27 C29 . . 113.43(14) ?
    N27 C28 C24 . . 110.26(14) ?
    N27 C28 H28A . . 109.6 ?
    C24 C28 H28A . . 109.6 ?
    N27 C28 H28B . . 109.6 ?
    C24 C28 H28B . . 109.6 ?
    H28A C28 H28B . . 108.1 ?
    N27 C29 C30 . . 114.01(15) ?
    N27 C29 H29A . . 108.7 ?
    C30 C29 H29A . . 108.7 ?
    N27 C29 H29B . . 108.7 ?
    C30 C29 H29B . . 108.7 ?
    H29A C29 H29B . . 107.6 ?
    C29 C30 C31 . . 110.60(17) ?
    C29 C30 H30A . . 109.5 ?
    C31 C30 H30A . . 109.5 ?
    C29 C30 H30B . . 109.5 ?
    C31 C30 H30B . . 109.5 ?
    H30A C30 H30B . . 108.1 ?
    C30 C31 H31A . . 109.5 ?
    C30 C31 H31B . . 109.5 ?
    H31A C31 H31B . . 109.5 ?
    C30 C31 H31C . . 109.5 ?
    H31A C31 H31C . . 109.5 ?
    H31B C31 H31C . . 109.5 ?
    C32 O32 H32 . . 111.9 ?
    O33 C32 O32 . . 124.0(2) ?
    O33 C32 C33 . . 122.7(2) ?
    O32 C32 C33 . . 113.3(2) ?
    C32 C33 H33A . . 109.5 ?
    C32 C33 H33B . . 109.5 ?
    H33A C33 H33B . . 109.5 ?
    C32 C33 H33C . . 109.5 ?
    H33A C33 H33C . . 109.5 ?
    H33B C33 H33C . . 109.5 ?
loop_
    _geom_torsion_atom_site_label_1
    _geom_torsion_atom_site_label_2
    _geom_torsion_atom_site_label_3
    _geom_torsion_atom_site_label_4
    _geom_torsion_site_symmetry_1
    _geom_torsion_site_symmetry_2
    _geom_torsion_site_symmetry_3
    _geom_torsion_site_symmetry_4
    _geom_torsion
    _geom_torsion_publ_flag
    N25 C1 C2 C3 . . . . -120.84(17) ?
    C24 C1 C2 C3 . . . . 111.90(18) ?
    N25 C1 C2 C7 . . . . 60.4(2) ?
    C24 C1 C2 C7 . . . . -66.9(2) ?
    C7 C2 C3 C4 . . . . 0.4(3) ?
    C1 C2 C3 C4 . . . . -178.42(17) ?
    C2 C3 C4 C5 . . . . -1.1(3) ?
    C3 C4 C5 C6 . . . . 0.5(3) ?
    C4 C5 C6 C7 . . . . 0.8(3) ?
    C5 C6 C7 O8 . . . . 178.32(17) ?
    C5 C6 C7 C2 . . . . -1.5(3) ?
    C3 C2 C7 O8 . . . . -178.95(15) ?
    C1 C2 C7 O8 . . . . -0.1(2) ?
    C3 C2 C7 C6 . . . . 0.9(3) ?
    C1 C2 C7 C6 . . . . 179.71(16) ?
    C6 C7 O8 C9 . . . . 0.1(2) ?
    C2 C7 O8 C9 . . . . 179.88(15) ?
    C7 O8 C9 C10 . . . . -175.18(15) ?
    O8 C9 C10 O11 . . . . -69.33(18) ?
    C9 C10 O11 C12 . . . . 157.26(15) ?
    C10 O11 C12 C13 . . . . -156.70(15) ?
    O11 C12 C13 O14 . . . . 65.88(19) ?
    C12 C13 O14 C15 . . . . -173.95(15) ?
    C13 O14 C15 C16 . . . . 0.5(3) ?
    C13 O14 C15 C20 . . . . 179.35(15) ?
    O14 C15 C16 C17 . . . . 178.54(17) ?
    C20 C15 C16 C17 . . . . -0.2(3) ?
    C15 C16 C17 C18 . . . . 0.6(3) ?
    C16 C17 C18 C19 . . . . -0.5(3) ?
    C17 C18 C19 C20 . . . . 0.0(3) ?
    C18 C19 C20 C15 . . . . 0.4(3) ?
    C18 C19 C20 C21 . . . . -179.16(17) ?
    O14 C15 C20 C19 . . . . -179.19(15) ?
    C16 C15 C20 C19 . . . . -0.3(3) ?
    O14 C15 C20 C21 . . . . 0.4(2) ?
    C16 C15 C20 C21 . . . . 179.25(16) ?
    C19 C20 C21 N25 . . . . 111.18(17) ?
    C15 C20 C21 N25 . . . . -68.4(2) ?
    C19 C20 C21 C22 . . . . -121.62(17) ?
    C15 C20 C21 C22 . . . . 58.8(2) ?
    N25 C21 C22 C23 . . . . -2.93(19) ?
    C20 C21 C22 C23 . . . . -129.83(15) ?
    N25 C21 C22 C26 . . . . -118.76(15) ?
    C20 C21 C22 C26 . . . . 114.33(16) ?
    C26 C22 C23 O23 . . . . -110.80(19) ?
    C21 C22 C23 O23 . . . . 130.67(18) ?
    C26 C22 C23 C24 . . . . 63.50(17) ?
    C21 C22 C23 C24 . . . . -55.02(18) ?
    O23 C23 C24 C28 . . . . 111.02(19) ?
    C22 C23 C24 C28 . . . . -63.25(17) ?
    O23 C23 C24 C1 . . . . -128.72(18) ?
    C22 C23 C24 C1 . . . . 57.00(18) ?
    N25 C1 C24 C23 . . . . -1.16(19) ?
    C2 C1 C24 C23 . . . . 125.40(16) ?
    N25 C1 C24 C28 . . . . 115.80(15) ?
    C2 C1 C24 C28 . . . . -117.65(16) ?
    C20 C21 N25 C1 . . . . -173.72(14) ?
    C22 C21 N25 C1 . . . . 58.06(17) ?
    C2 C1 N25 C21 . . . . 176.47(13) ?
    C24 C1 N25 C21 . . . . -55.99(17) ?
    C23 C22 C26 N27 . . . . -60.27(18) ?
    C21 C22 C26 N27 . . . . 58.60(18) ?
    C22 C26 N27 C28 . . . . 60.27(18) ?
    C22 C26 N27 C29 . . . . -172.75(14) ?
    C26 N27 C28 C24 . . . . -59.54(18) ?
    C29 N27 C28 C24 . . . . 175.04(14) ?
    C23 C24 C28 N27 . . . . 59.27(18) ?
    C1 C24 C28 N27 . . . . -59.95(18) ?
    C26 N27 C29 C30 . . . . 169.32(15) ?
    C28 N27 C29 C30 . . . . -64.9(2) ?
    N27 C29 C30 C31 . . . . -161.57(16) ?
loop_
    _geom_hbond_atom_site_label_D
    _geom_hbond_atom_site_label_H
    _geom_hbond_atom_site_label_A
    _geom_hbond_site_symmetry_A
    _geom_hbond_distance_DH
    _geom_hbond_distance_HA
    _geom_hbond_distance_DA
    _geom_hbond_angle_DHA
    _geom_hbond_publ_flag
    N25 H25 O8 . 0.91 2.27 2.867(2) 123 yes
    N25 H25 O14 . 0.91 2.45 3.008(2) 120 yes
    O32 H32 N25 . 0.93 1.67 2.595(2) 176 yes
    C1 H1 O33 . 1.00 2.57 3.249(3) 125 yes
    C5 H5 O32 2_766 0.95 2.58 3.442(2) 152 yes
    C16 H16 O32 2_765 0.95 2.47 3.340(2) 153 yes
_shelx_hkl_file
;
  -1   0   0  130.24    1.99
  -1   0   0  122.04    2.07
   1   0   0  124.19    2.07
   1   0   0  123.53    1.98
  -2   0   0  196.25    3.53
  -2   0   0  198.39    3.32
   2   0   0  199.13    3.36
  -3   0   0    7.88    0.73
  -3   0   0    8.83    0.68
   3   0   0    7.69    0.62
  -4   0   0  263.93    4.96
  -4   0   0  264.01    5.39
   4   0   0  259.87    4.95
  -5   0   0   15.92    1.13
  -5   0   0   15.77    1.32
   5   0   0   17.46    1.20
  -6   0   0   27.31    1.63
  -6   0   0   29.67    1.96
   6   0   0   26.73    1.62
  -7   0   0    3.37    0.99
  -7   0   0    4.21    0.85
   7   0   0    4.51    0.96
  -8   0   0    0.45    0.61
  -8   0   0    0.14    0.40
   8   0   0    0.07    0.55
  -9   0   0    2.13    1.03
  -9   0   0    1.62    0.70
 -10   0   0    4.15    1.03
  10   0   0    6.61    1.50
 -11   0   0    4.01    1.14
  11   0   0    2.23    1.13
  12   0   0    2.46    0.97
  12  -1   0    1.20    1.02
  11  -1   0   -0.39    0.73
  10  -1   0    1.23    0.94
 -10   1   0    0.53    0.61
   9  -1   0    2.33    1.01
  -9   1   0    3.93    1.26
  -9   1   0    3.14    0.91
   8  -1   0    1.98    0.89
  -8   1   0    2.49    0.94
  -8   1   0    2.08    0.77
   7  -1   0   15.29    1.49
  -7   1   0   19.46    1.47
  -7   1   0   12.37    1.76
   6  -1   0    3.98    0.90
  -6   1   0    5.81    0.87
  -6   1   0    3.35    0.88
   5  -1   0    8.77    0.98
  -5   1   0   10.15    1.13
  -5   1   0   10.23    0.95
   4  -1   0  229.99    4.94
  -4   1   0  218.05    4.47
  -4   1   0  226.79    5.03
   3  -1   0   58.53    1.99
  -3   1   0   59.44    2.04
  -3   1   0   58.83    1.80
   2  -1   0   88.49    2.25
  -2   1   0   89.46    2.18
  -2   1   0   91.28    2.02
   1  -1   0  142.24    2.25
   1  -1   0  141.07    2.67
  -1   1   0  141.85    2.40
  -1   1   0  143.11    2.28
   0  -1   0    3.92    0.28
   0  -1   0    4.34    0.22
   0   1   0    4.01    0.28
   0   1   0    4.58    0.23
   0   1   0    3.03    0.16
  -1  -1   0  629.46    8.58
  -1  -1   0  642.50    8.65
  -1  -1   0  664.75    8.16
   1   1   0  648.00    8.65
   1   1   0  649.30    8.56
  -2  -1   0   90.46    1.96
  -2  -1   0   87.42    2.02
   2   1   0   93.20    1.67
   2   1   0   89.24    1.54
  -3  -1   0    1.38    0.37
  -3  -1   0    1.85    0.42
   3   1   0    1.79    0.32
  -4  -1   0   85.47    2.69
  -4  -1   0   84.96    2.47
   4   1   0   87.20    2.21
  -5  -1   0   92.18    3.15
  -5  -1   0   95.23    2.89
   5   1   0   90.67    2.54
  -6  -1   0   48.68    2.18
  -6  -1   0   50.38    2.53
   6   1   0   53.16    2.05
  -7  -1   0   19.90    1.79
  -7  -1   0   21.05    1.50
   7   1   0   18.39    1.36
  -8  -1   0    1.94    0.73
  -8  -1   0    1.77    0.85
   8   1   0    2.17    0.76
  -9  -1   0   -0.74    0.45
   9   1   0    0.08    0.58
 -10  -1   0    0.40    0.61
 -11  -1   0    2.45    0.88
  11   1   0    1.81    0.94
  12   1   0   25.33    2.65
  11  -2   0    1.34    0.90
 -10   2   0   -0.83    0.64
   9  -2   0    8.58    1.64
  -9   2   0    8.13    1.71
  -9   2   0    7.73    1.35
   8  -2   0   23.66    2.07
  -8   2   0   22.46    2.18
  -8   2   0   17.90    1.60
   7  -2   0    1.19    0.79
  -7   2   0    1.59    0.82
   6  -2   0    1.83    0.77
  -6   2   0    3.67    0.66
  -6   2   0    1.74    0.72
   5  -2   0   27.21    1.82
  -5   2   0   26.30    1.77
  -5   2   0   27.31    1.53
   4  -2   0    5.40    0.94
  -4   2   0    5.41    0.73
  -4   2   0    4.76    0.83
   3  -2   0   94.92    2.95
  -3   2   0   90.90    2.68
  -3   2   0   94.41    2.46
   2  -2   0    8.79    0.80
  -2   2   0    9.62    0.72
  -2   2   0    9.45    0.64
   1  -2   0  643.60    9.41
  -1   2   0  658.47    8.53
  -1   2   0  629.25    8.25
   0  -2   0   91.93    2.12
   0   2   0   95.61    1.61
   0   2   0   92.11    1.72
  -1  -2   0  430.15    5.88
  -1  -2   0  411.64    5.60
   1   2   0  414.83    5.52
  -2  -2   0  242.86    4.09
  -2  -2   0  253.71    3.65
   2   2   0  261.97    4.23
   2   2   0  259.76    3.69
  -3  -2   0    5.10    0.65
  -3  -2   0    5.66    0.34
   3   2   0    5.31    0.60
  -4  -2   0   18.85    1.13
   4   2   0   19.12    0.86
  -5  -2   0    6.18    0.86
  -5  -2   0    6.91    0.99
   5   2   0    7.38    0.64
  -6  -2   0    2.16    0.55
  -6  -2   0    3.25    0.75
   6   2   0    1.32    0.45
  -7  -2   0    2.40    0.68
   7   2   0    2.67    0.87
   7   2   0    2.40    0.60
  -8  -2   0   -0.17    0.42
   8   2   0   -0.15    0.43
   8   2   0    0.29    0.53
  -9  -2   0    2.74    0.86
   9   2   0    3.54    1.09
 -10  -2   0   20.66    1.83
  10   2   0   20.44    2.23
 -11  -2   0    0.58    0.67
  11   2   0    0.52    0.68
 -12  -2   0    9.45    1.67
  12   2   0   11.02    2.08
  11  -3   0    2.83    1.24
 -10   3   0    2.34    1.28
   9  -3   0    5.64    1.46
  -9   3   0    7.24    1.60
  -9   3   0    4.51    1.14
   8  -3   0   -0.06    0.80
  -8   3   0    0.66    0.58
  -8   3   0   -0.53    0.63
   7  -3   0    2.64    1.02
  -7   3   0    2.13    0.67
  -7   3   0    1.68    0.80
   6  -3   0    1.42    0.76
  -6   3   0    3.17    0.68
  -6   3   0    2.30    0.81
   5  -3   0   20.11    1.75
  -5   3   0   21.86    1.37
  -5   3   0   19.33    1.57
   4  -3   0   -0.02    0.41
  -4   3   0    0.43    0.32
  -4   3   0    0.52    0.40
   3  -3   0   97.21    3.27
  -3   3   0   97.26    2.86
  -3   3   0   92.54    2.56
   2  -3   0  105.51    3.18
  -2   3   0  104.61    2.62
  -2   3   0  102.67    2.44
   1  -3   0  158.53    3.75
  -1   3   0  162.66    2.99
  -1   3   0  154.53    2.93
   0  -3   0  781.37   11.05
   0   3   0  770.45   10.80
   0   3   0  736.24   10.36
  -1  -3   0  189.86    3.53
  -1  -3   0  180.75    3.14
   1   3   0  184.87    2.92
  -2  -3   0    1.70    0.35
  -2  -3   0    2.67    0.40
   2   3   0    2.24    0.39
  -3  -3   0   15.10    0.94
  -3  -3   0   15.88    0.66
   3   3   0   16.17    0.98
  -4  -3   0   50.56    1.29
  -4  -3   0   51.97    1.94
   4   3   0   52.40    2.04
  -5  -3   0    4.22    0.77
   5   3   0    3.98    0.45
   5   3   0    2.31    0.65
  -6  -3   0    1.96    0.55
   6   3   0    0.12    0.41
   6   3   0    0.98    0.35
  -7  -3   0   21.06    1.52
   7   3   0   18.26    1.10
   7   3   0   17.90    1.69
  -8  -3   0    8.55    1.32
   8   3   0    9.08    0.89
   8   3   0    9.30    1.55
  -9  -3   0   -0.04    0.50
   9   3   0   -0.21    0.52
 -10  -3   0    0.31    0.61
  10   3   0    2.25    0.93
 -11  -3   0    0.44    0.66
  11   3   0    0.50    0.71
 -12  -3   0    3.85    1.14
  12   3   0    5.61    1.67
 -13  -3   0   22.88    2.30
  13   3   0   25.88    2.86
 -10   4   0   -0.15    0.91
   9  -4   0    0.50    1.08
  -9   4   0    0.26    0.78
   8  -4   0   -0.59    0.70
  -8   4   0    0.57    0.63
  -8   4   0   -0.40    0.64
   7  -4   0    0.75    0.89
  -7   4   0    0.98    0.57
  -7   4   0    1.21    0.83
   6  -4   0    0.27    0.71
  -6   4   0    2.32    0.63
  -6   4   0    0.59    0.59
   5  -4   0   38.48    2.51
  -5   4   0   34.26    1.82
  -5   4   0   36.33    2.21
   4  -4   0   17.08    1.62
  -4   4   0   16.90    1.18
  -4   4   0   17.94    1.41
   3  -4   0   89.59    3.45
  -3   4   0   97.15    2.76
  -3   4   0  101.80    3.03
   2  -4   0   64.74    2.67
  -2   4   0   60.27    2.03
  -2   4   0   60.98    1.95
   1  -4   0  151.88    4.04
  -1   4   0  147.46    3.10
  -1   4   0  158.69    3.10
   0  -4   0  406.35    7.28
   0   4   0  428.74    5.98
   0   4   0  419.42    6.24
  -1  -4   0   47.10    1.47
  -1  -4   0   47.16    1.75
   1   4   0   46.63    1.26
  -2  -4   0  122.82    2.76
  -2  -4   0  119.20    2.72
   2   4   0  122.70    2.54
  -3  -4   0    8.69    0.61
  -3  -4   0    8.55    0.73
   3   4   0    8.76    0.73
  -4  -4   0   19.58    0.83
  -4  -4   0   18.14    1.18
   4   4   0   19.82    1.28
  -5  -4   0   11.42    1.03
  -5  -4   0   10.84    0.60
   5   4   0    7.21    1.04
  -6  -4   0    5.19    0.85
   6   4   0    2.83    0.48
   6   4   0    2.80    0.76
  -7  -4   0   15.25    1.36
   7   4   0   15.28    1.49
   7   4   0   15.47    0.94
  -8  -4   0    0.15    0.44
   8   4   0    0.38    0.50
  -9  -4   0    0.08    0.55
   9   4   0   -0.27    0.44
 -10  -4   0   -0.53    0.43
  10   4   0    0.02    0.54
 -11  -4   0    1.56    0.78
  11   4   0   -0.45    0.63
 -12  -4   0    1.65    0.95
  12   4   0    0.58    0.91
 -13  -4   0    0.84    0.89
  13   4   0    0.83    1.15
 -10   5   0    5.89    1.82
   9  -5   0    2.19    1.23
  -9   5   0    1.43    0.96
   8  -5   0    0.12    0.94
  -8   5   0    0.43    0.71
   7  -5   0    0.09    0.84
  -7   5   0    0.20    0.51
  -7   5   0    0.25    0.67
   6  -5   0   12.62    2.04
  -6   5   0   12.18    1.76
  -6   5   0   11.81    1.21
   5  -5   0    0.23    0.70
  -5   5   0    0.71    0.55
  -5   5   0    0.55    0.42
   4  -5   0    1.18    0.85
  -4   5   0    1.57    0.64
  -4   5   0    1.95    0.58
   3  -5   0   70.74    3.27
  -3   5   0   66.26    2.37
  -3   5   0   70.65    2.60
   2  -5   0   14.50    1.46
  -2   5   0   13.29    0.96
  -2   5   0   14.28    1.04
   1  -5   0    0.47    0.39
  -1   5   0    0.79    0.32
  -1   5   0    0.28    0.23
   0  -5   0    4.48    0.82
   0   5   0    5.16    0.56
   0   5   0    5.93    0.51
  -1  -5   0  284.74    5.73
  -1  -5   0  285.28    4.93
   1   5   0  290.79    4.54
  -2  -5   0  195.35    4.16
  -2  -5   0  194.90    3.93
   2   5   0  193.22    3.55
  -3  -5   0    0.24    0.26
  -3  -5   0    0.27    0.24
   3   5   0    0.19    0.26
  -4  -5   0   55.44    1.67
  -4  -5   0   55.17    2.14
   4   5   0   53.09    2.06
  -5  -5   0   31.49    1.72
  -5  -5   0   32.17    1.17
   5   5   0   31.80    1.78
  -6  -5   0   16.98    1.37
  -6  -5   0   18.92    0.85
   6   5   0   15.24    1.40
  -7  -5   0    0.86    0.56
   7   5   0    1.63    0.40
   7   5   0    0.79    0.56
  -8  -5   0   48.51    2.69
   8   5   0   52.57    2.93
  -9  -5   0    5.81    1.26
   9   5   0    7.43    1.46
  10   5   0    0.07    0.63
 -11  -5   0   -0.21    0.52
  11   5   0    0.58    0.72
 -12  -5   0    8.57    1.65
  12   5   0    6.01    1.70
 -13  -5   0   -0.09    0.81
  13   5   0   -1.00    0.78
   9  -6   0    7.21    2.04
  -9   6   0    9.57    1.98
   8  -6   0    1.78    1.11
  -8   6   0   -0.68    0.64
   7  -6   0    4.09    1.42
  -7   6   0    3.34    1.16
   6  -6   0    7.26    1.71
  -6   6   0    7.62    1.24
  -6   6   0    8.33    1.55
   5  -6   0    2.97    1.20
  -5   6   0    2.01    0.79
   4  -6   0   -0.30    0.51
  -4   6   0    0.93    0.44
  -4   6   0    0.55    0.48
   3  -6   0   11.89    1.83
  -3   6   0   10.37    1.09
  -3   6   0   12.04    1.03
   2  -6   0   -0.21    0.48
  -2   6   0    1.21    0.36
  -2   6   0    0.02    0.28
   1  -6   0   40.58    2.34
  -1   6   0   42.61    1.65
  -1   6   0   42.38    1.76
   0  -6   0   34.43    1.99
   0   6   0   34.89    1.34
   0   6   0   34.53    1.54
  -1  -6   0   65.53    2.60
   1   6   0   68.65    1.84
  -2  -6   0    9.58    0.93
  -2  -6   0    8.52    0.80
   2   6   0    9.05    0.68
  -3  -6   0   48.33    1.96
  -3  -6   0   43.20    1.75
   3   6   0   41.74    1.61
  -4  -6   0   65.28    2.48
  -4  -6   0   63.90    2.05
   4   6   0   67.44    2.35
  -5  -6   0    1.95    0.53
  -5  -6   0    1.48    0.38
   5   6   0    0.84    0.45
  -6  -6   0    1.94    0.59
   6   6   0    2.16    0.70
  -7  -6   0    2.67    0.83
   7   6   0    3.22    0.89
  -8  -6   0   34.23    2.24
   8   6   0   36.46    2.50
  -9  -6   0    1.06    0.69
   9   6   0   -0.47    0.51
 -10  -6   0    6.83    1.40
  10   6   0    5.80    1.46
 -11  -6   0    1.23    0.70
  11   6   0   -0.52    0.69
 -12  -6   0   -0.22    0.69
  12   6   0    0.75    0.83
 -13  -6   0    2.97    1.20
  13   6   0    2.69    1.21
   9  -7   0    1.32    1.31
  -9   7   0    3.23    1.30
   8  -7   0    0.22    1.29
  -8   7   0    0.49    0.95
   7  -7   0    0.62    0.92
  -7   7   0   -0.66    0.70
   6  -7   0    5.54    1.70
  -6   7   0    8.46    1.36
  -6   7   0    5.89    1.37
   5  -7   0   11.55    2.08
  -5   7   0   10.92    1.47
  -5   7   0   11.06    1.63
   4  -7   0    5.92    1.48
  -4   7   0    5.93    1.03
  -4   7   0    6.00    1.15
   3  -7   0   49.98    3.15
  -3   7   0   48.86    2.25
  -3   7   0   50.21    2.37
   2  -7   0    0.13    0.62
  -2   7   0    0.17    0.35
  -2   7   0    0.21    0.33
   1  -7   0   26.18    1.99
  -1   7   0   25.67    1.37
  -1   7   0   25.78    1.48
   0  -7   0    3.03    0.74
   0   7   0    2.47    0.57
   0   7   0    1.95    0.46
  -1  -7   0   13.19    1.28
   1   7   0   15.41    0.91
   1   7   0   15.44    1.10
  -2  -7   0   32.59    1.62
  -2  -7   0   33.98    1.88
   2   7   0   30.94    1.29
  -3  -7   0   49.24    2.10
  -3  -7   0   51.78    2.15
   3   7   0   52.29    1.84
  -4  -7   0    0.38    0.38
  -4  -7   0    0.78    0.29
   4   7   0    0.41    0.35
  -5  -7   0   16.31    1.39
  -5  -7   0   19.08    1.11
   5   7   0   16.02    1.30
  -6  -7   0    0.58    0.49
   6   7   0    0.75    0.53
  -7  -7   0   45.89    2.53
  -7  -7   0   46.37    1.58
   7   7   0   48.59    2.63
  -8  -7   0    5.18    1.09
   8   7   0    5.57    1.20
  -9  -7   0    0.95    0.65
   9   7   0    1.37    0.71
 -10  -7   0    1.15    0.78
  10   7   0   -0.06    0.60
 -11  -7   0    1.56    0.82
  11   7   0    2.07    0.99
 -12  -7   0    5.30    1.30
  12   7   0    6.13    1.60
 -13  -7   0    4.96    1.35
  13   7   0    2.60    1.32
   8  -8   0    7.09    2.03
   7  -8   0    2.57    1.62
  -7   8   0    3.31    1.30
   6  -8   0    1.35    1.10
  -6   8   0   -0.22    0.79
   5  -8   0   45.76    3.45
  -5   8   0   42.26    2.68
  -5   8   0   43.08    2.47
   4  -8   0    8.60    1.83
  -4   8   0    9.75    1.46
  -4   8   0    9.25    1.35
   3  -8   0   17.77    2.06
  -3   8   0   20.14    1.50
  -3   8   0   17.24    1.47
   2  -8   0   91.46    4.30
  -2   8   0   91.00    3.17
  -2   8   0   94.63    3.12
   1  -8   0    5.62    1.34
  -1   8   0    5.20    0.82
  -1   8   0    7.21    1.01
   0  -8   0   21.90    1.95
   0   8   0   22.77    1.28
   0   8   0   22.29    1.41
  -1  -8   0   10.97    1.26
   1   8   0    8.03    0.74
   1   8   0   10.94    1.00
  -2  -8   0   35.79    2.08
   2   8   0   40.17    1.94
   2   8   0   36.85    1.50
  -3  -8   0    4.52    0.87
  -3  -8   0    3.02    0.71
   3   8   0    2.83    0.59
  -4  -8   0    1.29    0.49
  -4  -8   0    0.04    0.31
   4   8   0    0.38    0.39
  -5  -8   0    0.59    0.46
   5   8   0    0.15    0.39
  -6  -8   0    3.96    0.93
  -6  -8   0    6.35    0.72
   6   8   0    3.49    0.86
  -7  -8   0   19.80    1.12
  -7  -8   0   16.01    1.58
   7   8   0   18.63    1.67
  -8  -8   0    4.85    1.11
   8   8   0    2.70    0.89
  -9  -8   0    0.01    0.63
   9   8   0    0.84    0.68
 -10  -8   0    2.32    0.90
  10   8   0    3.11    1.13
 -11  -8   0    1.26    0.81
  11   8   0   -1.04    0.63
 -12  -8   0    0.46    0.86
  12   8   0    0.08    0.78
 -13  -8   0    2.46    1.06
  13   8   0    1.42    1.06
   7  -9   0    0.09    1.12
   6  -9   0   52.29    4.04
   5  -9   0    7.32    2.03
  -5   9   0   12.13    1.83
   4  -9   0   30.77    2.94
  -4   9   0   34.14    2.23
  -4   9   0   35.01    2.35
   3  -9   0    0.82    0.86
  -3   9   0    1.41    0.57
  -3   9   0    0.09    0.50
   2  -9   0   17.14    2.41
  -2   9   0   16.72    1.39
  -2   9   0   14.97    1.37
   1  -9   0    8.84    1.76
  -1   9   0    7.28    1.05
  -1   9   0    7.72    1.16
   0  -9   0   20.73    2.00
   0   9   0   22.32    1.51
   0   9   0   25.96    1.43
  -1  -9   0   -0.64    0.45
   1   9   0    0.01    0.23
   1   9   0    0.89    0.44
  -2  -9   0   11.09    1.56
   2   9   0   10.03    0.84
   2   9   0   10.39    1.07
  -3  -9   0    1.51    0.50
  -3  -9   0    0.31    0.36
   3   9   0    0.28    0.30
  -4  -9   0    1.20    0.58
  -4  -9   0    1.14    0.60
   4   9   0    1.06    0.46
  -5  -9   0    2.50    0.76
  -5  -9   0    2.11    0.67
   5   9   0    2.85    0.74
  -6  -9   0    7.46    0.80
  -6  -9   0    6.57    1.20
   6   9   0    6.34    1.12
  -7  -9   0   50.38    2.81
  -7  -9   0   49.46    1.97
   7   9   0   48.62    2.65
  -8  -9   0    6.37    1.32
   8   9   0    5.54    1.22
  -9  -9   0    3.42    1.04
   9   9   0    2.08    0.93
 -10  -9   0   -0.95    0.45
  10   9   0    0.52    0.64
 -11  -9   0    3.36    1.10
  11   9   0    3.07    1.20
 -12  -9   0    3.58    1.18
  12   9   0    2.36    1.13
 -13  -9   0    2.26    1.15
  13   9   0    1.46    1.13
   6 -10   0    6.38    2.08
   5 -10   0   31.55    3.25
   4 -10   0    5.40    1.62
   3 -10   0   -0.67    0.78
  -3  10   0    1.13    0.64
   2 -10   0    2.16    1.00
  -2  10   0    0.16    0.46
  -2  10   0    0.34    0.54
   1 -10   0   22.12    2.28
  -1  10   0   25.05    1.59
  -1  10   0   23.64    1.75
   0 -10   0    4.86    1.26
   0  10   0    5.71    1.04
   0  10   0    5.02    0.84
  -1 -10   0   -0.43    0.59
   1  10   0    0.22    0.32
   1  10   0    0.06    0.36
  -2 -10   0    1.08    0.73
   2  10   0    0.54    0.37
   2  10   0    1.29    0.55
  -3 -10   0    1.55    0.76
   3  10   0    3.45    0.82
   3  10   0    2.71    0.61
  -4 -10   0    0.63    0.59
  -4 -10   0    1.56    0.64
   4  10   0    1.15    0.50
  -5 -10   0    0.28    0.44
  -5 -10   0    2.61    0.58
   5  10   0    0.75    0.52
  -6 -10   0    0.21    0.49
   6  10   0    0.15    0.49
  -7 -10   0    7.50    1.39
  -7 -10   0   10.34    1.03
   7  10   0    9.49    1.44
  -8 -10   0    1.13    0.71
   8  10   0   -0.18    0.56
  -9 -10   0    0.03    0.62
   9  10   0    0.26    0.66
 -10 -10   0    0.14    0.70
  10  10   0    0.91    0.79
 -11 -10   0    0.89    0.90
  11  10   0   -0.08    0.66
 -12 -10   0    4.36    1.37
  12  10   0    3.38    1.24
   5 -11   0   13.88    2.85
   4 -11   0   19.26    3.09
   3 -11   0    0.12    0.89
   2 -11   0    0.77    0.87
  -2  11   0    1.44    0.70
   1 -11   0    1.03    0.95
  -1  11   0    0.90    0.55
   0 -11   0   14.72    2.30
   0  11   0   12.40    1.34
  -1 -11   0   10.51    1.86
   1  11   0    9.42    0.96
   1  11   0    9.71    1.38
  -2 -11   0    0.11    0.54
   2  11   0    0.88    0.55
   2  11   0    1.32    0.49
  -3 -11   0   14.15    1.62
   3  11   0   15.37    1.48
   3  11   0   16.68    1.19
  -4 -11   0   13.42    1.50
  -4 -11   0   15.01    1.51
   4  11   0   13.12    1.12
  -5 -11   0    3.17    0.97
  -5 -11   0    1.71    0.75
   5  11   0    1.23    0.58
  -6 -11   0    7.17    1.14
  -6 -11   0    7.00    1.34
   6  11   0    7.24    1.19
  -7 -11   0    0.51    0.58
   7  11   0    0.65    0.61
  -8 -11   0   10.71    1.73
   8  11   0   13.64    1.81
  -9 -11   0    1.54    0.84
   9  11   0    1.87    0.95
 -10 -11   0    0.79    0.72
  10  11   0    0.28    0.70
 -11 -11   0    0.42    0.69
  11  11   0    0.44    0.82
 -12 -11   0    1.59    0.89
  12  11   0   -0.47    0.77
   4 -12   0    2.58    1.49
   3 -12   0    1.82    1.22
   2 -12   0    0.05    0.90
  -2  12   0    0.86    0.74
   1 -12   0    1.13    0.90
  -1  12   0    1.50    0.77
   0 -12   0   -0.06    0.75
   0  12   0    1.15    0.66
  -1 -12   0    2.08    0.95
   1  12   0    2.31    0.79
  -2 -12   0   11.95    1.88
   2  12   0   10.90    1.54
  -3 -12   0    6.10    1.34
   3  12   0    6.93    1.24
  -4 -12   0   -0.18    0.50
   4  12   0    0.01    0.38
   4  12   0   -0.55    0.35
  -5 -12   0    1.68    0.72
  -5 -12   0    1.34    0.69
   5  12   0    1.27    0.61
  -6 -12   0    1.04    0.67
  -6 -12   0    1.87    0.83
   6  12   0    1.32    0.65
  -7 -12   0    8.89    1.62
   7  12   0   10.94    1.56
  -8 -12   0    3.91    1.24
   8  12   0    5.87    1.25
  -9 -12   0    9.21    1.70
   9  12   0   10.55    1.73
 -10 -12   0    4.23    1.30
  10  12   0    5.55    1.39
 -11 -12   0    0.70    0.93
  11  12   0   -0.57    0.77
 -12 -12   0    3.14    1.30
  12  12   0    0.83    1.02
   3 -13   0    0.02    1.18
   2 -13   0    8.92    2.10
   1 -13   0    5.96    1.66
  -1  13   0    6.78    1.38
   0 -13   0    6.16    1.71
   0  13   0    5.83    1.21
  -1 -13   0    1.56    0.82
   1  13   0    0.16    0.53
  -2 -13   0    9.02    1.84
   2  13   0    7.22    1.36
  -3 -13   0    2.21    0.91
   3  13   0    1.79    0.70
  -4 -13   0   -0.08    0.54
   4  13   0    0.66    0.59
  -5 -13   0   12.84    1.81
   5  13   0   12.42    1.79
  -6 -13   0    8.35    1.46
  -6 -13   0   10.26    1.71
  -7 -13   0   18.97    1.97
  -8 -13   0    3.37    1.16
   8  13   0    3.37    1.12
  -9 -13   0    5.47    1.41
   9  13   0    3.80    1.25
 -10 -13   0    4.49    1.41
  10  13   0    2.41    1.05
 -11 -13   0    0.51    0.84
  11  13   0    1.02    0.98
   2 -14   0    1.94    1.25
   1 -14   0    4.45    1.58
   0 -14   0   13.49    2.33
   0  14   0   14.70    2.02
  -1 -14   0   -0.66    0.68
   1  14   0    0.53    0.67
  -2 -14   0   45.11    3.34
   2  14   0   40.96    2.66
  -3 -14   0    4.64    1.31
   3  14   0    5.01    1.15
  -4 -14   0    0.68    0.91
   4  14   0    0.11    0.46
  -5 -14   0    1.44    0.89
   5  14   0    1.31    0.80
  -6 -14   0    2.02    0.88
   6  14   0    0.81    0.71
  -7 -14   0    0.82    0.84
  -8 -14   0   18.55    2.53
  -9 -14   0    1.29    0.89
 -10 -14   0   -0.12    0.68
   0 -15   0    4.37    1.52
  -1 -15   0    2.22    1.33
   1  15   0    2.18    0.83
  -2 -15   0    4.47    1.35
   2  15   0    5.13    1.25
  -3 -15   0    1.46    1.14
   3  15   0    0.95    0.72
  -4 -15   0   11.42    1.99
   4  15   0    9.06    1.61
  -5 -15   0    1.95    1.09
   5  15   0    1.79    0.81
   6  15   0    4.16    1.23
   7  15   0    1.29    0.88
  -8 -15   0    2.37    1.14
  -9 -15   0   -0.05    0.94
  -2 -16   0    6.31    1.76
   2  16   0    5.56    1.40
  -3 -16   0   -0.44    0.91
   3  16   0    0.98    0.85
  -4 -16   0    6.46    1.67
   4  16   0    5.29    1.35
  -5 -16   0    3.36    1.11
   5  16   0    3.82    1.13
   6  16   0    1.00    0.74
   7  16   0    2.32    1.13
   8  16   0    0.16    0.85
   7  16  -1    1.35    0.87
   6  16  -1    6.13    1.35
   5  16  -1    1.76    0.83
  -5 -16   1    1.31    1.04
   4  16  -1    0.74    0.79
  -4 -16   1    2.70    1.06
   3  16  -1    1.37    0.92
  -3 -16   1    1.66    1.05
   2  16  -1   10.86    1.84
  -2 -16   1    8.85    2.18
  -9 -15   1   -0.77    0.60
   8  15  -1   -0.39    0.57
   7  15  -1    0.97    0.81
   6  15  -1    4.91    1.26
  -6 -15   1    8.90    1.55
   5  15  -1    0.91    0.68
  -5 -15   1    2.65    0.99
   4  15  -1    3.91    1.11
  -4 -15   1    3.33    1.18
   3  15  -1    2.67    0.90
  -3 -15   1    0.90    0.76
   2  15  -1   16.59    1.85
  -2 -15   1   16.86    2.61
   1  15  -1    3.17    1.08
  -1 -15   1    5.05    1.48
   0  15  -1    1.39    0.92
   0 -15   1   -0.47    0.90
 -10 -14   1   -0.55    0.98
  -9 -14   1    0.18    0.77
  -8 -14   1    1.43    0.77
  -7 -14   1    0.36    0.64
   6  14  -1    7.29    1.53
  -6 -14   1    8.77    1.49
   5  14  -1    8.42    1.59
  -5 -14   1   10.51    1.70
   4  14  -1    0.13    0.58
  -4 -14   1    0.22    0.59
   3  14  -1    2.04    0.85
  -3 -14   1    1.08    0.95
   2  14  -1   24.19    2.09
  -2 -14   1   29.48    2.74
   1  14  -1    2.74    0.99
  -1 -14   1    5.21    1.35
   0  14  -1   28.19    2.34
   0 -14   1   25.59    2.83
  -1  14  -1    2.64    0.96
   1 -14   1   -0.32    0.88
   2 -14   1    0.57    1.18
 -11 -13   1   21.81    2.41
 -10 -13   1    2.08    1.02
  -9 -13   1    6.42    1.51
  -8 -13   1    5.21    1.41
  -7 -13   1   19.74    2.11
  -6 -13   1    0.60    0.57
  -6 -13   1    0.92    0.58
   5  13  -1    0.92    0.73
  -5 -13   1    1.68    0.75
   4  13  -1    1.26    0.67
  -4 -13   1    2.28    0.92
   3  13  -1    8.10    1.43
  -3 -13   1    5.71    1.41
   2  13  -1    2.23    0.82
  -2 -13   1    1.57    0.83
   1  13  -1   -0.04    0.55
  -1 -13   1    0.58    0.93
   0  13  -1    8.03    1.47
   0 -13   1    7.67    1.74
  -1  13  -1    1.76    0.85
   1 -13   1    3.24    1.25
   2 -13   1    1.68    1.22
   3 -13   1   -0.53    0.79
  11  12  -1    1.92    1.06
 -11 -12   1   -0.74    0.66
  10  12  -1    1.32    1.00
 -10 -12   1    2.12    0.96
   9  12  -1    5.60    1.32
  -9 -12   1    3.98    1.28
   8  12  -1   -0.03    0.60
  -8 -12   1    0.07    0.51
   7  12  -1    0.54    0.65
  -7 -12   1    0.42    0.56
   6  12  -1    0.12    0.55
  -6 -12   1    1.53    0.69
  -6 -12   1    0.39    0.68
   5  12  -1    6.77    1.35
  -5 -12   1    4.81    1.11
   4  12  -1    1.00    0.65
  -4 -12   1    0.42    0.65
   3  12  -1    3.20    0.90
  -3 -12   1    3.62    1.13
   2  12  -1    4.39    1.04
  -2 -12   1    4.39    1.24
   1  12  -1    2.21    0.82
  -1 -12   1    1.61    0.93
   0  12  -1    2.35    0.81
   0 -12   1    3.60    1.29
  -1  12  -1   12.98    1.85
   1 -12   1   11.61    2.21
  -2  12  -1   14.16    1.98
   2 -12   1   11.56    2.23
   3 -12   1    1.08    1.14
   4 -12   1    1.40    1.28
  12  11  -1   10.55    1.95
 -12 -11   1    6.81    1.56
  11  11  -1   -0.22    0.79
 -11 -11   1    1.72    1.02
  10  11  -1   -0.71    0.62
 -10 -11   1    0.15    0.78
   9  11  -1    0.57    0.69
  -9 -11   1    0.41    0.69
   8  11  -1   13.33    1.80
  -8 -11   1   10.52    1.73
   7  11  -1   12.10    1.61
  -7 -11   1   12.56    1.32
  -7 -11   1   11.75    1.77
   6  11  -1   18.92    1.54
  -6 -11   1   19.44    1.83
  -6 -11   1   18.53    1.58
   5  11  -1    5.37    0.92
  -5 -11   1    4.35    1.04
  -5 -11   1    4.64    1.06
   4  11  -1   -0.06    0.32
   4  11  -1    0.11    0.43
  -4 -11   1    0.29    0.51
   3  11  -1    0.14    0.48
  -3 -11   1    0.35    0.64
   2  11  -1    4.95    1.02
  -2 -11   1    5.80    1.30
   1  11  -1    5.76    1.14
  -1 -11   1    6.69    1.48
   0  11  -1    1.66    0.66
   0 -11   1    0.90    0.85
  -1  11  -1   10.34    1.52
   1 -11   1    8.00    1.74
  -2  11  -1   22.88    1.97
   2 -11   1   20.44    2.45
  -3  11  -1    2.78    0.96
   3 -11   1    1.74    1.17
   4 -11   1    2.92    1.40
   5 -11   1    0.28    1.28
  12  10  -1    6.46    1.65
 -12 -10   1    8.20    1.78
  11  10  -1   13.79    2.15
 -11 -10   1   15.11    2.14
  10  10  -1    3.36    1.12
 -10 -10   1    5.74    1.34
   9  10  -1    0.50    0.61
  -9 -10   1   -0.16    0.48
   8  10  -1    4.32    1.13
  -8 -10   1    2.20    0.97
   7  10  -1   12.37    1.44
  -7 -10   1   13.37    1.87
  -7 -10   1   15.97    1.28
   6  10  -1   13.79    1.33
  -6 -10   1   12.10    1.65
  -6 -10   1   16.70    1.31
   5  10  -1    6.28    0.98
  -5 -10   1    6.54    1.11
  -5 -10   1    5.48    1.12
   4  10  -1    2.54    0.61
  -4 -10   1    2.23    0.77
  -4 -10   1    2.27    0.80
   3  10  -1   48.97    2.53
   3  10  -1   48.25    1.80
  -3 -10   1   42.81    2.50
   2  10  -1   15.19    1.39
   2  10  -1   14.54    0.98
  -2 -10   1   15.54    1.65
   1  10  -1   18.76    1.55
   1  10  -1   20.58    1.18
  -1 -10   1   17.48    1.83
   0  10  -1   32.68    2.03
   0 -10   1   29.71    2.52
  -1  10  -1    6.73    1.22
   1 -10   1    5.16    1.42
  -2  10  -1   -0.05    0.41
   2 -10   1    0.63    0.86
  -3  10  -1   15.19    1.60
   3 -10   1   13.76    2.35
  -4  10  -1    4.46    1.14
   4 -10   1    4.63    1.60
   5 -10   1   -0.20    0.84
   6 -10   1   13.53    2.60
  12   9  -1    9.02    1.91
 -12  -9   1    8.55    1.74
  11   9  -1    5.50    1.48
 -11  -9   1    5.82    1.46
  10   9  -1   14.33    2.09
 -10  -9   1   13.16    1.96
   9   9  -1    7.72    1.47
  -9  -9   1    7.25    1.47
   8   9  -1   80.27    3.58
  -8  -9   1   79.64    3.71
   7   9  -1   39.71    2.38
  -7  -9   1   42.85    2.61
  -7  -9   1   41.86    1.96
   6   9  -1   12.40    1.28
  -6  -9   1   11.28    1.56
  -6  -9   1   13.30    1.12
   5   9  -1    3.35    0.76
  -5  -9   1    6.02    0.92
  -5  -9   1    4.39    0.97
   4   9  -1   41.26    1.80
  -4  -9   1   39.79    2.12
  -4  -9   1   41.56    2.25
   3   9  -1   27.06    1.80
   3   9  -1   28.85    1.35
  -3  -9   1   29.18    1.92
   2   9  -1    5.11    0.67
   2   9  -1    3.94    0.84
  -2  -9   1    3.48    0.99
   1   9  -1    0.51    0.39
   1   9  -1   -0.06    0.23
  -1  -9   1    0.87    0.71
   0   9  -1    4.69    0.92
   0   9  -1    3.90    0.65
   0  -9   1    4.92    1.23
  -1   9  -1   53.56    2.58
  -1   9  -1   53.06    2.10
   1  -9   1   51.07    3.19
  -2   9  -1    7.31    1.06
  -2   9  -1    8.31    1.32
   2  -9   1    7.23    1.58
  -3   9  -1    1.68    0.74
  -3   9  -1    0.93    0.64
   3  -9   1    1.48    0.99
  -4   9  -1    1.53    0.70
   4  -9   1    0.89    1.05
  -5   9  -1    9.67    1.60
   5  -9   1    8.55    1.99
   6  -9   1   15.81    2.72
   7  -9   1    0.01    1.06
  13   8  -1    0.45    1.07
 -13  -8   1    2.02    0.92
  12   8  -1   -0.96    0.65
 -12  -8   1    0.50    0.84
  11   8  -1   -0.15    0.65
 -11  -8   1    1.58    0.82
  10   8  -1   16.35    1.88
 -10  -8   1   15.90    2.12
   9   8  -1   15.65    1.74
  -9  -8   1   17.89    1.81
   8   8  -1    1.56    0.82
  -8  -8   1    3.13    0.95
   7   8  -1   25.22    1.90
  -7  -8   1   26.30    1.40
  -7  -8   1   24.66    1.94
   6   8  -1    0.04    0.44
  -6  -8   1    1.96    0.52
  -6  -8   1    1.22    0.63
   5   8  -1   14.60    1.22
  -5  -8   1   14.06    1.14
  -5  -8   1   14.72    1.36
   4   8  -1    9.95    0.92
  -4  -8   1   10.95    1.13
  -4  -8   1    9.11    0.97
   3   8  -1   55.72    1.87
  -3  -8   1   58.48    2.53
  -3  -8   1   54.27    2.38
   2   8  -1    4.24    0.59
   2   8  -1    4.18    0.80
  -2  -8   1    4.77    1.00
   1   8  -1   14.38    0.87
   1   8  -1   15.37    1.24
  -1  -8   1   14.80    1.44
   0   8  -1    1.46    0.48
   0   8  -1    0.95    0.37
   0  -8   1    0.69    0.61
  -1   8  -1    1.50    0.48
  -1   8  -1    2.93    0.65
   1  -8   1    1.58    0.87
  -2   8  -1   31.56    1.91
  -2   8  -1   31.54    1.70
   2  -8   1   35.60    2.65
  -3   8  -1    6.29    1.17
  -3   8  -1    6.68    1.07
   3  -8   1    5.76    1.45
  -4   8  -1   48.37    2.64
  -4   8  -1   47.36    2.49
   4  -8   1   47.22    3.33
  -5   8  -1    9.37    1.53
  -5   8  -1    7.82    1.45
   5  -8   1    6.01    1.62
  -6   8  -1    1.17    0.90
  -6   8  -1    2.89    1.02
   6  -8   1    2.19    1.30
   7  -8   1    7.05    1.91
   8  -8   1    0.38    1.14
  13   7  -1   -0.51    0.81
 -13  -7   1    0.46    0.83
  12   7  -1    0.70    0.82
 -12  -7   1    0.40    0.73
  11   7  -1    3.33    1.18
 -11  -7   1    3.99    1.19
  10   7  -1    0.75    0.87
 -10  -7   1    3.56    1.01
   9   7  -1   11.49    1.81
  -9  -7   1    8.14    1.43
   8   7  -1   17.98    1.76
  -8  -7   1   17.75    1.68
   7   7  -1   17.39    1.58
  -7  -7   1   19.11    1.09
  -7  -7   1   16.09    1.53
   6   7  -1   21.78    1.62
  -6  -7   1   23.00    1.72
  -6  -7   1   23.73    1.29
   5   7  -1    0.11    0.36
  -5  -7   1    1.77    0.43
  -5  -7   1    0.90    0.45
   4   7  -1   70.87    2.37
  -4  -7   1   63.33    2.57
  -4  -7   1   64.35    2.38
   3   7  -1   87.00    2.36
  -3  -7   1   87.42    2.89
  -3  -7   1   81.36    2.84
   2   7  -1   32.87    1.24
   2   7  -1   34.91    1.76
  -2  -7   1   35.67    1.92
   1   7  -1   25.82    1.47
   1   7  -1   26.06    1.07
  -1  -7   1   25.64    1.73
   0   7  -1   36.34    1.38
   0   7  -1   36.05    1.78
   0  -7   1   34.02    2.15
  -1   7  -1    4.05    0.76
  -1   7  -1    3.21    0.58
   1  -7   1    3.30    0.96
  -2   7  -1   77.31    2.87
  -2   7  -1   76.79    2.55
   2  -7   1   73.62    3.60
  -3   7  -1   59.92    2.62
  -3   7  -1   58.38    2.44
   3  -7   1   65.10    3.49
  -4   7  -1    2.21    0.73
  -4   7  -1    2.18    0.77
   4  -7   1    1.15    0.80
  -5   7  -1    5.66    1.20
  -5   7  -1    4.73    1.12
   5  -7   1    6.27    1.58
  -6   7  -1   21.18    1.94
  -6   7  -1   21.37    1.85
   6  -7   1   24.07    2.57
  -7   7  -1    8.03    1.63
   7  -7   1    5.94    1.68
  -8   7  -1    0.52    0.87
   8  -7   1   -0.18    0.95
   9  -7   1    4.44    1.68
  13   6  -1    2.37    1.32
 -13  -6   1   -0.07    0.75
  12   6  -1   -0.38    0.77
 -12  -6   1    1.21    0.85
  11   6  -1    0.00    0.75
 -11  -6   1    0.44    0.65
  10   6  -1    0.53    0.69
 -10  -6   1    1.06    0.68
   9   6  -1   27.66    2.30
  -9  -6   1   27.45    2.08
   8   6  -1    1.00    0.65
  -8  -6   1    1.99    0.76
   7   6  -1    0.07    0.48
  -7  -6   1    0.03    0.40
   6   6  -1   10.67    1.23
  -6  -6   1   13.73    1.28
  -6  -6   1   13.41    0.87
   5   6  -1   38.53    1.94
  -5  -6   1   40.15    1.62
  -5  -6   1   38.91    2.00
   4   6  -1   38.77    1.72
  -4  -6   1   37.01    1.61
  -4  -6   1   36.57    1.83
   3   6  -1   69.80    2.09
  -3  -6   1   67.46    2.34
  -3  -6   1   67.32    2.39
   2   6  -1    4.33    0.54
  -2  -6   1    5.47    0.80
  -2  -6   1    4.99    0.77
   1   6  -1    4.20    0.71
   1   6  -1    4.36    0.43
  -1  -6   1    5.04    0.93
   0   6  -1    1.03    0.37
   0   6  -1    0.55    0.26
   0  -6   1    0.94    0.50
  -1   6  -1   11.62    0.80
  -1   6  -1   12.67    1.00
   1  -6   1   11.55    1.26
  -2   6  -1    9.19    0.85
  -2   6  -1   12.11    1.02
   2  -6   1   10.74    1.56
  -3   6  -1   39.88    1.99
  -3   6  -1   39.03    1.90
   3  -6   1   37.27    2.53
  -4   6  -1    2.52    0.66
  -4   6  -1    1.92    0.69
   4  -6   1    2.51    0.99
  -5   6  -1   13.59    1.37
  -5   6  -1   13.14    1.41
   5  -6   1   11.39    1.91
  -6   6  -1    0.16    0.52
  -6   6  -1   -0.15    0.60
   6  -6   1    0.61    0.82
  -7   6  -1    6.10    1.22
  -7   6  -1    5.88    1.38
   7  -6   1    3.75    1.38
  -8   6  -1    4.97    1.38
   8  -6   1    7.82    1.79
  -9   6  -1    0.02    0.95
   9  -6   1   -0.01    1.04
  13   5  -1    8.49    2.13
 -13  -5   1    8.60    1.68
  12   5  -1    8.21    1.89
 -12  -5   1    6.53    1.42
  11   5  -1    2.74    1.17
 -11  -5   1    3.62    1.13
  10   5  -1    2.73    0.95
 -10  -5   1    3.45    0.98
   9   5  -1   28.72    2.36
  -9  -5   1   26.21    2.02
   8   5  -1   34.70    2.43
   8   5  -1   39.41    1.78
  -8  -5   1   41.78    2.41
   7   5  -1    9.34    0.90
   7   5  -1    8.26    1.33
  -7  -5   1    8.18    1.25
   6   5  -1   70.45    2.96
  -6  -5   1   75.30    2.84
  -6  -5   1   69.41    2.04
   5   5  -1    1.45    0.55
  -5  -5   1    2.59    0.48
  -5  -5   1    2.79    0.66
   4   5  -1   17.87    1.19
  -4  -5   1   17.93    1.02
  -4  -5   1   19.75    1.28
   3   5  -1    9.59    0.75
  -3  -5   1    9.39    0.83
  -3  -5   1    9.92    0.80
   2   5  -1   27.35    1.03
  -2  -5   1   27.25    1.38
  -2  -5   1   26.26    1.29
   1   5  -1    0.16    0.23
   1   5  -1    1.73    0.30
  -1  -5   1    0.19    0.28
   0   5  -1   33.29    1.47
   0   5  -1   34.22    1.09
   0  -5   1   33.81    1.78
  -1   5  -1   22.58    1.01
  -1   5  -1   20.88    1.20
   1  -5   1   23.59    1.64
  -2   5  -1   12.51    0.97
  -2   5  -1   12.47    0.92
   2  -5   1   12.59    1.32
  -3   5  -1   20.19    1.31
  -3   5  -1   18.64    1.30
   3  -5   1   21.04    1.77
  -4   5  -1    0.19    0.43
  -4   5  -1   -0.15    0.32
   4  -5   1    0.26    0.57
  -5   5  -1    9.48    1.39
  -5   5  -1    9.94    1.08
   5  -5   1   11.61    1.82
  -6   5  -1    0.42    0.56
  -6   5  -1   -0.01    0.50
   6  -5   1   -0.54    0.63
  -7   5  -1   12.03    1.81
  -7   5  -1   13.56    1.75
   7  -5   1   12.11    1.98
  -8   5  -1    0.19    0.68
  -8   5  -1    1.79    0.87
   8  -5   1    0.49    0.92
  -9   5  -1    4.91    1.46
   9  -5   1    6.64    1.70
  10  -5   1    3.46    1.22
  13   4  -1    3.40    1.37
  12   4  -1    1.31    0.99
 -12  -4   1    0.51    0.84
  11   4  -1    0.62    0.76
 -11  -4   1    0.54    0.65
  10   4  -1    4.36    1.29
 -10  -4   1    3.86    1.02
   9   4  -1   40.68    2.83
  -9  -4   1   39.59    2.49
   8   4  -1    7.22    1.41
   8   4  -1    7.98    0.92
  -8  -4   1    6.27    1.22
   7   4  -1   48.65    2.69
   7   4  -1   47.85    1.93
  -7  -4   1   47.84    2.38
   6   4  -1    7.62    0.77
   6   4  -1   10.07    1.41
  -6  -4   1    9.71    1.02
   5   4  -1    6.91    1.04
  -5  -4   1    5.43    0.82
  -5  -4   1    7.45    0.59
   4   4  -1   -0.10    0.28
  -4  -4   1    0.64    0.30
  -4  -4   1    0.53    0.30
   3   4  -1    0.59    0.31
  -3  -4   1    1.57    0.40
  -3  -4   1    1.83    0.34
   2   4  -1    9.71    0.61
  -2  -4   1    9.96    0.73
  -2  -4   1   10.64    0.76
   1   4  -1   22.83    0.75
  -1  -4   1   23.43    1.07
  -1  -4   1   24.37    1.23
   0   4  -1  110.64    2.00
   0   4  -1  107.81    2.61
   0  -4   1  112.01    3.11
  -1   4  -1   67.17    2.04
  -1   4  -1   68.60    1.72
   1  -4   1   66.64    2.50
  -2   4  -1   53.02    1.76
  -2   4  -1   47.97    1.83
   2  -4   1   51.95    2.36
  -3   4  -1   61.97    2.23
  -3   4  -1   60.04    2.24
   3  -4   1   64.27    2.81
  -4   4  -1   73.94    2.76
  -4   4  -1   70.79    2.62
   4  -4   1   69.75    3.15
  -5   4  -1    3.48    0.68
  -5   4  -1    1.73    0.67
   5  -4   1    2.22    0.87
  -6   4  -1    1.83    0.80
  -6   4  -1    2.75    0.75
   6  -4   1    1.72    0.88
  -7   4  -1   11.93    1.75
  -7   4  -1   11.80    1.59
   7  -4   1   11.05    1.85
  -8   4  -1    2.33    0.94
  -8   4  -1    2.78    0.93
   8  -4   1    1.84    1.00
  -9   4  -1    9.32    1.86
  -9   4  -1    8.98    1.57
   9  -4   1    8.23    1.86
  10  -4   1    3.58    1.17
  12   3  -1    4.43    1.44
 -12  -3   1    3.61    1.10
  11   3  -1   -0.15    0.71
 -11  -3   1    0.00    0.65
  10   3  -1    2.18    1.03
 -10  -3   1    1.69    0.76
   9   3  -1    1.14    0.77
  -9  -3   1    0.78    0.58
   8   3  -1   26.33    2.19
   8   3  -1   25.38    1.59
  -8  -3   1   24.65    1.81
   7   3  -1    2.00    0.60
   7   3  -1    2.27    0.82
  -7  -3   1    2.22    0.57
   6   3  -1    6.28    0.86
  -6  -3   1    6.69    0.94
  -6  -3   1    7.47    1.15
   5   3  -1  176.94    3.79
  -5  -3   1  175.18    4.20
  -5  -3   1  168.56    4.42
   4   3  -1   10.87    0.97
  -4  -3   1   10.60    0.87
  -4  -3   1   11.77    0.69
   3   3  -1    0.15    0.25
  -3  -3   1    1.10    0.30
  -3  -3   1    0.78    0.27
   2   3  -1   45.32    1.38
  -2  -3   1   45.19    1.46
  -2  -3   1   46.09    1.41
   1   3  -1    1.91    0.26
  -1  -3   1    2.22    0.43
  -1  -3   1    1.96    0.35
  -1  -3   1    2.47    0.26
   0   3  -1  537.47    7.50
   0   3  -1  551.06    7.45
   0  -3   1  523.65    6.84
   0  -3   1  539.72    8.30
  -1   3  -1  166.93    3.28
  -1   3  -1  168.59    2.89
   1  -3   1  173.50    3.91
  -2   3  -1    0.73    0.28
  -2   3  -1    0.21    0.22
   2  -3   1   -0.08    0.28
  -3   3  -1   18.77    1.16
  -3   3  -1   18.84    1.17
   3  -3   1   18.99    1.42
  -4   3  -1    0.20    0.28
  -4   3  -1   -0.33    0.23
   4  -3   1    0.02    0.46
  -5   3  -1    0.91    0.51
  -5   3  -1   -0.22    0.29
   5  -3   1    0.43    0.61
  -6   3  -1    0.95    0.64
  -6   3  -1    1.37    0.50
   6  -3   1    1.59    0.74
  -7   3  -1   -0.06    0.41
  -7   3  -1    0.26    0.59
   7  -3   1    0.69    0.67
  -8   3  -1   -0.31    0.54
  -8   3  -1    0.36    0.56
   8  -3   1   -0.53    0.71
  -9   3  -1   -0.50    0.66
  -9   3  -1    0.17    0.57
   9  -3   1    0.67    0.76
  10  -3   1    0.56    0.86
  11  -3   1    9.52    1.96
  12   2  -1   15.86    2.60
  11   2  -1    0.01    0.76
 -11  -2   1    0.81    0.62
  10   2  -1    1.95    0.85
 -10  -2   1    0.70    0.66
   9   2  -1   16.95    2.34
  -9  -2   1   16.26    1.56
   8   2  -1   26.80    1.69
  -8  -2   1   18.97    1.56
  -8  -2   1   22.80    2.08
   7   2  -1   -0.43    0.35
  -7  -2   1    0.80    0.53
  -7  -2   1    2.01    0.51
   6   2  -1    0.59    0.41
  -6  -2   1    1.14    0.46
  -6  -2   1    0.65    0.47
   5   2  -1    0.42    0.32
  -5  -2   1    1.21    0.38
  -5  -2   1    1.21    0.50
   4   2  -1  158.44    3.36
  -4  -2   1  148.64    3.73
  -4  -2   1  156.90    3.49
  -3  -2   1    5.93    0.58
  -3  -2   1    5.44    0.43
  -3  -2   1    5.24    0.59
  -2  -2   1   15.40    0.76
  -2  -2   1   14.82    0.76
  -2  -2   1   14.97    0.69
   1   2  -1   11.39    0.48
   1   2  -1   11.76    0.48
  -1  -2   1   11.91    0.62
  -1  -2   1   11.39    0.57
   0   2  -1   60.10    1.46
   0   2  -1   61.69    0.94
   0  -2   1   58.26    1.63
   0  -2   1   59.49    0.92
  -1   2  -1   18.41    0.68
  -1   2  -1   17.61    0.82
   1  -2   1   18.18    1.00
  -2   2  -1   79.11    2.01
  -2   2  -1   76.13    2.06
   2  -2   1   74.33    2.31
  -3   2  -1  118.63    3.02
  -3   2  -1  126.13    3.11
   3  -2   1  124.65    3.37
  -4   2  -1   29.93    1.53
  -4   2  -1   29.58    1.63
   4  -2   1   28.47    1.67
  -5   2  -1    4.78    0.78
  -5   2  -1    1.68    0.64
   5  -2   1    3.04    0.79
  -6   2  -1   25.41    1.66
  -6   2  -1   21.87    1.74
   6  -2   1   26.40    1.85
  -7   2  -1    0.46    0.52
  -7   2  -1    0.38    0.59
   7  -2   1    0.64    0.65
  -8   2  -1    0.28    0.67
  -8   2  -1    0.07    0.53
   8  -2   1    0.65    0.70
  -9   2  -1    0.39    0.58
   9  -2   1    0.47    0.81
 -10   2  -1    0.69    0.67
  10  -2   1    1.74    0.89
  11  -2   1    2.95    1.26
  12   1  -1    2.50    1.28
  11   1  -1    2.94    1.17
 -11  -1   1    3.45    1.02
  10   1  -1    7.21    1.69
 -10  -1   1   10.59    1.59
  -9  -1   1   28.53    2.55
  -9  -1   1   24.98    1.90
   8   1  -1   -0.34    0.49
  -8  -1   1   -0.08    0.45
  -8  -1   1    0.05    0.43
   7   1  -1   14.92    1.29
  -7  -1   1   13.67    1.17
  -7  -1   1   13.92    1.54
   6   1  -1    0.90    0.52
  -6  -1   1    1.85    0.47
  -6  -1   1    0.45    0.45
   5   1  -1   13.86    1.07
  -5  -1   1   15.72    1.08
  -5  -1   1   11.77    1.15
   4   1  -1  346.62    6.01
  -4  -1   1  349.43    6.49
  -4  -1   1  335.28    5.80
   3   1  -1   46.80    1.56
  -3  -1   1   45.95    1.72
  -3  -1   1   47.83    1.54
  -2  -1   1  181.89    3.33
  -2  -1   1  182.58    3.06
  -2  -1   1  180.59    3.05
   1   1  -1    1.53    0.26
   1   1  -1    1.18    0.22
  -1  -1   1    1.64    0.22
  -1  -1   1    1.27    0.22
  -1  -1   1    1.43    0.24
   0   1  -1  263.76    3.91
   0   1  -1  263.14    3.62
   0  -1   1  258.52    3.59
   0  -1   1  266.45    3.90
  -1   1  -1   66.82    1.52
  -1   1  -1   66.20    1.33
   1  -1   1   66.69    1.62
  -2   1  -1  125.96    2.65
  -2   1  -1  124.70    2.57
   2  -1   1  123.61    2.71
  -3   1  -1   19.45    1.07
  -3   1  -1   20.45    1.11
   3  -1   1   18.66    1.07
  -4   1  -1   71.32    2.48
  -4   1  -1   71.97    2.37
   4  -1   1   71.01    2.37
  -5   1  -1   70.15    2.58
  -5   1  -1   77.07    2.89
   5  -1   1   74.04    2.64
  -6   1  -1   31.19    1.82
  -6   1  -1   33.02    2.10
   6  -1   1   32.02    1.83
  -7   1  -1   21.78    1.62
  -7   1  -1   21.45    1.85
   7  -1   1   20.05    1.61
  -8   1  -1   14.36    2.00
  -8   1  -1   13.68    1.45
   8  -1   1   14.32    1.47
  -9   1  -1    1.18    0.63
   9  -1   1   -0.23    0.57
 -10   1  -1    0.87    0.66
  10  -1   1    1.20    0.79
 -11   1  -1    2.06    0.90
  11  -1   1    3.53    1.26
  12  -1   1    1.44    0.92
  12   0  -1   27.60    2.91
  11   0  -1   -1.05    0.61
 -10   0   1    5.21    1.17
 -10   0   1    7.22    1.79
   9   0  -1    2.76    1.05
  -9   0   1    3.89    0.97
  -9   0   1    2.70    1.05
   8   0  -1    1.44    0.80
  -8   0   1    2.25    0.75
  -8   0   1    0.71    0.67
   7   0  -1    5.69    1.11
  -7   0   1    6.75    0.98
  -7   0   1    5.04    1.13
   6   0  -1   15.43    1.33
  -6   0   1   17.51    1.60
  -6   0   1   17.91    1.26
   5   0  -1   27.77    1.61
  -5   0   1   28.16    1.46
  -5   0   1   28.50    1.80
   4   0  -1  311.77    5.87
  -4   0   1  294.63    5.29
  -4   0   1  309.83    6.14
   3   0  -1   10.13    0.76
  -3   0   1    8.61    0.79
  -3   0   1    9.77    0.67
   2   0  -1   14.85    0.80
  -2   0   1   15.11    0.84
  -2   0   1   15.08    0.68
   1   0  -1   45.08    1.21
   1   0  -1   46.29    0.90
  -1   0   1   43.09    1.12
  -1   0   1   45.13    0.88
   0   0  -1   57.56    1.08
   0   0  -1   59.22    0.96
  -1   0  -1   58.23    1.23
  -1   0  -1   56.06    1.27
   1   0   1   58.95    1.22
   1   0   1   58.50    1.10
  -2   0  -1  561.29    7.72
  -2   0  -1  565.84    7.81
  -2   0  -1  538.97    7.52
   2   0   1  584.93    7.62
  -3   0  -1   44.23    1.60
  -3   0  -1   44.24    1.63
   3   0   1   43.86    1.38
  -4   0  -1    8.17    0.84
  -4   0  -1    8.08    0.79
   4   0   1    8.13    0.70
  -5   0  -1   31.19    1.79
  -5   0  -1   34.78    1.73
   5   0   1   30.76    1.48
  -6   0  -1    7.97    1.22
  -6   0  -1    9.55    1.00
   6   0   1    7.59    1.04
  -7   0  -1   14.22    1.29
  -7   0  -1   11.25    1.60
   7   0   1   13.51    1.22
  -8   0  -1    1.96    0.72
   8   0   1    1.37    0.84
   8   0   1    1.62    0.73
  -9   0  -1   14.38    1.53
   9   0   1   15.82    1.81
 -10   0  -1    1.56    0.76
  10   0   1    2.17    1.09
 -11   0  -1    0.96    0.80
  11   0   1   -0.10    0.65
  12   0   1   10.57    2.08
  11  -1  -1   15.87    2.60
 -10   1   1    1.70    1.02
   9  -1  -1   25.69    2.22
  -9   1   1   24.35    2.40
  -9   1   1   20.03    1.73
   8  -1  -1    3.48    1.08
  -8   1   1    2.59    1.01
  -8   1   1    3.67    0.92
   7  -1  -1   30.84    2.14
  -7   1   1   33.49    1.84
  -7   1   1   27.77    2.20
   6  -1  -1   16.79    1.49
  -6   1   1   15.98    1.58
  -6   1   1   16.46    1.20
   5  -1  -1   47.28    2.27
  -5   1   1   48.74    2.42
  -5   1   1   49.50    1.95
   4  -1  -1   65.27    2.48
  -4   1   1   66.89    2.56
  -4   1   1   64.59    2.04
   3  -1  -1   36.65    1.65
  -3   1   1   35.58    1.29
  -3   1   1   33.96    1.57
   2  -1  -1  355.25    6.05
  -2   1   1  359.25    5.07
  -2   1   1  366.73    5.82
   1  -1  -1   57.88    1.03
   1  -1  -1   57.02    1.61
  -1   1   1   57.84    1.06
   0  -1  -1  498.48    6.26
   0   1   1  502.12    6.77
   0   1   1  498.92    6.24
  -1  -1  -1    2.60    0.26
  -1  -1  -1    3.05    0.17
   1   1   1    3.06    0.18
   1   1   1    2.78    0.26
   1   1   1    2.64    0.24
  -2  -1  -1   46.74    0.76
  -2  -1  -1   47.78    1.41
   2   1   1   49.98    0.78
   2   1   1   47.87    1.43
  -3  -1  -1  107.67    1.89
  -3  -1  -1  105.38    2.60
   3   1   1  108.74    1.92
   3   1   1  102.21    2.67
  -4  -1  -1   77.27    2.41
   4   1   1   74.35    2.53
   4   1   1   76.63    1.82
  -5  -1  -1    2.99    0.62
   5   1   1    3.12    0.54
  -6  -1  -1    1.47    0.47
   6   1   1    0.36    0.35
   6   1   1    0.27    0.37
  -7  -1  -1    2.24    0.63
   7   1   1    1.74    0.70
   7   1   1    1.08    0.53
  -8  -1  -1    6.12    1.16
   8   1   1    6.34    1.28
   8   1   1    7.87    1.09
  -9  -1  -1   13.24    1.75
   9   1   1   14.54    2.03
 -10  -1  -1   -0.56    0.51
  10   1   1    0.46    0.69
 -11  -1  -1    3.00    1.05
  11   1   1    6.78    1.53
 -12  -1  -1    7.85    1.57
  12   1   1    6.82    1.65
  11  -2  -1    6.86    1.76
 -10   2   1    1.49    1.03
   9  -2  -1    3.09    1.06
  -9   2   1    3.36    1.22
  -9   2   1    2.07    0.83
   8  -2  -1   29.78    2.36
  -8   2   1   29.23    1.91
  -8   2   1   32.35    2.60
   7  -2  -1    2.76    0.97
  -7   2   1    2.11    0.89
  -7   2   1    3.81    0.70
   6  -2  -1    4.52    1.09
  -6   2   1    4.91    0.81
  -6   2   1    3.93    1.00
   5  -2  -1    9.81    1.17
  -5   2   1   11.97    1.26
  -5   2   1   12.60    0.97
   4  -2  -1    2.95    0.77
  -4   2   1    3.32    0.77
  -4   2   1    3.27    0.55
   3  -2  -1   80.64    2.78
  -3   2   1   78.09    2.08
  -3   2   1   85.07    2.66
   2  -2  -1   80.01    2.52
  -2   2   1   80.73    2.26
  -2   2   1   78.51    1.80
   1  -2  -1  118.35    2.86
  -1   2   1  123.68    2.49
  -1   2   1  119.02    2.00
   0  -2  -1    6.47    0.52
   0  -2  -1    6.18    0.31
   0   2   1    6.47    0.41
  -1  -2  -1   85.52    1.68
  -1  -2  -1   84.77    1.72
   1   2   1   84.78    1.69
   1   2   1   81.56    1.70
  -2  -2  -1    7.49    0.30
  -2  -2  -1    6.81    0.55
   2   2   1    7.33    0.32
   2   2   1    7.14    0.54
  -3  -2  -1   97.00    2.47
   3   2   1   94.86    2.51
  -4  -2  -1   80.55    2.48
   4   2   1   81.85    1.45
   4   2   1   79.75    1.53
   4   2   1   82.95    2.62
  -5  -2  -1   65.02    2.42
   5   2   1   64.48    1.59
   5   2   1   63.76    2.56
  -6  -2  -1   12.29    1.15
   6   2   1   10.79    1.19
   6   2   1   11.52    0.76
  -7  -2  -1    5.32    0.89
   7   2   1    4.50    1.04
   7   2   1    2.94    0.58
  -8  -2  -1    6.11    1.17
   8   2   1    7.59    0.94
   8   2   1    5.72    1.24
  -9  -2  -1    9.30    1.48
   9   2   1    8.42    1.55
 -10  -2  -1    2.50    0.89
  10   2   1    0.80    0.75
 -11  -2  -1    2.12    0.91
  11   2   1    1.16    0.73
 -12  -2  -1    1.30    0.83
  12   2   1    2.68    1.07
 -10   3   1    0.90    0.84
   9  -3  -1    9.89    1.96
  -9   3   1   11.26    2.08
   8  -3  -1    6.05    1.47
  -8   3   1    4.97    1.03
  -8   3   1    3.09    1.11
   7  -3  -1   -0.32    0.67
  -7   3   1   -0.62    0.56
   6  -3  -1    4.21    1.18
  -6   3   1    5.18    0.84
  -6   3   1    4.68    1.11
   5  -3  -1   60.21    3.03
  -5   3   1   66.18    2.97
  -5   3   1   61.49    2.28
   4  -3  -1   85.77    3.39
  -4   3   1   88.19    3.13
  -4   3   1   84.15    2.49
   3  -3  -1   -0.04    0.36
  -3   3   1    0.24    0.31
   2  -3  -1   14.88    1.19
  -2   3   1   16.58    1.02
  -2   3   1   16.62    0.83
   1  -3  -1    6.05    0.72
  -1   3   1    5.99    0.54
  -1   3   1    7.31    0.47
   0  -3  -1  687.65   10.19
   0   3   1  696.09    9.89
   0   3   1  689.56    9.42
  -1  -3  -1  648.27    8.28
  -1  -3  -1  622.61    9.02
   1   3   1  634.65    9.02
  -2  -3  -1   78.06    1.73
  -2  -3  -1   80.21    2.00
   2   3   1   78.22    1.94
  -3  -3  -1    4.64    0.28
  -3  -3  -1    4.40    0.61
   3   3   1    4.30    0.64
   3   3   1    3.98    0.33
  -4  -3  -1  128.61    3.35
   4   3   1  129.30    3.45
   4   3   1  137.16    2.06
  -5  -3  -1  143.65    3.85
   5   3   1  153.49    4.13
   5   3   1  148.92    2.45
   5   3   1  150.01    2.33
  -6  -3  -1   21.44    1.49
   6   3   1   22.53    1.65
   6   3   1   21.17    0.84
  -7  -3  -1   10.31    1.15
   7   3   1   10.68    0.70
   7   3   1   11.50    1.58
  -8  -3  -1   56.96    2.84
   8   3   1   55.36    3.02
  -9  -3  -1   31.91    2.29
   9   3   1   33.86    2.53
 -10  -3  -1    8.96    1.53
  10   3   1    6.71    1.47
 -11  -3  -1   -0.51    0.54
  11   3   1    0.19    0.63
 -12  -3  -1    0.54    0.69
  12   3   1    1.19    0.86
 -13  -3  -1    2.86    1.02
  13   3   1    2.38    1.38
 -10   4   1    3.28    1.38
   9  -4  -1    0.53    1.04
  -9   4   1   -0.71    0.69
   8  -4  -1    0.20    0.86
  -8   4   1    1.14    0.88
   7  -4  -1    2.68    1.01
  -7   4   1    0.74    0.77
  -7   4   1    3.99    0.79
   6  -4  -1   -0.05    0.73
  -6   4   1    1.54    0.76
  -6   4   1    1.31    0.55
   5  -4  -1    1.12    0.75
  -5   4   1    0.27    0.53
   4  -4  -1    6.50    1.27
  -4   4   1    6.48    0.71
  -4   4   1    5.80    1.04
   3  -4  -1   18.64    1.62
  -3   4   1   15.86    0.97
  -3   4   1   17.30    1.27
   2  -4  -1   17.16    1.42
  -2   4   1   17.17    0.92
  -2   4   1   17.05    1.11
   1  -4  -1    3.40    0.72
  -1   4   1    4.55    0.42
  -1   4   1    3.14    0.52
   0  -4  -1   69.28    2.39
   0   4   1   69.68    1.73
   0   4   1   69.82    1.84
  -1  -4  -1  354.47    5.31
  -1  -4  -1  342.72    6.09
   1   4   1  357.85    5.34
  -2  -4  -1   51.25    1.64
  -2  -4  -1   50.59    1.62
   2   4   1   53.48    1.60
  -3  -4  -1   85.48    1.91
  -3  -4  -1   85.63    2.43
   3   4   1   84.37    2.36
  -4  -4  -1   44.61    1.12
  -4  -4  -1   46.34    1.90
   4   4   1   45.03    1.90
  -5  -4  -1   19.35    1.33
   5   4   1   18.83    0.70
   5   4   1   17.58    1.35
  -6  -4  -1    0.71    0.37
   6   4   1    0.48    0.21
   6   4   1    0.72    0.23
   6   4   1    0.78    0.51
  -7  -4  -1   10.19    1.15
   7   4   1    7.48    0.49
   7   4   1    9.41    1.43
  -8  -4  -1    1.87    0.76
   8   4   1    1.36    0.77
  -9  -4  -1   -0.11    0.47
   9   4   1    0.25    0.53
 -10  -4  -1    2.18    0.90
  10   4   1    0.95    0.81
 -11  -4  -1   16.88    2.19
  11   4   1   13.51    2.15
 -12  -4  -1    8.30    1.55
  12   4   1   10.85    2.14
 -13  -4  -1    6.09    1.45
  13   4   1    5.48    1.70
 -10   5   1    5.81    1.64
   9  -5  -1    2.47    1.33
  -9   5   1    2.21    1.16
   8  -5  -1   11.71    2.26
  -8   5   1   10.69    1.98
   7  -5  -1    0.32    0.91
  -7   5   1    0.51    0.76
   6  -5  -1    4.16    1.31
  -6   5   1    5.48    1.26
  -6   5   1    8.29    0.90
   5  -5  -1   76.43    3.88
  -5   5   1   73.45    3.32
  -5   5   1   73.14    2.65
   4  -5  -1   20.78    2.00
  -4   5   1   20.45    1.30
  -4   5   1   19.02    1.55
   3  -5  -1   22.91    1.90
  -3   5   1   20.99    1.22
  -3   5   1   20.72    1.45
   2  -5  -1   61.17    2.88
  -2   5   1   62.00    1.99
  -2   5   1   62.60    2.28
   1  -5  -1   49.74    2.42
  -1   5   1   50.79    1.83
  -1   5   1   48.56    1.63
   0  -5  -1  129.11    3.75
   0   5   1  128.22    2.86
   0   5   1  129.34    2.82
  -1  -5  -1   50.48    2.06
  -1  -5  -1   52.30    1.66
   1   5   1   53.23    1.61
  -2  -5  -1   41.53    1.68
  -2  -5  -1   42.17    1.57
   2   5   1   40.01    1.45
  -3  -5  -1  123.09    2.84
  -3  -5  -1  127.24    3.17
   3   5   1  125.60    3.02
  -4  -5  -1    1.48    0.48
  -4  -5  -1    2.88    0.40
   4   5   1    1.20    0.44
  -5  -5  -1    2.66    0.30
  -5  -5  -1    2.53    0.65
   5   5   1    1.26    0.51
  -6  -5  -1   11.11    1.12
   6   5   1    8.71    1.25
  -7  -5  -1    1.24    0.57
   7   5   1    1.23    0.27
   7   5   1   -0.30    0.42
  -8  -5  -1    4.91    1.08
   8   5   1    5.22    1.21
  -9  -5  -1    2.75    0.88
   9   5   1    3.20    1.06
 -10  -5  -1    5.32    1.23
  10   5   1    7.62    1.67
 -11  -5  -1    4.94    1.24
  11   5   1    3.52    1.27
 -12  -5  -1    3.60    1.25
  12   5   1    4.43    1.42
 -13  -5  -1   13.32    2.06
  13   5   1   12.31    2.27
   9  -6  -1   -0.37    1.17
  -9   6   1    0.49    0.99
   8  -6  -1    4.19    1.62
  -8   6   1    3.79    1.39
   7  -6  -1    3.14    1.33
  -7   6   1    2.17    1.11
   6  -6  -1    6.86    1.75
  -6   6   1    6.40    0.99
  -6   6   1    5.17    1.32
   5  -6  -1   -0.50    0.70
  -5   6   1    0.96    0.48
  -5   6   1   -0.82    0.37
   4  -6  -1    3.67    1.16
  -4   6   1    6.08    0.90
  -4   6   1    3.81    0.94
   3  -6  -1   18.74    1.86
  -3   6   1   18.98    1.23
  -3   6   1   18.05    1.43
   2  -6  -1   38.87    2.46
  -2   6   1   39.12    1.66
  -2   6   1   36.87    1.83
   1  -6  -1   70.17    3.12
  -1   6   1   71.64    2.21
  -1   6   1   73.06    2.37
   0  -6  -1   20.30    1.54
   0   6   1   20.78    1.13
   0   6   1   19.59    1.09
  -1  -6  -1    2.17    0.65
   1   6   1    2.16    0.45
  -2  -6  -1   60.47    2.28
  -2  -6  -1   60.55    2.04
   2   6   1   58.32    1.86
  -3  -6  -1   28.18    1.41
  -3  -6  -1   29.63    1.52
   3   6   1   28.11    1.37
  -4  -6  -1   34.57    1.75
  -4  -6  -1   31.54    1.35
   4   6   1   32.00    1.64
  -5  -6  -1   28.16    1.12
  -5  -6  -1   31.71    1.79
   5   6   1   28.84    1.69
  -6  -6  -1   14.35    0.69
  -6  -6  -1   14.05    1.29
   6   6   1   11.80    1.22
  -7  -6  -1   35.04    2.16
   7   6   1   34.21    1.13
   7   6   1   34.56    2.22
  -8  -6  -1   45.45    2.66
   8   6   1   41.69    2.60
  -9  -6  -1   15.02    1.97
   9   6   1   16.41    1.79
 -10  -6  -1    5.95    1.37
  10   6   1    8.09    1.64
 -11  -6  -1    0.68    0.75
  11   6   1   -0.17    0.65
 -12  -6  -1    7.57    1.59
  12   6   1    7.52    1.72
 -13  -6  -1    7.59    1.70
  13   6   1    8.53    1.91
   9  -7  -1    0.35    1.18
  -9   7   1    0.17    1.11
   8  -7  -1   -0.61    1.08
  -8   7   1    1.94    1.10
   7  -7  -1   10.51    2.27
  -7   7   1   10.34    1.93
   6  -7  -1   30.68    2.95
  -6   7   1   32.57    2.55
   5  -7  -1    6.59    1.68
  -5   7   1   11.86    1.14
  -5   7   1   10.01    1.64
   4  -7  -1    0.35    0.84
  -4   7   1    0.12    0.49
  -4   7   1    2.48    0.64
   3  -7  -1   13.76    2.09
  -3   7   1   12.50    1.11
  -3   7   1   11.21    1.21
   2  -7  -1   40.64    2.74
  -2   7   1   42.13    2.04
  -2   7   1   42.47    1.88
   1  -7  -1   16.18    1.63
  -1   7   1   19.40    1.20
  -1   7   1   16.30    1.17
   0  -7  -1   10.12    1.51
   0   7   1   10.28    0.86
   0   7   1    9.23    0.82
  -1  -7  -1    1.26    0.48
   1   7   1    0.63    0.32
  -2  -7  -1    4.74    0.74
  -2  -7  -1    6.05    0.96
   2   7   1    5.62    0.73
  -3  -7  -1    7.83    0.87
  -3  -7  -1    9.17    0.90
   3   7   1    7.15    0.75
  -4  -7  -1   -0.09    0.31
  -4  -7  -1    0.86    0.40
   4   7   1    0.31    0.35
  -5  -7  -1    3.45    0.59
  -5  -7  -1    1.91    0.63
   5   7   1    1.77    0.61
  -6  -7  -1    3.33    0.46
  -6  -7  -1    1.97    0.65
   6   7   1    1.87    0.66
  -7  -7  -1    9.12    1.37
   7   7   1    8.75    1.39
  -8  -7  -1   25.55    2.00
   8   7   1   29.42    2.21
  -9  -7  -1    0.45    0.56
   9   7   1    0.23    0.60
 -10  -7  -1    2.11    0.85
  10   7   1    0.85    0.81
 -11  -7  -1    0.46    0.62
  11   7   1    0.95    0.80
 -12  -7  -1    0.09    0.74
  12   7   1    1.22    1.04
 -13  -7  -1    0.56    0.82
  13   7   1   -0.50    0.75
   8  -8  -1    0.29    1.16
  -8   8   1    0.40    1.03
   7  -8  -1    1.84    1.45
  -7   8   1    2.85    1.26
   6  -8  -1   20.84    3.05
  -6   8   1   21.18    2.15
   5  -8  -1    3.30    1.40
  -5   8   1    3.95    1.17
   4  -8  -1   12.59    2.18
  -4   8   1   14.01    1.51
  -4   8   1   14.27    1.28
   3  -8  -1   -0.22    0.70
  -3   8   1    0.21    0.47
  -3   8   1    1.78    0.56
   2  -8  -1   10.05    1.82
  -2   8   1   10.44    1.03
  -2   8   1   10.63    1.12
   1  -8  -1    9.13    1.67
  -1   8   1    9.63    0.96
  -1   8   1    8.03    0.90
   0  -8  -1    7.12    1.35
   0   8   1    7.48    0.82
   0   8   1    5.92    0.87
  -1  -8  -1   49.11    2.60
   1   8   1   42.88    1.89
   1   8   1   46.62    1.84
  -2  -8  -1    6.62    0.95
  -2  -8  -1    5.98    1.09
   2   8   1    6.14    0.81
  -3  -8  -1    1.53    0.53
  -3  -8  -1    1.59    0.51
   3   8   1    0.85    0.40
  -4  -8  -1    0.24    0.34
  -4  -8  -1    1.63    0.43
   4   8   1    0.25    0.33
  -5  -8  -1    2.14    0.67
  -5  -8  -1    2.66    0.54
   5   8   1    1.95    0.63
  -6  -8  -1    0.88    0.49
   6   8   1    0.46    0.50
  -7  -8  -1    0.42    0.55
   7   8   1   -0.06    0.48
  -8  -8  -1    5.90    1.21
   8   8   1    5.47    1.24
  -9  -8  -1    3.69    1.06
   9   8   1    3.63    1.12
 -10  -8  -1    6.78    1.40
  10   8   1    5.49    1.34
 -11  -8  -1    3.13    1.06
  11   8   1    5.36    1.40
 -12  -8  -1    1.31    0.88
  12   8   1    0.18    0.84
 -13  -8  -1    1.46    0.93
  13   8   1    3.72    1.38
   7  -9  -1   -0.95    1.03
   6  -9  -1    1.17    1.21
  -6   9   1    0.95    0.89
   5  -9  -1   42.46    3.60
  -5   9   1   42.26    2.87
   4  -9  -1   -0.51    0.86
  -4   9   1    0.13    0.62
   3  -9  -1    0.04    0.79
  -3   9   1    0.55    0.61
  -3   9   1    2.00    0.67
   2  -9  -1   13.57    2.14
  -2   9   1   15.46    1.28
  -2   9   1   14.53    1.35
   1  -9  -1    0.79    0.79
  -1   9   1    0.75    0.44
  -1   9   1    0.96    0.52
   0  -9  -1   14.31    2.05
   0   9   1   12.09    1.08
   0   9   1   12.09    1.08
  -1  -9  -1   -0.22    0.54
   1   9   1    0.49    0.36
   1   9   1    0.38    0.36
  -2  -9  -1    3.63    0.85
   2   9   1    3.31    0.68
   2   9   1    4.19    0.72
  -3  -9  -1    0.22    0.38
  -3  -9  -1    1.34    0.65
   3   9   1    0.12    0.32
  -4  -9  -1    1.24    0.52
  -4  -9  -1    2.03    0.54
   4   9   1    1.72    0.56
  -5  -9  -1   11.07    1.24
  -5  -9  -1   13.42    1.10
   5   9   1   10.78    1.13
  -6  -9  -1    3.20    0.89
   6   9   1    3.19    0.83
  -7  -9  -1    2.49    0.87
   7   9   1    0.99    0.74
  -8  -9  -1    0.65    0.63
   8   9   1    0.87    0.68
  -9  -9  -1   27.31    2.27
   9   9   1   26.84    2.22
 -10  -9  -1    6.19    1.42
  10   9   1    4.71    1.24
 -11  -9  -1   -0.22    0.61
  11   9   1   -0.11    0.72
 -12  -9  -1    0.12    0.78
  12   9   1    2.66    1.10
 -13  -9  -1    0.61    0.93
  13   9   1    1.10    1.16
   6 -10  -1   -0.01    1.36
   5 -10  -1    4.55    1.62
   4 -10  -1    0.29    0.89
  -4  10   1    0.61    0.75
   3 -10  -1    0.23    0.77
  -3  10   1    0.60    0.69
   2 -10  -1    2.31    1.13
  -2  10   1    2.97    0.79
  -2  10   1    2.79    0.85
   1 -10  -1   15.18    2.32
  -1  10   1   16.09    1.37
  -1  10   1   14.84    1.38
   0 -10  -1    6.51    1.52
   0  10   1    7.88    1.08
   0  10   1    7.60    1.15
  -1 -10  -1    5.38    1.26
   1  10   1    5.57    0.97
   1  10   1    7.00    0.97
  -2 -10  -1    0.34    0.63
   2  10   1    0.79    0.47
   2  10   1    0.63    0.41
  -3 -10  -1    1.86    0.64
  -3 -10  -1    0.28    0.55
   3  10   1    1.77    0.56
  -4 -10  -1    1.08    0.57
  -4 -10  -1    2.44    0.73
   4  10   1    1.34    0.52
  -5 -10  -1    6.08    1.05
  -5 -10  -1    3.57    0.94
   5  10   1    4.47    0.90
  -6 -10  -1    1.57    0.69
  -6 -10  -1    3.23    0.66
   6  10   1    0.92    0.65
  -7 -10  -1    3.95    1.03
   7  10   1    5.63    1.18
  -8 -10  -1    6.65    1.39
   8  10   1    6.71    1.34
  -9 -10  -1   10.03    1.71
   9  10   1    9.96    1.69
 -10 -10  -1    6.15    1.46
  10  10   1    5.58    1.40
 -11 -10  -1   -1.32    0.41
  11  10   1   -0.58    0.67
 -12 -10  -1    0.41    0.77
  12  10   1    1.97    1.01
 -13 -10  -1    3.68    1.19
   5 -11  -1    4.37    1.64
   4 -11  -1    1.92    1.39
   3 -11  -1    2.24    1.40
   2 -11  -1   17.69    2.77
  -2  11   1   21.55    1.79
   1 -11  -1    2.80    1.29
  -1  11   1    2.52    0.75
  -1  11   1    1.71    0.69
   0 -11  -1    1.34    0.89
   0  11   1    0.23    0.44
   0  11   1    0.04    0.41
  -1 -11  -1    1.23    0.88
   1  11   1    1.57    0.67
   1  11   1    0.81    0.51
  -2 -11  -1   13.39    1.93
   2  11   1   11.10    1.19
   2  11   1   11.29    1.08
  -3 -11  -1    0.18    0.58
   3  11   1   -0.10    0.33
   3  11   1   -0.05    0.29
  -4 -11  -1    4.75    1.10
  -4 -11  -1    7.00    1.21
   4  11   1    6.52    1.03
  -5 -11  -1    2.88    0.85
  -5 -11  -1    2.69    0.84
   5  11   1    3.52    0.81
  -6 -11  -1    0.02    0.46
   6  11   1   -0.45    0.38
  -7 -11  -1   16.39    1.76
   7  11   1   14.05    1.81
  -8 -11  -1    5.18    1.23
   8  11   1    5.71    1.27
  -9 -11  -1    0.41    0.55
   9  11   1   -0.37    0.57
 -10 -11  -1   -0.11    0.75
  10  11   1   -0.88    0.62
 -11 -11  -1    6.45    1.60
  11  11   1    5.16    1.46
 -12 -11  -1    1.21    0.97
  12  11   1    1.66    1.19
   4 -12  -1   -0.92    0.98
   3 -12  -1   -0.42    0.90
   2 -12  -1   15.53    2.61
   1 -12  -1    0.54    0.94
  -1  12   1    1.18    0.65
   0 -12  -1    0.79    0.89
   0  12   1    0.42    0.54
  -1 -12  -1    3.66    1.16
   1  12   1    3.06    0.85
  -2 -12  -1   16.98    1.94
   2  12   1   17.43    1.59
   2  12   1   15.50    1.27
  -3 -12  -1    2.16    0.86
   3  12   1    1.93    0.74
   3  12   1    1.58    0.61
  -4 -12  -1   10.78    1.66
   4  12   1   11.65    1.59
   4  12   1   10.84    1.09
  -5 -12  -1    5.88    1.26
  -5 -12  -1    6.16    1.24
   5  12   1    7.17    1.11
  -6 -12  -1    2.56    0.74
  -6 -12  -1    1.92    0.87
   6  12   1    1.00    0.67
  -7 -12  -1    4.58    1.16
   7  12   1    7.32    1.33
  -8 -12  -1   27.21    2.37
   8  12   1   30.38    2.31
  -9 -12  -1   15.58    2.26
   9  12   1   17.08    1.82
 -10 -12  -1    0.10    0.64
  10  12   1    0.69    0.71
 -11 -12  -1    0.65    0.70
  11  12   1   -0.26    0.67
 -12 -12  -1    8.60    1.78
  12  12   1    9.54    1.99
   3 -13  -1   -0.74    1.04
   2 -13  -1    0.64    1.14
   1 -13  -1   20.24    3.06
   0 -13  -1    5.39    1.49
   0  13   1    3.87    1.04
  -1 -13  -1    1.42    1.14
   1  13   1    2.33    0.81
  -2 -13  -1    0.86    0.81
   2  13   1   -0.88    0.34
  -3 -13  -1    1.36    0.78
   3  13   1    1.38    0.66
  -4 -13  -1    5.45    1.24
   4  13   1    5.49    1.20
  -5 -13  -1    7.73    1.47
  -6 -13  -1    1.84    0.91
  -6 -13  -1    2.66    0.84
   6  13   1    2.37    0.84
  -7 -13  -1    0.94    0.84
   7  13   1    1.84    0.81
  -8 -13  -1   -0.12    0.63
   8  13   1    1.22    0.80
  -9 -13  -1   -0.68    0.54
   9  13   1   -0.24    0.73
 -10 -13  -1    2.23    1.02
  10  13   1    2.61    1.10
 -11 -13  -1    0.93    0.98
  11  13   1    0.68    0.95
   2 -14  -1    2.66    1.62
   1 -14  -1   -0.48    0.99
   0 -14  -1    7.31    1.93
  -1 -14  -1    9.93    2.01
   1  14   1   10.32    1.59
  -2 -14  -1    0.76    0.88
   2  14   1    1.34    0.74
  -3 -14  -1    1.77    0.95
   3  14   1    1.80    0.83
  -4 -14  -1    7.33    1.51
   4  14   1    6.13    1.27
  -5 -14  -1    0.16    0.70
   5  14   1    0.31    0.62
  -6 -14  -1    4.76    1.15
  -6 -14  -1    4.54    1.18
  -7 -14  -1    7.01    1.50
  -8 -14  -1    3.72    1.26
  -9 -14  -1    7.05    1.70
 -10 -14  -1    1.01    1.05
  10  14   1    3.27    1.16
 -11 -14  -1   -0.45    0.74
   0 -15  -1    0.88    1.08
  -1 -15  -1    5.43    1.52
  -2 -15  -1    1.89    1.21
   2  15   1    2.04    0.89
  -3 -15  -1    4.57    1.22
   3  15   1    2.06    0.89
  -4 -15  -1    1.29    0.92
   4  15   1   -0.15    0.50
  -5 -15  -1    1.23    0.69
   5  15   1    0.27    0.63
   6  15   1   -0.42    0.55
  -7 -15  -1    5.46    1.34
  -8 -15  -1    0.26    0.68
  -9 -15  -1    0.65    0.87
 -10 -15  -1   -0.07    0.75
  -2 -16  -1    1.96    1.13
  -3 -16  -1    5.61    1.52
   3  16   1    5.68    1.38
  -4 -16  -1    3.01    1.26
   4  16   1    1.56    0.90
  -5 -16  -1    1.34    1.04
   5  16   1    0.44    0.68
   6  16   1    3.04    1.03
   7  16   1   -1.08    0.65
   6  16  -2    9.49    1.82
   5  16  -2    1.60    0.77
  -5 -16   2    2.13    0.94
   4  16  -2    4.29    1.22
  -4 -16   2    4.27    1.42
   3  16  -2   20.23    2.18
  -3 -16   2   19.83    2.37
   8  15  -2    6.11    1.63
   7  15  -2    4.80    1.41
   6  15  -2    3.22    1.06
  -6 -15   2    3.29    1.09
   5  15  -2    8.34    1.66
  -5 -15   2   10.31    1.81
   4  15  -2    1.17    0.74
  -4 -15   2    0.43    0.78
  -3 -15   2    0.66    0.99
   2  15  -2   11.45    1.91
  -2 -15   2   13.56    2.23
   1  15  -2    0.99    0.74
  -1 -15   2    2.16    1.41
   0  15  -2    4.70    1.30
   0 -15   2    5.94    1.78
 -10 -14   2   -0.58    0.64
  -9 -14   2    7.59    1.69
  -8 -14   2    1.64    1.05
   7  14  -2   -0.03    0.61
   6  14  -2   17.93    2.39
  -6 -14   2   14.70    2.02
   5  14  -2    1.31    0.74
  -5 -14   2    2.38    0.99
   4  14  -2    1.94    0.83
  -4 -14   2    1.47    0.93
   3  14  -2    3.50    1.10
  -3 -14   2    4.59    1.30
   2  14  -2    1.47    0.85
  -2 -14   2    0.49    0.91
   1  14  -2    5.50    1.33
  -1 -14   2    6.53    1.67
   0  14  -2    0.74    0.72
   0 -14   2   -0.02    0.86
  -1  14  -2    5.14    1.29
   1 -14   2    7.80    1.86
   2 -14   2    1.27    0.93
 -11 -13   2    1.11    1.14
 -10 -13   2    2.00    1.20
  -9 -13   2    2.31    1.09
  -8 -13   2   -0.01    0.49
  -7 -13   2   33.33    2.65
   6  13  -2    1.22    0.68
  -6 -13   2    0.42    0.62
   5  13  -2    4.74    1.24
  -5 -13   2    5.72    1.28
   4  13  -2   -0.33    0.48
  -4 -13   2    2.98    1.00
   3  13  -2    3.77    1.07
  -3 -13   2    4.21    1.18
   2  13  -2   12.35    1.78
  -2 -13   2   11.13    1.98
   1  13  -2    0.46    0.51
  -1 -13   2    0.95    0.77
   0  13  -2    3.03    1.02
   0 -13   2    3.41    1.26
  -1  13  -2    1.34    0.80
   1 -13   2    0.99    0.97
  -2  13  -2   11.71    1.89
   2 -13   2   10.30    2.27
   3 -13   2    3.23    1.60
  11  12  -2    4.33    1.42
 -11 -12   2    6.39    1.51
  10  12  -2    5.50    1.46
 -10 -12   2    5.84    1.42
   9  12  -2    2.31    0.94
  -9 -12   2    2.05    0.91
  -8 -12   2    1.43    0.80
  -7 -12   2   14.84    1.57
  -7 -12   2   14.44    2.07
  -6 -12   2    2.82    0.80
  -6 -12   2    1.39    0.74
   5  12  -2    0.36    0.61
  -5 -12   2    1.52    0.63
   4  12  -2    1.19    0.67
  -4 -12   2    1.18    0.68
   3  12  -2    1.36    0.69
  -3 -12   2    0.14    0.68
   2  12  -2   -0.30    0.44
  -2 -12   2    0.83    0.69
   1  12  -2    1.47    0.75
  -1 -12   2    2.89    1.12
   0  12  -2    0.65    0.58
   0 -12   2    0.81    0.74
  -1  12  -2    0.54    0.64
   1 -12   2    0.13    0.84
  -2  12  -2    0.63    0.75
   2 -12   2   -0.57    0.62
  -3  12  -2    1.16    0.85
   3 -12   2    1.08    0.99
   4 -12   2    0.14    1.06
  12  11  -2   -1.38    0.59
 -12 -11   2    0.36    0.86
  11  11  -2    0.65    0.88
 -11 -11   2    0.11    0.79
  10  11  -2    1.03    0.91
 -10 -11   2    0.87    0.80
   9  11  -2    4.31    1.22
  -9 -11   2    4.02    1.24
   8  11  -2   -0.29    0.68
  -8 -11   2    0.79    0.78
   7  11  -2    5.00    1.07
  -7 -11   2    5.26    1.25
  -7 -11   2    4.95    1.04
   6  11  -2    5.14    1.01
  -6 -11   2    4.31    1.12
  -6 -11   2    5.48    1.18
   5  11  -2    4.04    0.80
  -5 -11   2    4.55    1.17
  -5 -11   2    5.86    1.16
   4  11  -2    2.58    0.84
  -4 -11   2    2.55    0.88
   3  11  -2   -0.33    0.33
  -3 -11   2    0.22    0.48
  -2 -11   2    0.89    0.75
  -1 -11   2    2.38    0.90
   0  11  -2    0.43    0.47
   0 -11   2    0.20    0.83
  -1  11  -2    0.32    0.53
   1 -11   2   -0.20    0.59
  -2  11  -2    4.86    1.18
   2 -11   2    3.78    1.40
  -3  11  -2    3.25    0.99
   3 -11   2    1.48    1.00
  -4  11  -2    4.76    1.29
   4 -11   2    4.70    1.66
   5 -11   2    3.06    1.53
  12  10  -2    6.35    1.70
 -12 -10   2    6.99    1.57
  11  10  -2    1.75    1.01
 -11 -10   2    2.73    1.10
  10  10  -2    0.58    0.77
 -10 -10   2    0.69    0.79
   9  10  -2    5.14    1.22
  -9 -10   2    4.64    1.26
   8  10  -2    0.90    0.70
  -8 -10   2    0.50    0.65
   7  10  -2   16.40    1.56
  -7 -10   2   17.62    1.79
  -7 -10   2   19.95    1.49
   6  10  -2   34.83    2.00
  -6 -10   2   32.57    2.04
  -6 -10   2   34.14    2.34
   5  10  -2    1.21    0.56
  -5 -10   2    1.86    0.69
  -5 -10   2    2.12    0.71
   4  10  -2    0.26    0.34
   4  10  -2    0.06    0.39
  -4 -10   2    1.84    0.63
   3  10  -2    2.96    0.54
   3  10  -2    3.05    0.82
  -3 -10   2    2.45    0.89
   2  10  -2    6.67    1.16
  -2 -10   2    7.93    1.45
   1  10  -2    1.55    0.63
  -1 -10   2    1.23    0.85
   0  10  -2    1.31    0.62
   0 -10   2    1.53    0.82
  -1  10  -2    2.54    0.85
   1 -10   2    1.70    0.86
  -2  10  -2   12.64    1.72
   2 -10   2   10.98    2.01
  -3  10  -2    2.89    0.95
   3 -10   2    3.20    1.38
  -4  10  -2    0.28    0.67
   4 -10   2   -0.14    0.85
  -5  10  -2    9.25    1.73
   5 -10   2    9.61    2.16
   6 -10   2    0.81    1.22
  12   9  -2   19.65    2.78
 -12  -9   2   18.27    2.08
  11   9  -2    0.40    0.77
 -11  -9   2    1.04    0.81
  10   9  -2    1.06    0.86
 -10  -9   2    1.02    0.69
   9   9  -2    0.05    0.60
  -9  -9   2    0.37    0.52
   8   9  -2   16.71    1.68
  -8  -9   2   15.79    1.70
   7   9  -2   24.59    1.86
  -7  -9   2   29.54    2.22
  -7  -9   2   31.75    1.80
   6   9  -2    0.39    0.51
  -6  -9   2   -0.51    0.39
  -6  -9   2    1.30    0.54
   5   9  -2    9.21    0.97
  -5  -9   2    8.70    1.30
  -5  -9   2    9.88    1.06
   4   9  -2    1.37    0.48
  -4  -9   2    2.13    0.75
  -4  -9   2    2.71    0.78
   3   9  -2    6.69    1.14
   3   9  -2    6.44    0.64
  -3  -9   2    4.77    1.00
   2   9  -2    2.99    0.78
   2   9  -2    3.24    0.51
  -2  -9   2    2.24    0.87
   1   9  -2    0.18    0.28
   1   9  -2    0.49    0.43
  -1  -9   2    0.70    0.68
   0   9  -2   12.34    1.27
   0   9  -2   12.11    0.82
   0  -9   2   14.50    1.65
  -1   9  -2    1.84    0.65
   1  -9   2    0.98    0.79
  -2   9  -2    3.54    0.91
   2  -9   2    2.59    1.11
  -3   9  -2    1.74    0.81
   3  -9   2    2.62    1.19
  -4   9  -2    2.40    0.94
   4  -9   2    1.33    1.01
  -5   9  -2    7.08    1.44
   5  -9   2    5.78    1.74
  -6   9  -2   17.57    1.90
   6  -9   2   15.27    2.69
   7  -9   2   -0.02    0.92
  12   8  -2    1.52    0.98
 -12  -8   2    1.32    0.91
  11   8  -2    5.17    1.44
 -11  -8   2    6.77    1.52
  10   8  -2    2.32    1.02
 -10  -8   2    1.71    0.89
   9   8  -2    4.41    1.20
  -9  -8   2    1.76    0.88
   8   8  -2  119.05    4.46
  -8  -8   2  126.33    4.59
   7   8  -2   69.01    3.13
  -7  -8   2   66.05    3.16
  -7  -8   2   68.15    2.51
   6   8  -2   17.18    1.45
  -6  -8   2   19.66    1.32
  -6  -8   2   17.36    1.58
   5   8  -2    8.46    1.13
  -5  -8   2    9.35    0.94
  -5  -8   2    8.53    1.26
   4   8  -2   11.12    0.93
  -4  -8   2   13.98    1.27
  -4  -8   2   13.32    1.15
   3   8  -2   10.81    0.78
  -3  -8   2   11.02    1.15
  -3  -8   2    9.96    1.06
   2   8  -2    4.17    0.84
   2   8  -2    3.53    0.49
  -2  -8   2    4.31    0.88
   1   8  -2    1.13    0.30
   1   8  -2    1.76    0.50
  -1  -8   2    1.24    0.63
   0   8  -2    0.55    0.36
   0   8  -2   -0.02    0.25
   0  -8   2    0.24    0.55
  -1   8  -2   33.53    1.43
  -1   8  -2   33.44    2.00
   1  -8   2   30.28    2.32
  -2   8  -2   10.49    0.94
  -2   8  -2   12.03    1.29
   2  -8   2   11.84    1.88
  -3   8  -2   11.47    1.59
  -3   8  -2    8.89    1.01
   3  -8   2    9.30    1.73
  -4   8  -2    5.06    1.16
  -4   8  -2    3.97    0.94
   4  -8   2    4.49    1.48
  -5   8  -2    3.40    0.97
   5  -8   2    3.96    1.31
  -6   8  -2    1.32    0.79
   6  -8   2    0.61    0.92
   7  -8   2    0.21    1.05
   8  -8   2    2.39    1.41
  12   7  -2    4.52    1.53
 -12  -7   2    3.94    1.14
  11   7  -2    6.17    1.66
 -11  -7   2    9.48    1.60
  10   7  -2   11.41    1.94
 -10  -7   2   13.37    1.85
   9   7  -2    6.26    1.37
  -9  -7   2    6.04    1.29
   8   7  -2    4.01    1.09
  -8  -7   2    4.96    1.11
   7   7  -2   66.28    3.13
  -7  -7   2   70.27    3.15
  -7  -7   2   65.55    2.34
   6   7  -2   16.26    1.42
  -6  -7   2   17.56    1.50
  -6  -7   2   16.95    1.18
   5   7  -2    0.64    0.42
  -5  -7   2    1.40    0.49
  -5  -7   2    1.16    0.56
   4   7  -2    7.54    0.81
  -4  -7   2    7.45    1.06
  -4  -7   2    8.07    0.87
   3   7  -2   43.84    1.54
  -3  -7   2   43.98    2.06
  -3  -7   2   41.09    2.01
   2   7  -2   40.37    1.27
   2   7  -2   44.92    2.08
  -2  -7   2   41.83    2.15
   1   7  -2   12.14    0.64
   1   7  -2   12.45    1.09
  -1  -7   2   12.52    1.25
   0   7  -2    3.71    0.73
   0   7  -2    3.28    0.45
   0  -7   2    2.70    0.71
  -1   7  -2   24.84    1.58
  -1   7  -2   23.52    1.11
   1  -7   2   20.87    1.81
  -2   7  -2   18.34    1.43
  -2   7  -2   21.58    1.22
   2  -7   2   19.57    1.87
  -3   7  -2   20.30    1.63
  -3   7  -2   21.39    1.41
   3  -7   2   20.60    2.04
  -4   7  -2    1.11    0.63
  -4   7  -2    1.96    0.72
   4  -7   2    1.63    0.93
  -5   7  -2   26.87    1.90
  -5   7  -2   27.13    2.07
   5  -7   2   27.57    2.51
  -6   7  -2   39.62    2.59
  -6   7  -2   38.95    2.50
   6  -7   2   38.72    3.04
  -7   7  -2    4.84    1.20
  -7   7  -2    5.59    1.37
   7  -7   2    4.10    1.37
   8  -7   2    0.16    0.97
   9  -7   2    0.01    1.04
  12   6  -2   12.48    2.28
 -12  -6   2   11.74    1.86
  11   6  -2    5.28    1.45
 -11  -6   2    7.12    1.41
  10   6  -2    1.91    0.99
 -10  -6   2    2.85    0.92
   9   6  -2    1.24    0.77
  -9  -6   2    2.50    0.94
   8   6  -2   67.02    2.63
   8   6  -2   63.68    3.30
  -8  -6   2   70.88    3.20
   7   6  -2   23.47    1.86
  -7  -6   2   23.22    1.28
  -7  -6   2   20.31    1.63
   6   6  -2    2.83    0.78
  -6  -6   2    5.36    0.63
  -6  -6   2    3.26    0.84
   5   6  -2    0.47    0.46
  -5  -6   2    1.27    0.39
  -5  -6   2    1.63    0.48
   4   6  -2  117.63    3.16
  -4  -6   2  111.25    3.36
  -4  -6   2  112.21    3.17
   3   6  -2    0.10    0.27
  -3  -6   2    0.70    0.30
  -3  -6   2   -0.13    0.31
   2   6  -2    3.20    0.43
   2   6  -2    3.66    0.70
  -2  -6   2    1.88    0.57
   1   6  -2    3.06    0.37
   1   6  -2    3.76    0.68
  -1  -6   2    3.97    0.73
   0   6  -2   20.92    1.32
   0   6  -2   20.45    0.79
   0  -6   2   19.36    1.47
  -1   6  -2    1.17    0.40
  -1   6  -2    0.87    0.30
   1  -6   2    0.79    0.57
  -2   6  -2   11.68    1.10
  -2   6  -2   10.28    0.83
   2  -6   2    9.36    1.46
  -3   6  -2    4.78    0.90
  -3   6  -2    3.66    0.71
   3  -6   2    4.24    1.12
  -4   6  -2    1.41    0.66
  -4   6  -2    0.55    0.54
   4  -6   2    0.35    0.73
  -5   6  -2    5.27    1.11
  -5   6  -2    5.30    1.04
   5  -6   2    4.13    1.29
  -6   6  -2   21.05    1.85
  -6   6  -2   21.57    1.89
   6  -6   2   21.89    2.26
  -7   6  -2    0.04    0.61
  -7   6  -2    0.69    0.65
   7  -6   2   -0.10    0.74
  -8   6  -2    0.36    0.74
  -8   6  -2    0.15    0.90
   8  -6   2    0.26    0.86
   9  -6   2   -0.33    1.06
  12   5  -2   -0.90    0.73
 -12  -5   2    0.24    0.78
  11   5  -2    1.57    0.89
 -11  -5   2    1.48    0.84
  10   5  -2    6.60    1.51
 -10  -5   2    3.88    1.01
   9   5  -2    2.03    0.95
  -9  -5   2    1.44    0.66
   8   5  -2    8.11    1.45
   8   5  -2    8.71    1.01
  -8  -5   2    9.57    1.37
   7   5  -2   52.54    2.80
   7   5  -2   55.18    2.34
  -7  -5   2   50.60    2.48
   6   5  -2   16.93    1.47
  -6  -5   2   17.70    1.07
  -6  -5   2   15.61    1.27
   5   5  -2   25.19    1.58
  -5  -5   2   22.73    1.23
  -5  -5   2   23.58    1.47
   4   5  -2    1.66    0.49
  -4  -5   2    2.41    0.53
  -4  -5   2    2.30    0.48
   3   5  -2    1.94    0.45
  -3  -5   2    2.13    0.50
  -3  -5   2    2.34    0.52
   2   5  -2  132.22    2.55
  -2  -5   2  129.54    3.41
  -2  -5   2  138.48    3.29
   1   5  -2  125.71    2.07
   1   5  -2  124.65    3.16
  -1  -5   2  125.73    3.47
   0   5  -2    6.05    0.68
   0   5  -2    6.12    0.38
   0  -5   2    6.01    0.94
  -1   5  -2    0.77    0.36
  -1   5  -2    0.62    0.25
   1  -5   2    0.72    0.50
  -2   5  -2    7.73    0.85
  -2   5  -2    6.09    0.64
   2  -5   2    7.13    1.21
  -3   5  -2   17.19    1.29
  -3   5  -2   16.91    1.15
   3  -5   2   16.77    1.60
  -4   5  -2   -0.23    0.32
  -4   5  -2    1.40    0.49
   4  -5   2   -0.56    0.45
  -5   5  -2   17.54    1.56
  -5   5  -2   19.79    1.56
   5  -5   2   17.75    1.85
  -6   5  -2   12.34    1.43
  -6   5  -2   11.63    1.61
   6  -5   2   14.86    2.06
  -7   5  -2    5.98    1.26
  -7   5  -2    4.48    1.09
   7  -5   2    6.11    1.52
  -8   5  -2    4.54    1.35
  -8   5  -2    6.32    1.32
   8  -5   2    3.86    1.28
  -9   5  -2   -0.51    0.63
   9  -5   2    1.65    0.93
   9  -5   2    1.79    1.14
  10  -5   2    2.47    1.14
  12   4  -2    8.12    1.88
 -12  -4   2   10.22    1.71
  11   4  -2    1.03    0.90
 -11  -4   2    1.51    0.84
  10   4  -2   12.89    2.13
 -10  -4   2   14.09    1.59
   9   4  -2    6.70    1.45
  -9  -4   2    8.54    1.40
   8   4  -2   30.30    2.33
   8   4  -2   28.96    1.77
  -8  -4   2   27.57    1.92
   7   4  -2    1.30    0.75
   7   4  -2    2.26    0.62
  -7  -4   2    3.31    0.74
   6   4  -2   23.03    1.75
   6   4  -2   23.87    1.47
  -6  -4   2   24.54    1.52
   5   4  -2    0.82    0.48
  -5  -4   2    1.63    0.40
  -5  -4   2    1.72    0.49
   4   4  -2   25.94    1.44
  -4  -4   2   26.48    1.40
  -4  -4   2   26.02    1.24
   3   4  -2   35.56    1.45
  -3  -4   2   33.17    1.46
  -3  -4   2   33.09    1.43
   2   4  -2   52.77    1.47
  -2  -4   2   51.92    1.74
  -2  -4   2   48.87    1.78
   1   4  -2    0.92    0.32
   1   4  -2    0.29    0.13
  -1  -4   2    0.09    0.26
   0   4  -2  351.59    5.89
   0   4  -2  362.27    4.50
   0  -4   2  336.93    4.40
   0  -4   2  347.49    6.50
  -1   4  -2    9.37    0.79
  -1   4  -2    8.78    0.52
   1  -4   2    7.28    1.02
  -2   4  -2   59.90    2.18
  -2   4  -2   61.41    1.81
   2  -4   2   62.16    2.57
  -3   4  -2   29.93    1.65
  -3   4  -2   30.62    1.48
   3  -4   2   30.64    1.93
  -4   4  -2    7.56    1.08
  -4   4  -2    5.42    0.90
   4  -4   2    3.78    0.96
  -5   4  -2   69.46    2.85
  -5   4  -2   67.00    2.85
   5  -4   2   70.93    3.25
  -6   4  -2   27.00    1.91
  -6   4  -2   27.31    1.95
   6  -4   2   28.35    2.19
  -7   4  -2    0.55    0.58
  -7   4  -2    0.72    0.65
   7  -4   2    0.09    0.68
  -8   4  -2    2.63    1.12
  -8   4  -2    2.64    0.96
   8  -4   2    1.54    0.97
  -9   4  -2    0.95    0.76
   9  -4   2    1.49    0.89
   9  -4   2    0.25    0.96
  10  -4   2    3.57    1.13
  12   3  -2    5.85    1.68
  11   3  -2    0.47    0.84
 -11  -3   2    0.11    0.63
  10   3  -2    1.68    0.87
 -10  -3   2    1.03    0.71
   9   3  -2    0.84    0.80
  -9  -3   2    1.31    0.62
   8   3  -2    3.18    0.87
  -8  -3   2    2.15    0.94
  -8  -3   2    2.83    0.79
   7   3  -2    0.29    0.39
  -7  -3   2    0.42    0.37
  -7  -3   2    0.33    0.53
   6   3  -2    2.27    0.63
  -6  -3   2    2.84    0.63
  -6  -3   2    1.22    0.56
  -5  -3   2    5.46    0.90
  -5  -3   2    6.57    0.73
  -4  -3   2   36.69    1.43
  -4  -3   2   34.17    1.62
  -4  -3   2   35.08    1.53
  -3  -3   2   18.66    1.02
  -3  -3   2   18.32    0.97
  -3  -3   2   17.88    1.00
  -2  -3   2  176.46    3.17
  -2  -3   2  174.73    3.37
  -2  -3   2  175.05    3.55
   1   3  -2   36.08    0.88
   1   3  -2   34.25    1.30
   1   3  -2   35.98    0.87
  -1  -3   2   36.83    1.42
   0   3  -2   30.84    1.23
   0  -3   2   31.44    1.39
  -1   3  -2   13.56    0.86
  -1   3  -2   13.10    0.56
   1  -3   2   11.86    0.95
  -2   3  -2   27.66    1.36
  -2   3  -2   30.02    1.17
   2  -3   2   30.97    1.62
  -3   3  -2    1.55    0.56
  -3   3  -2    2.64    0.54
   3  -3   2    2.01    0.67
  -4   3  -2   20.10    1.38
  -4   3  -2   19.37    1.31
   4  -3   2   19.76    1.51
  -5   3  -2   86.75    3.13
  -5   3  -2   81.22    3.05
   5  -3   2   85.72    3.31
  -6   3  -2    1.99    0.70
  -6   3  -2    1.07    0.60
   6  -3   2    1.18    0.66
  -7   3  -2   14.25    1.48
  -7   3  -2   15.08    1.62
   7  -3   2   13.18    1.52
  -8   3  -2   -0.36    0.50
   8  -3   2    0.37    0.68
  -9   3  -2    2.42    0.90
   9  -3   2    1.58    0.97
   9  -3   2    2.43    0.92
 -10   3  -2    0.00    0.67
  10  -3   2    1.00    0.88
  11  -3   2    3.53    1.27
  12   2  -2    2.05    1.10
  11   2  -2   -0.22    0.69
 -11  -2   2    0.96    0.76
  10   2  -2    0.53    0.75
 -10  -2   2    0.09    0.63
  -9  -2   2    3.00    0.87
  -9  -2   2    2.74    1.12
   8   2  -2    0.25    0.62
  -8  -2   2   -0.93    0.40
  -8  -2   2    1.24    0.55
   7   2  -2    6.35    1.08
  -7  -2   2    6.07    1.28
  -7  -2   2    8.38    0.89
   6   2  -2   18.92    1.36
  -6  -2   2   21.30    1.35
  -6  -2   2   20.27    1.64
   5   2  -2   23.91    1.43
  -5  -2   2   24.12    1.58
  -5  -2   2   25.04    1.38
   4   2  -2   51.35    1.98
  -4  -2   2   48.78    2.02
  -4  -2   2   50.34    1.79
  -3  -2   2   42.25    1.63
  -3  -2   2   40.08    1.42
  -3  -2   2   42.07    1.45
  -2  -2   2  229.01    3.82
  -2  -2   2  230.73    3.95
  -2  -2   2  235.35    4.12
   1   2  -2   38.10    0.94
  -1  -2   2   38.13    1.15
  -1  -2   2   39.42    0.97
  -1  -2   2   38.85    1.32
   0   2  -2  962.85   13.36
   0  -2   2 1000.00   13.25
  -1   2  -2  147.71    2.98
   1  -2   2  146.99    3.21
   1  -2   2  146.46    2.27
  -2   2  -2   45.42    1.40
  -2   2  -2   44.69    1.64
   2  -2   2   45.52    1.75
  -3   2  -2   -0.02    0.25
  -3   2  -2   -0.22    0.17
   3  -2   2   -0.15    0.33
  -4   2  -2   78.16    2.61
  -4   2  -2   73.07    2.62
   4  -2   2   75.17    2.66
  -5   2  -2   16.15    1.31
  -5   2  -2   16.90    1.36
   5  -2   2   13.97    1.25
  -6   2  -2    7.88    1.18
  -6   2  -2    6.71    1.17
   6  -2   2    7.05    1.17
  -7   2  -2   -0.05    0.45
  -7   2  -2    0.35    0.57
   7  -2   2    0.71    0.61
  -8   2  -2    8.98    1.47
   8  -2   2    8.24    1.53
   8  -2   2    9.58    1.55
  -9   2  -2    2.21    0.81
   9  -2   2    0.40    0.65
 -10   2  -2    8.92    1.63
  10  -2   2    9.18    1.80
 -11   2  -2    0.55    0.76
  11  -2   2   -0.05    0.72
  12   1  -2   -1.72    0.56
  11   1  -2    2.24    1.14
 -10  -1   2    5.39    1.51
 -10  -1   2    5.26    1.13
   9   1  -2    6.88    1.38
  -9  -1   2    7.20    1.22
  -9  -1   2    8.22    1.71
   8   1  -2   -0.31    0.46
  -8  -1   2    1.03    0.47
  -8  -1   2    1.42    0.75
   7   1  -2   16.00    1.48
  -7  -1   2   14.86    1.62
  -7  -1   2   16.06    1.24
   6   1  -2   17.47    1.41
  -6  -1   2   19.03    1.60
  -6  -1   2   19.70    1.28
   5   1  -2    3.25    0.71
  -5  -1   2    3.90    0.63
  -5  -1   2    2.90    0.72
   4   1  -2    4.01    0.73
  -4  -1   2    4.62    0.52
  -4  -1   2    4.80    0.77
   3   1  -2   85.32    2.48
  -3  -1   2   82.68    2.04
  -3  -1   2   78.73    2.40
  -2  -1   2   38.84    1.32
  -2  -1   2   39.86    1.14
  -2  -1   2   40.32    1.38
  -1  -1   2  183.28    2.82
  -1  -1   2  183.80    3.27
  -1  -1   2  190.27    2.98
   0   1  -2  365.35    5.05
   0   1  -2  372.37    4.89
   0  -1   2  368.87    5.48
   0  -1   2  371.52    5.09
  -1   1  -2  431.33    6.32
  -1   1  -2  474.25    5.96
   1  -1   2  456.00    6.62
   1  -1   2  449.49    5.87
  -2   1  -2   82.49    2.19
   2  -1   2   82.35    1.96
   2  -1   2   81.81    2.10
  -3   1  -2    4.20    0.64
  -3   1  -2    3.84    0.62
   3  -1   2    3.92    0.61
  -4   1  -2    1.50    0.52
  -4   1  -2    1.93    0.49
   4  -1   2    1.19    0.45
  -5   1  -2   17.18    1.36
  -5   1  -2   17.33    1.31
   5  -1   2   19.08    1.29
  -6   1  -2   15.81    1.49
  -6   1  -2   13.72    1.23
   6  -1   2   14.32    1.25
  -7   1  -2    2.12    0.70
   7  -1   2    1.41    0.70
   7  -1   2    1.43    0.63
  -8   1  -2   13.65    1.49
   8  -1   2   15.27    1.43
   8  -1   2   14.30    1.60
  -9   1  -2    0.32    0.61
 -10   1  -2   -0.31    0.49
  10  -1   2    0.65    0.64
 -11   1  -2    1.29    0.81
  11  -1   2    1.60    0.93
  12  -1   2    2.01    1.09
  12   0  -2   27.88    2.97
 -10   0   2    2.06    1.05
   9   0  -2   15.44    2.10
  -9   0   2   11.26    1.50
  -9   0   2    9.23    1.80
   8   0  -2   21.19    1.91
  -8   0   2   20.34    2.05
  -8   0   2   20.49    1.54
   7   0  -2    2.24    0.79
  -7   0   2    4.06    0.78
  -7   0   2    0.98    0.69
   6   0  -2    3.02    0.86
  -6   0   2    3.93    0.74
  -6   0   2    3.10    0.90
   5   0  -2    0.85    0.48
  -5   0   2    1.58    0.57
  -5   0   2    1.89    0.47
   4   0  -2  129.83    3.57
  -4   0   2  133.31    3.74
  -4   0   2  126.76    2.92
   3   0  -2   86.12    2.60
  -3   0   2   89.83    2.06
  -3   0   2   84.10    2.56
   2   0  -2    4.99    0.57
  -2   0   2    5.91    0.40
  -2   0   2    6.06    0.58
   1   0  -2  266.74    3.42
  -1   0   2  259.73    4.06
  -1   0   2  264.10    3.39
  -1   0   2  257.64    4.24
   0   0  -2   45.25    0.96
   0   0   2   45.52    1.20
   0   0   2   46.82    1.02
  -1   0  -2  227.76    3.57
   1   0   2  222.88    3.32
   1   0   2  231.81    3.48
  -2   0  -2  184.98    3.51
   2   0   2  186.78    3.10
   2   0   2  189.85    3.38
  -3   0  -2   14.19    0.95
   3   0   2   14.89    0.78
   3   0   2   15.18    0.94
  -4   0  -2   41.50    1.82
   4   0   2   42.79    1.49
   4   0   2   42.18    1.81
  -5   0  -2   39.85    1.96
   5   0   2   37.77    1.95
   5   0   2   38.52    1.58
  -6   0  -2    0.47    0.42
   6   0   2    0.77    0.45
   6   0   2    1.74    0.53
  -7   0  -2    1.59    0.61
   7   0   2    0.17    0.49
   7   0   2    0.05    0.43
  -8   0  -2   -0.28    0.49
   8   0   2   -0.69    0.45
   8   0   2    0.11    0.47
  -9   0  -2    0.98    0.69
   9   0   2    1.24    0.72
 -10   0  -2    1.81    0.80
  10   0   2    1.44    0.91
 -11   0  -2    5.16    1.29
  11   0   2    8.74    1.62
 -12   0  -2    1.69    0.98
  12   0   2    2.73    1.03
 -11   1   2    1.58    1.31
 -10   1   2    0.80    0.82
   9  -1  -2    1.27    1.00
  -9   1   2    1.86    0.76
  -9   1   2    1.08    0.86
   8  -1  -2    2.70    1.08
  -8   1   2    0.99    0.77
  -8   1   2    3.40    0.75
   7  -1  -2    4.87    1.18
  -7   1   2    4.37    1.17
  -7   1   2    7.67    0.86
   6  -1  -2   -0.04    0.43
  -6   1   2    0.72    0.60
   5  -1  -2  104.08    3.63
  -5   1   2   99.70    2.76
  -5   1   2   98.81    3.61
   4  -1  -2   26.56    1.66
  -4   1   2   30.13    1.27
  -4   1   2   29.04    1.72
   3  -1  -2    3.19    0.68
  -3   1   2    3.48    0.40
   2  -1  -2   92.01    2.64
  -2   1   2   94.00    1.74
  -2   1   2   94.46    2.47
   1  -1  -2  147.69    1.87
  -1   1   2  143.01    2.80
  -1   1   2  144.51    1.83
   0  -1  -2  203.70    2.59
   0  -1  -2  194.65    3.50
   0   1   2  198.01    2.56
   0   1   2  196.40    3.12
  -1  -1  -2   28.68    0.91
   1   1   2   27.71    0.79
   1   1   2   27.38    0.87
  -2  -1  -2   68.37    1.22
  -2  -1  -2   65.98    1.80
   2   1   2   66.29    1.72
   2   1   2   67.36    1.21
  -3  -1  -2   12.30    0.49
  -3  -1  -2   11.19    0.83
   3   1   2   11.67    0.49
   3   1   2   12.04    0.85
  -4  -1  -2   40.84    1.79
   4   1   2   46.76    1.92
   4   1   2   44.89    1.22
  -5  -1  -2    1.78    0.51
   5   1   2    1.22    0.34
   5   1   2    0.57    0.39
  -6  -1  -2   21.30    1.51
   6   1   2   19.62    1.07
   6   1   2   20.19    1.56
  -7  -1  -2   38.63    2.21
   7   1   2   38.04    2.32
   7   1   2   40.26    1.64
  -8  -1  -2    0.76    0.53
   8   1   2   -0.05    0.41
   8   1   2    0.33    0.47
  -9  -1  -2    1.29    0.75
   9   1   2    1.85    0.80
 -10  -1  -2    1.26    0.74
  10   1   2    2.10    0.81
 -11  -1  -2    6.01    1.41
  11   1   2    5.13    1.40
 -12  -1  -2    0.30    0.77
  12   1   2   -0.85    0.73
 -11   2   2    2.04    1.41
 -10   2   2    3.08    1.33
   9  -2  -2   18.94    2.14
  -9   2   2   18.82    2.62
   8  -2  -2    2.58    1.13
  -8   2   2    2.82    1.09
  -8   2   2    3.86    0.84
   7  -2  -2    2.88    1.11
  -7   2   2    4.87    0.83
  -7   2   2    2.56    0.97
   6  -2  -2   30.30    2.23
  -6   2   2   30.84    1.59
  -6   2   2   29.91    2.21
   5  -2  -2    1.93    0.75
  -5   2   2    2.73    0.52
  -5   2   2    1.13    0.59
   4  -2  -2    0.22    0.36
  -4   2   2   -0.35    0.18
  -4   2   2    0.22    0.38
   3  -2  -2   36.05    1.92
  -3   2   2   35.85    1.23
  -3   2   2   36.12    1.75
   2  -2  -2    0.22    0.27
  -2   2   2    0.94    0.20
  -2   2   2    2.96    0.56
   1  -2  -2  103.75    2.82
   1  -2  -2  107.79    1.56
  -1   2   2  105.20    1.60
  -1   2   2  105.72    2.48
   0  -2  -2  187.92    3.70
   0  -2  -2  191.83    2.55
   0   2   2  191.61    2.60
   0   2   2  191.88    3.28
  -1  -2  -2  384.30    5.75
  -1  -2  -2  404.08    5.40
   1   2   2  389.59    5.63
  -2  -2  -2   84.34    1.52
  -2  -2  -2   83.76    2.06
   2   2   2   80.17    1.99
  -3  -2  -2   56.23    1.90
  -4  -2  -2    0.79    0.37
   4   2   2    0.18    0.26
  -5  -2  -2   -0.06    0.23
   5   2   2    0.20    0.16
   5   2   2    0.29    0.20
   5   2   2    0.70    0.41
  -6  -2  -2   98.20    3.37
   6   2   2   96.34    2.04
  -7  -2  -2    5.90    1.06
   7   2   2    5.73    1.09
   7   2   2    4.92    0.56
  -8  -2  -2    1.27    0.69
   8   2   2    0.61    0.61
  -9  -2  -2    0.91    0.64
   9   2   2    1.82    0.76
 -10  -2  -2    0.61    0.67
  10   2   2    1.17    0.73
 -11  -2  -2    0.12    0.59
  11   2   2    0.30    0.63
 -12  -2  -2   10.13    1.84
  12   2   2    9.10    1.95
 -13  -2  -2    2.69    1.15
 -11   3   2    1.43    1.29
 -10   3   2    1.30    1.10
   9  -3  -2   -0.91    0.92
  -9   3   2    1.95    1.03
   8  -3  -2    2.82    1.20
  -8   3   2    3.59    1.24
   7  -3  -2    1.01    0.90
  -7   3   2   -0.12    0.49
   6  -3  -2    9.54    1.69
  -6   3   2   10.80    0.97
  -6   3   2   10.09    1.62
   5  -3  -2    0.71    0.58
  -5   3   2    0.38    0.48
   4  -3  -2    1.16    0.62
  -4   3   2    1.16    0.55
  -4   3   2    2.68    0.49
   3  -3  -2  230.64    5.74
  -3   3   2  228.68    4.03
  -3   3   2  244.50    5.28
   2  -3  -2   10.74    1.05
  -2   3   2   10.43    0.89
  -2   3   2    9.88    0.57
   1  -3  -2    1.78    0.50
  -1   3   2    1.32    0.37
  -1   3   2    1.06    0.20
   0  -3  -2  151.33    3.55
   0  -3  -2  163.21    2.47
   0   3   2  160.36    3.10
  -1  -3  -2  879.09   12.14
  -1  -3  -2  892.81   11.64
   1   3   2  872.60   12.35
  -2  -3  -2   69.38    1.86
  -2  -3  -2   65.42    1.61
   2   3   2   64.06    1.81
  -3  -3  -2   46.88    1.73
  -3  -3  -2   46.23    0.98
   3   3   2   47.98    1.02
   3   3   2   48.02    1.72
  -4  -3  -2    0.70    0.29
   4   3   2    0.23    0.30
  -5  -3  -2   62.80    2.44
   5   3   2   62.93    2.54
  -6  -3  -2    1.15    0.52
   6   3   2    0.86    0.51
  -7  -3  -2    4.35    0.87
   7   3   2    4.10    0.94
  -8  -3  -2   96.74    3.82
   8   3   2  102.51    4.11
  -9  -3  -2   12.79    1.76
   9   3   2   15.54    1.71
 -10  -3  -2    0.39    0.66
  10   3   2    0.08    0.56
 -11  -3  -2    1.92    0.93
  11   3   2    1.04    0.85
 -12  -3  -2    0.25    0.70
  12   3   2   -0.96    0.66
 -13  -3  -2    1.56    0.90
  13   3   2    2.31    1.13
   9  -4  -2    7.09    1.92
  -9   4   2    4.56    1.44
   8  -4  -2    0.33    0.99
  -8   4   2    1.07    0.87
   7  -4  -2    3.17    1.21
  -7   4   2    1.56    0.93
   6  -4  -2    9.10    1.72
  -6   4   2    9.78    1.66
  -6   4   2   13.06    1.04
   5  -4  -2    7.66    1.52
  -5   4   2    7.31    1.30
  -5   4   2    9.64    0.82
   4  -4  -2    0.91    0.71
  -4   4   2    0.66    0.48
  -4   4   2    2.63    0.43
   3  -4  -2    2.56    0.80
  -3   4   2    3.82    0.52
  -3   4   2    1.63    0.57
   2  -4  -2   12.57    1.25
  -2   4   2   11.67    0.68
  -2   4   2   11.75    0.99
   1  -4  -2    9.73    1.02
  -1   4   2   10.94    0.60
  -1   4   2   10.09    0.82
   0  -4  -2    2.64    0.53
   0   4   2    2.48    0.45
  -1  -4  -2    8.71    0.77
  -1  -4  -2    9.60    0.60
   1   4   2    9.60    0.69
  -2  -4  -2    2.03    0.39
  -2  -4  -2    1.58    0.38
   2   4   2    1.66    0.41
  -3  -4  -2    9.98    0.59
  -3  -4  -2    9.37    0.80
   3   4   2    8.75    0.77
  -4  -4  -2   23.35    0.65
  -4  -4  -2   23.34    1.37
   4   4   2   21.70    0.69
   4   4   2   22.81    1.33
  -5  -4  -2   24.62    1.55
   5   4   2   24.08    1.58
  -6  -4  -2    4.55    0.88
   6   4   2    4.03    0.88
  -7  -4  -2   -0.29    0.33
  -8  -4  -2    0.94    0.66
   8   4   2    0.95    0.69
  -9  -4  -2    2.45    0.95
   9   4   2    0.55    0.75
 -10  -4  -2   11.20    1.74
  10   4   2   13.13    2.04
 -11  -4  -2    0.26    0.69
  11   4   2    0.75    0.80
 -12  -4  -2    2.38    0.98
  12   4   2    2.76    1.15
 -13  -4  -2    3.95    1.20
  13   4   2    3.96    1.28
 -10   5   2    5.46    1.84
   9  -5  -2   -0.60    1.15
  -9   5   2    0.88    0.98
   8  -5  -2    2.75    1.34
  -8   5   2    4.35    1.35
   7  -5  -2    2.60    1.32
  -7   5   2    3.75    1.18
   6  -5  -2    2.02    1.07
  -6   5   2    1.55    0.85
   5  -5  -2    3.55    1.22
  -5   5   2    3.81    1.03
  -5   5   2    5.75    0.82
   4  -5  -2    8.50    1.59
  -4   5   2    8.97    0.81
  -4   5   2    5.71    1.09
   3  -5  -2    4.51    1.13
  -3   5   2    6.59    0.63
  -3   5   2    4.44    0.91
   2  -5  -2   24.00    1.85
  -2   5   2   23.98    1.10
  -2   5   2   24.63    1.48
   1  -5  -2   25.25    1.72
  -1   5   2   24.85    1.05
  -1   5   2   23.18    1.32
   0  -5  -2   72.74    2.79
   0   5   2   76.13    2.25
   0   5   2   75.33    1.89
  -1  -5  -2   17.91    0.90
  -1  -5  -2   17.75    1.24
   1   5   2   19.20    1.03
  -2  -5  -2    6.34    0.63
  -2  -5  -2    6.98    0.69
   2   5   2    7.27    0.68
  -3  -5  -2   16.52    0.93
  -3  -5  -2   16.88    1.09
   3   5   2   16.85    1.08
  -4  -5  -2    0.46    0.37
   4   5   2    0.67    0.39
  -5  -5  -2    6.98    0.36
  -5  -5  -2    5.35    0.95
   5   5   2    6.04    0.95
  -6  -5  -2    0.36    0.33
   6   5   2    0.44    0.44
  -7  -5  -2   99.70    3.68
   7   5   2  100.65    3.81
  -8  -5  -2    6.34    1.26
   8   5   2    5.95    1.22
  -9  -5  -2   -0.22    0.47
   9   5   2    0.12    0.56
 -10  -5  -2    1.42    0.76
  10   5   2    2.43    0.95
 -11  -5  -2    3.27    1.08
  11   5   2    2.59    1.07
 -12  -5  -2    3.83    1.25
  12   5   2    4.25    1.30
 -13  -5  -2    5.23    1.37
  13   5   2    8.12    1.74
   9  -6  -2    2.32    1.57
  -9   6   2    2.95    1.42
   8  -6  -2    4.10    1.72
  -8   6   2    3.07    1.28
   7  -6  -2    5.54    1.70
  -7   6   2    4.50    1.27
   6  -6  -2   15.02    2.43
  -6   6   2   14.09    2.02
   5  -6  -2   14.51    2.26
  -5   6   2   18.71    1.24
  -5   6   2   14.17    1.61
   4  -6  -2    0.28    0.73
  -4   6   2    0.62    0.53
  -4   6   2    0.00    0.38
   3  -6  -2   19.80    1.95
  -3   6   2   18.09    1.51
  -3   6   2   19.68    1.17
   2  -6  -2   11.18    1.68
  -2   6   2   12.04    1.12
  -2   6   2   12.86    0.88
   1  -6  -2    8.47    1.33
  -1   6   2    8.03    0.87
  -1   6   2    9.03    0.71
   0  -6  -2    4.06    0.90
   0   6   2    3.96    0.66
   0   6   2    4.89    0.54
  -1  -6  -2   84.11    2.27
  -1  -6  -2   83.76    3.03
   1   6   2   85.57    2.44
  -2  -6  -2    1.15    0.39
  -2  -6  -2    2.08    0.59
   2   6   2    1.17    0.39
  -3  -6  -2    5.82    0.83
  -3  -6  -2    5.74    0.64
   3   6   2    4.93    0.76
  -4  -6  -2   21.41    1.38
  -4  -6  -2   22.15    1.09
   4   6   2   20.75    1.33
  -5  -6  -2   14.76    0.75
  -5  -6  -2   12.61    1.17
   5   6   2   12.88    1.18
  -6  -6  -2    1.04    0.54
   6   6   2    1.38    0.56
  -7  -6  -2    2.36    0.81
   7   6   2    3.06    0.86
  -8  -6  -2   13.09    1.73
   8   6   2   13.17    1.79
  -9  -6  -2    5.85    1.26
   9   6   2    5.17    1.26
 -10  -6  -2    4.26    1.15
  10   6   2    5.92    1.38
 -11  -6  -2   -0.03    0.55
  11   6   2   -0.31    0.61
 -12  -6  -2   -0.14    0.63
  12   6   2    0.32    0.82
 -13  -6  -2    0.43    0.82
  13   6   2    2.37    1.39
   8  -7  -2    4.80    1.87
  -8   7   2    3.77    1.48
   7  -7  -2    0.63    1.24
  -7   7   2    1.48    0.96
   6  -7  -2    2.25    1.26
  -6   7   2    1.27    0.91
   5  -7  -2   33.94    3.03
  -5   7   2   32.77    2.43
   4  -7  -2    5.75    1.48
  -4   7   2    8.85    0.89
  -4   7   2    4.58    1.09
   3  -7  -2    0.33    0.79
  -3   7   2    0.10    0.47
  -3   7   2    0.90    0.46
   2  -7  -2   21.13    2.06
  -2   7   2   17.32    1.12
  -2   7   2   16.65    1.36
   1  -7  -2    1.44    0.75
  -1   7   2    0.92    0.45
  -1   7   2    1.94    0.42
   0  -7  -2   16.87    1.51
   0   7   2   17.25    1.05
   0   7   2   13.81    1.06
  -1  -7  -2    4.20    0.94
   1   7   2    4.27    0.71
   1   7   2    4.33    0.66
  -2  -7  -2   30.88    1.49
  -2  -7  -2   30.31    1.82
   2   7   2   30.82    1.50
  -3  -7  -2    3.34    0.67
  -3  -7  -2    4.32    0.76
   3   7   2    3.82    0.69
  -4  -7  -2   64.46    2.21
  -4  -7  -2   65.74    2.54
   4   7   2   64.74    2.43
  -5  -7  -2   23.60    1.15
  -5  -7  -2   22.65    1.58
   5   7   2   23.74    1.56
  -6  -7  -2    1.92    0.67
   6   7   2    2.56    0.77
  -7  -7  -2    1.19    0.59
   7   7   2    1.77    0.72
  -8  -7  -2   45.91    2.67
   8   7   2   41.31    2.59
  -9  -7  -2    3.35    1.08
   9   7   2    3.40    1.08
 -10  -7  -2    0.65    0.69
  10   7   2    0.32    0.64
 -11  -7  -2    1.54    0.78
  11   7   2    0.42    0.64
 -12  -7  -2   -0.73    0.58
  12   7   2   -0.16    0.67
 -13  -7  -2    1.22    0.91
  13   7   2   -0.03    0.90
   8  -8  -2   -0.30    1.48
  -8   8   2    2.14    1.25
   7  -8  -2    1.83    1.30
  -7   8   2    0.93    0.95
   6  -8  -2   12.47    2.52
  -6   8   2    5.42    1.40
   5  -8  -2    0.76    1.12
  -5   8   2    0.18    0.61
   4  -8  -2    2.67    1.25
  -4   8   2    3.63    1.07
   3  -8  -2    0.08    0.76
  -3   8   2    1.77    0.53
  -3   8   2    0.70    0.57
   2  -8  -2    7.31    1.60
  -2   8   2   10.95    1.00
  -2   8   2    9.89    1.15
   1  -8  -2    1.21    0.79
  -1   8   2    1.73    0.60
  -1   8   2    2.55    0.55
   0  -8  -2   22.41    1.98
   0   8   2   23.69    1.35
   0   8   2   21.57    1.39
  -1  -8  -2    1.40    0.67
   1   8   2    0.82    0.39
   1   8   2    0.52    0.31
  -2  -8  -2    4.93    0.88
  -2  -8  -2    4.71    0.79
   2   8   2    4.73    0.76
  -3  -8  -2    6.31    1.04
  -3  -8  -2    6.70    0.96
   3   8   2    5.22    0.82
  -4  -8  -2    0.20    0.34
  -4  -8  -2    0.93    0.48
   4   8   2    0.24    0.36
  -5  -8  -2    3.37    0.63
  -5  -8  -2    1.79    0.64
   5   8   2    1.35    0.56
  -6  -8  -2   11.61    0.80
  -6  -8  -2    9.78    1.40
   6   8   2    8.21    1.24
  -7  -8  -2    2.98    0.87
   7   8   2    4.86    1.11
  -8  -8  -2    2.48    0.88
   8   8   2    1.55    0.78
  -9  -8  -2    2.93    0.97
   9   8   2    3.67    1.10
 -10  -8  -2   12.01    1.85
  10   8   2   13.16    2.01
 -11  -8  -2   -0.29    0.51
  11   8   2   -0.22    0.56
 -12  -8  -2   10.42    1.84
  12   8   2    9.73    1.95
 -13  -8  -2    4.39    1.37
  13   8   2    3.72    1.32
   7  -9  -2   -0.63    1.25
  -7   9   2    0.45    1.05
   6  -9  -2    1.41    1.24
  -6   9   2    0.10    0.85
   5  -9  -2   -0.30    0.88
  -5   9   2   -0.27    0.63
   4  -9  -2   -0.05    0.84
  -4   9   2   -0.28    0.51
   3  -9  -2    0.13    0.81
  -3   9   2    0.00    0.53
   2  -9  -2    2.96    1.19
  -2   9   2    5.29    0.85
  -2   9   2    3.44    0.88
   1  -9  -2    4.18    1.25
  -1   9   2    3.79    0.77
  -1   9   2    4.17    0.87
   0  -9  -2    0.24    0.70
   0   9   2    0.28    0.36
   0   9   2    0.88    0.39
  -1  -9  -2    2.81    0.92
   1   9   2    2.03    0.60
   1   9   2    2.99    0.61
  -2  -9  -2   22.41    1.81
   2   9   2   19.88    1.32
   2   9   2   21.41    1.40
  -3  -9  -2    1.84    0.53
  -3  -9  -2   -0.10    0.34
   3   9   2   -0.07    0.29
  -4  -9  -2    4.05    0.88
  -4  -9  -2    5.09    0.97
   4   9   2    3.98    0.80
  -5  -9  -2    1.77    0.48
  -5  -9  -2   -0.39    0.34
   5   9   2    0.11    0.39
  -6  -9  -2    4.05    0.97
  -6  -9  -2    4.87    0.76
   6   9   2    3.00    0.85
  -7  -9  -2   24.81    1.98
   7   9   2   28.14    2.04
  -8  -9  -2    4.14    1.14
   8   9   2    3.07    0.95
  -9  -9  -2    1.50    0.76
   9   9   2    1.41    0.85
 -10  -9  -2    0.78    0.72
  10   9   2    0.09    0.72
 -11  -9  -2    1.76    0.91
  11   9   2    0.25    0.73
 -12  -9  -2   10.66    1.92
  12   9   2   11.29    2.09
 -13  -9  -2    1.55    0.91
  13   9   2   -1.28    0.58
   6 -10  -2    2.04    1.49
   5 -10  -2    0.83    1.35
  -5  10   2    0.62    0.90
   4 -10  -2    0.74    1.02
  -4  10   2   -0.08    0.64
   3 -10  -2    1.50    1.19
  -3  10   2    0.71    0.73
   2 -10  -2   -0.50    0.83
  -2  10   2    1.12    0.49
  -2  10   2   -0.66    0.46
   1 -10  -2   10.83    1.96
  -1  10   2   12.37    1.15
  -1  10   2   10.09    1.39
   0 -10  -2    2.39    1.05
   0  10   2    2.89    0.78
   0  10   2    3.11    0.68
  -1 -10  -2   13.54    1.99
   1  10   2   16.18    1.30
   1  10   2   14.40    1.21
  -2 -10  -2   -0.77    0.55
   2  10   2    0.21    0.34
   2  10   2    0.09    0.38
  -3 -10  -2   -0.33    0.26
  -3 -10  -2   -0.10    0.52
   3  10   2   -0.07    0.31
  -4 -10  -2    0.07    0.38
  -4 -10  -2    1.21    0.48
   4  10   2   -0.40    0.35
  -5 -10  -2   34.91    1.89
  -5 -10  -2   36.07    2.21
   5  10   2   34.28    2.00
  -6 -10  -2    1.69    0.74
  -6 -10  -2    3.19    0.68
   6  10   2    1.25    0.65
  -7 -10  -2   12.40    1.75
   7  10   2   13.09    1.49
  -8 -10  -2    7.01    1.39
   8  10   2    6.13    1.30
  -9 -10  -2    7.15    1.50
   9  10   2    9.52    1.70
 -10 -10  -2    0.66    0.75
  10  10   2    0.04    0.69
 -11 -10  -2    0.16    0.64
  11  10   2   -0.03    0.73
 -12 -10  -2    2.17    1.02
  12  10   2    4.06    1.39
 -13 -10  -2    0.72    0.98
  13  10   2   -0.40    0.85
   5 -11  -2    3.23    1.62
   4 -11  -2    5.68    1.79
   3 -11  -2   -0.54    0.74
  -3  11   2    0.36    0.68
   2 -11  -2    0.73    0.93
  -2  11   2    0.11    0.62
   1 -11  -2    1.40    1.09
  -1  11   2    2.86    0.82
  -1  11   2    2.24    0.80
   0 -11  -2   -0.27    0.68
   0  11   2    0.18    0.48
   0  11   2    0.57    0.45
  -1 -11  -2    1.18    0.86
   1  11   2    3.05    0.80
   1  11   2    4.54    0.88
  -2 -11  -2    7.20    1.48
   2  11   2    8.69    1.18
   2  11   2    9.28    1.27
  -3 -11  -2   13.99    1.90
   3  11   2   12.64    1.29
   3  11   2   12.98    1.20
  -4 -11  -2    5.40    1.19
  -4 -11  -2    4.83    1.04
   4  11   2    4.77    0.93
  -5 -11  -2    0.03    0.51
  -5 -11  -2    0.65    0.48
   5  11   2    0.02    0.39
  -6 -11  -2    2.62    0.59
  -6 -11  -2    0.81    0.64
   6  11   2    1.66    0.69
  -7 -11  -2   -0.35    0.41
   7  11   2   -0.20    0.47
  -8 -11  -2    0.86    0.66
   8  11   2    0.56    0.71
  -9 -11  -2   12.63    1.97
   9  11   2   13.59    1.96
 -10 -11  -2    6.57    1.48
  10  11   2    4.18    1.29
 -11 -11  -2    1.08    0.86
  11  11   2   -1.01    0.68
 -12 -11  -2   -0.63    0.76
  12  11   2   -0.35    0.78
   4 -12  -2   -0.64    1.28
   3 -12  -2   -0.73    1.00
   2 -12  -2    1.08    1.14
   1 -12  -2   -0.62    0.94
   0 -12  -2    0.53    0.83
   0  12   2    2.59    0.81
   0  12   2    2.75    0.84
  -1 -12  -2    0.88    0.92
   1  12   2    1.50    0.66
   1  12   2    1.09    0.58
  -2 -12  -2   11.06    1.84
   2  12   2   15.33    1.43
   2  12   2   12.70    1.23
  -3 -12  -2   18.71    1.90
   3  12   2   18.47    1.61
   3  12   2   19.59    1.49
  -4 -12  -2    3.26    0.90
  -4 -12  -2    5.75    1.15
   4  12   2    2.96    0.79
  -5 -12  -2    2.10    0.70
  -5 -12  -2    1.25    0.65
   5  12   2    0.98    0.57
  -6 -12  -2   -0.03    0.46
  -6 -12  -2    0.73    0.51
   6  12   2    0.11    0.49
  -7 -12  -2   12.47    1.84
   7  12   2   13.17    1.51
  -8 -12  -2    3.51    1.11
   8  12   2    4.83    1.22
  -9 -12  -2    9.95    1.74
   9  12   2   12.75    1.93
 -10 -12  -2    9.38    1.77
  10  12   2    8.87    1.72
 -11 -12  -2    0.05    0.76
  11  12   2    0.91    0.88
 -12 -12  -2    3.93    1.34
  12  12   2    2.63    1.24
   3 -13  -2    2.17    1.68
   2 -13  -2    1.69    1.23
   1 -13  -2   -0.06    0.88
   0 -13  -2    4.60    1.61
  -1 -13  -2    3.90    1.36
   1  13   2    3.81    0.98
  -2 -13  -2   -0.09    0.80
   2  13   2    0.92    0.61
  -3 -13  -2    3.83    1.14
   3  13   2    3.74    0.97
   3  13   2    3.42    0.89
  -4 -13  -2    2.76    0.94
   4  13   2    0.74    0.56
   4  13   2    0.41    0.57
  -5 -13  -2    2.13    0.86
  -5 -13  -2    2.85    0.89
   5  13   2    2.18    0.76
  -6 -13  -2    3.82    1.08
  -6 -13  -2    5.00    1.05
   6  13   2    5.64    1.15
  -7 -13  -2    0.34    0.58
   7  13   2   -0.13    0.50
  -8 -13  -2    0.08    0.58
   8  13   2    0.78    0.75
  -9 -13  -2    2.24    1.08
   9  13   2    2.39    1.01
 -10 -13  -2    0.83    0.89
  10  13   2   -1.50    0.69
 -11 -13  -2    0.45    0.86
  11  13   2    2.45    1.21
   2 -14  -2    3.65    1.81
   1 -14  -2    1.51    1.31
   0 -14  -2    0.06    0.81
  -1 -14  -2    2.85    1.32
  -2 -14  -2    4.10    1.45
   2  14   2    4.89    1.09
  -3 -14  -2   19.51    2.16
   3  14   2   14.55    1.57
  -4 -14  -2    1.09    0.96
   4  14   2    0.73    0.66
  -5 -14  -2   13.11    1.86
   5  14   2   13.00    1.82
  -6 -14  -2    0.19    0.65
  -7 -14  -2    1.55    0.87
   7  14   2    0.58    0.78
  -8 -14  -2    0.94    0.75
   8  14   2    2.02    0.95
  -9 -14  -2    1.38    0.83
   9  14   2    1.32    0.84
 -10 -14  -2    0.13    0.79
  10  14   2   -0.18    0.84
 -11 -14  -2   -0.04    0.75
  11  14   2    0.25    0.94
   0 -15  -2    0.34    1.11
  -1 -15  -2    0.86    1.23
  -2 -15  -2    4.67    1.42
  -3 -15  -2    3.51    1.24
   3  15   2    2.57    0.91
  -4 -15  -2    0.65    0.70
   4  15   2    0.93    0.68
  -5 -15  -2    1.21    0.89
   5  15   2    0.58    0.67
   6  15   2    1.96    0.78
  -7 -15  -2    2.32    1.10
  -8 -15  -2    2.80    1.21
  -9 -15  -2   26.31    2.60
 -10 -15  -2    2.00    1.01
  -2 -16  -2    3.73    1.25
  -3 -16  -2    2.71    1.40
  -4 -16  -2    1.18    1.00
   4  16   2    1.35    0.76
  -5 -16  -2   -0.16    0.90
   5  16   2    0.57    0.64
   6  16   2    1.18    0.95
   7  16   2    1.99    0.91
  -8 -16  -2    0.80    1.08
   5  16  -3    4.27    1.31
  -5 -16   3    6.68    1.56
   4  16  -3    6.12    1.53
  -4 -16   3    6.74    1.55
   8  15  -3    1.47    0.85
   7  15  -3    4.46    1.33
   6  15  -3    5.09    1.37
  -6 -15   3    5.15    1.38
   5  15  -3    0.04    0.65
  -5 -15   3    1.00    0.79
   4  15  -3    1.56    0.92
  -4 -15   3    0.70    0.85
   3  15  -3    0.73    0.70
  -3 -15   3    1.65    0.90
   2  15  -3    4.16    1.24
  -2 -15   3    2.27    1.24
   1  15  -3    7.70    1.67
  -1 -15   3   10.70    2.06
   0  15  -3    2.91    1.02
   0 -15   3   -0.25    0.85
  -9 -14   3    4.68    1.32
   8  14  -3    1.73    0.95
   7  14  -3   -0.97    0.36
   6  14  -3    1.51    0.83
  -6 -14   3    0.59    0.86
   5  14  -3    0.53    0.60
  -5 -14   3    1.16    0.76
   4  14  -3    1.62    0.77
  -4 -14   3   -0.40    0.71
   3  14  -3    4.69    1.21
  -3 -14   3    5.16    1.50
   2  14  -3    0.34    0.64
  -2 -14   3    0.93    0.86
   1  14  -3    2.07    0.88
  -1 -14   3    1.34    0.91
   0  14  -3    7.83    1.61
   0 -14   3    5.54    1.65
  -1  14  -3    1.72    0.87
   1 -14   3    0.61    1.10
  -2  14  -3    2.27    1.07
   2 -14   3    0.75    1.07
 -10 -13   3    1.71    1.04
  -9 -13   3    1.41    0.94
  -8 -13   3    6.24    1.56
   7  13  -3   -0.48    0.60
   6  13  -3    3.61    1.16
  -6 -13   3    2.18    0.85
   5  13  -3    0.25    0.55
  -5 -13   3    0.38    0.67
   4  13  -3    9.30    1.67
  -4 -13   3    8.76    1.70
   3  13  -3    7.81    1.52
  -3 -13   3    7.32    1.62
   2  13  -3    3.85    1.06
  -2 -13   3    4.58    1.31
   1  13  -3    6.00    1.30
  -1 -13   3    5.30    1.56
   0  13  -3    0.51    0.68
   0 -13   3    0.35    0.83
  -1  13  -3    9.67    1.75
   1 -13   3   10.78    2.10
  -2  13  -3    1.62    0.87
   2 -13   3   -0.36    0.81
  -3  13  -3    2.96    1.20
   3 -13   3    1.19    1.07
 -11 -12   3    0.73    0.84
 -10 -12   3    1.18    1.00
  -9 -12   3   10.75    1.96
  -8 -12   3    0.69    0.74
  -7 -12   3    2.75    0.94
  -7 -12   3    1.23    0.73
   6  12  -3    7.34    1.46
  -6 -12   3    9.15    1.52
   5  12  -3    0.05    0.46
  -5 -12   3   -0.02    0.51
   4  12  -3    0.34    0.56
  -4 -12   3    1.53    0.86
   3  12  -3    1.36    0.71
  -3 -12   3    1.45    0.70
   2  12  -3    0.53    0.59
  -2 -12   3    0.67    0.79
   1  12  -3    0.26    0.49
  -1 -12   3   -0.57    0.64
   0  12  -3    0.71    0.62
   0 -12   3    0.38    0.78
  -1  12  -3    2.01    0.90
   1 -12   3    0.42    0.82
  -2  12  -3    5.40    1.35
   2 -12   3    6.75    1.70
  -3  12  -3    6.82    1.50
   3 -12   3    5.26    1.55
  -4  12  -3    1.60    0.96
   4 -12   3    4.05    1.44
  11  11  -3    3.81    1.29
 -11 -11   3    1.76    1.00
  10  11  -3    0.46    0.85
 -10 -11   3    1.86    0.92
   9  11  -3   -0.08    0.71
  -9 -11   3   -0.29    0.45
   8  11  -3    1.43    0.82
  -8 -11   3    0.81    0.68
   7  11  -3   -0.16    0.51
  -7 -11   3   -0.25    0.54
  -7 -11   3    0.63    0.58
  -6 -11   3    0.35    0.55
  -6 -11   3    0.36    0.69
   5  11  -3    0.27    0.50
  -5 -11   3    0.87    0.63
   4  11  -3    5.17    1.14
  -4 -11   3    6.12    1.21
   3  11  -3   10.61    1.59
  -3 -11   3   12.21    1.82
   2  11  -3   -0.61    0.26
  -2 -11   3    0.75    0.62
   1  11  -3    3.11    0.94
  -1 -11   3    1.88    0.93
   0  11  -3    1.36    0.69
   0 -11   3    0.19    0.78
  -1  11  -3    2.93    1.00
   1 -11   3    3.43    1.05
  -2  11  -3    0.33    0.62
   2 -11   3    0.01    0.88
  -3  11  -3    4.21    1.22
   3 -11   3    2.26    1.25
  -4  11  -3   -0.07    0.78
   4 -11   3   -1.25    0.83
  -5  11  -3    1.58    0.97
   5 -11   3    0.73    1.13
  12  10  -3   -0.18    0.82
 -12 -10   3   -0.16    0.77
  11  10  -3    1.92    1.03
 -11 -10   3    3.40    1.23
  10  10  -3    1.54    0.88
 -10 -10   3    1.63    0.97
   9  10  -3    1.13    0.76
  -9 -10   3   -0.03    0.56
   8  10  -3    0.89    0.66
  -8 -10   3    0.26    0.70
   7  10  -3    1.74    0.77
  -7 -10   3    1.90    0.73
  -7 -10   3    3.44    1.08
   6  10  -3   -0.42    0.43
  -6 -10   3    0.15    0.49
  -6 -10   3   -0.28    0.38
   5  10  -3    2.96    0.70
  -5 -10   3    1.62    0.74
  -5 -10   3    2.49    0.84
   4  10  -3    5.02    1.09
  -4 -10   3    5.93    1.20
   3  10  -3    0.64    0.49
  -3 -10   3    2.66    0.87
   2  10  -3    9.01    1.41
  -2 -10   3   11.38    1.71
   1  10  -3    2.47    0.81
  -1 -10   3    2.87    1.00
   0  10  -3    1.07    0.57
   0 -10   3    0.97    0.71
  -1  10  -3    0.29    0.57
   1 -10   3   -0.10    0.73
  -2  10  -3    2.06    0.80
   2 -10   3    0.77    0.93
  -3  10  -3    0.12    0.64
   3 -10   3    1.70    1.01
  -4  10  -3    0.98    0.74
   4 -10   3    0.54    0.87
  -5  10  -3    1.69    0.96
   5 -10   3    0.95    0.97
   6 -10   3    1.54    1.29
  12   9  -3    2.52    1.19
 -12  -9   3    3.71    1.31
  11   9  -3   13.33    2.14
 -11  -9   3   15.79    2.27
  10   9  -3    4.13    1.20
 -10  -9   3    4.93    1.28
   9   9  -3    3.21    1.12
  -9  -9   3    2.32    0.94
   8   9  -3    2.13    0.82
  -8  -9   3    2.25    0.90
   7   9  -3    5.47    1.11
  -7  -9   3    3.83    1.02
   6   9  -3   55.66    2.51
  -6  -9   3   58.99    2.97
  -6  -9   3   53.38    2.55
   5   9  -3   -0.25    0.40
  -5  -9   3    0.78    0.47
  -5  -9   3    0.48    0.59
   4   9  -3    6.72    1.20
   4   9  -3    7.01    0.87
  -4  -9   3    7.12    1.20
   3   9  -3    0.90    0.53
   3   9  -3    1.76    0.41
  -3  -9   3    0.53    0.54
   2   9  -3    0.36    0.46
  -2  -9   3    0.56    0.60
   1   9  -3    1.02    0.53
  -1  -9   3    0.21    0.67
   0   9  -3    1.50    0.62
   0  -9   3    2.30    0.91
  -1   9  -3    6.12    1.18
   1  -9   3    6.28    1.40
  -2   9  -3   13.35    1.48
   2  -9   3   16.90    1.92
  -3   9  -3    8.70    1.51
   3  -9   3    6.93    1.57
  -4   9  -3    1.30    0.77
   4  -9   3    2.02    1.09
  -5   9  -3    1.12    0.79
   5  -9   3    0.00    0.75
  -6   9  -3    0.04    0.78
   6  -9   3    0.16    0.78
   7  -9   3    1.59    1.11
  12   8  -3    1.77    1.10
 -12  -8   3    0.53    0.86
  11   8  -3    1.75    1.12
 -11  -8   3    1.70    0.97
  10   8  -3    0.93    0.97
 -10  -8   3    2.13    0.86
   9   8  -3   11.64    1.82
  -9  -8   3   10.13    1.59
   8   8  -3    1.03    0.64
  -8  -8   3    0.39    0.52
   7   8  -3   36.19    2.25
  -7  -8   3   33.94    1.87
  -7  -8   3   34.80    2.30
   6   8  -3   13.54    1.31
  -6  -8   3   14.48    1.48
  -6  -8   3   15.97    1.29
   5   8  -3   18.96    1.33
  -5  -8   3   20.86    1.54
  -5  -8   3   16.33    1.51
   4   8  -3   16.44    1.12
  -4  -8   3   16.96    1.40
  -4  -8   3   17.81    1.46
   3   8  -3   14.19    0.84
   3   8  -3   14.65    1.34
  -3  -8   3   16.01    1.40
   2   8  -3    1.29    0.52
   2   8  -3    2.02    0.34
  -2  -8   3    2.66    0.77
   1   8  -3    0.24    0.38
   1   8  -3    0.37    0.19
  -1  -8   3    0.67    0.58
   0   8  -3    1.92    0.66
   0   8  -3    1.90    0.31
   0  -8   3    1.07    0.64
  -1   8  -3   10.58    1.18
   1  -8   3    7.81    1.47
  -2   8  -3   10.45    1.48
   2  -8   3   10.44    1.69
  -3   8  -3   11.09    1.61
   3  -8   3   10.98    1.88
  -4   8  -3    4.86    1.20
   4  -8   3    6.69    1.57
  -5   8  -3   15.25    2.07
   5  -8   3   14.55    2.29
  -6   8  -3    1.60    0.91
   6  -8   3    0.25    0.80
  -7   8  -3    7.79    1.60
   7  -8   3    6.97    1.79
   8  -8   3    4.14    1.42
  12   7  -3    3.30    1.43
 -12  -7   3    3.62    1.18
  11   7  -3    4.53    1.39
 -11  -7   3    4.06    1.21
  10   7  -3    0.09    0.65
 -10  -7   3    0.32    0.73
   9   7  -3   18.44    1.92
  -9  -7   3   16.73    1.70
   8   7  -3    9.92    1.60
  -8  -7   3   12.58    1.07
  -8  -7   3    9.49    1.48
   7   7  -3    1.52    0.75
  -7  -7   3    2.11    0.79
  -7  -7   3    3.37    0.62
   6   7  -3    9.72    1.36
  -6  -7   3    8.89    1.30
  -6  -7   3   11.28    1.03
   5   7  -3    0.42    0.42
  -5  -7   3    1.89    0.48
  -5  -7   3    0.46    0.42
   4   7  -3    1.68    0.50
  -4  -7   3    3.20    0.70
  -4  -7   3    3.32    0.72
   3   7  -3   18.86    0.97
  -3  -7   3   18.00    1.35
   2   7  -3    9.40    0.99
   2   7  -3    8.90    0.53
  -2  -7   3    8.63    1.24
   1   7  -3    9.05    0.43
   1   7  -3    9.45    1.00
  -1  -7   3    7.35    1.12
   0   7  -3   26.24    1.64
   0   7  -3   27.24    0.76
   0  -7   3   28.57    1.93
  -1   7  -3    9.47    0.61
  -1   7  -3   10.93    1.41
   1  -7   3    9.81    1.55
  -2   7  -3    3.65    0.62
  -2   7  -3    4.73    1.00
   2  -7   3    4.97    1.16
  -3   7  -3   18.54    1.62
  -3   7  -3   21.57    1.30
   3  -7   3   20.69    2.04
  -4   7  -3    0.28    0.56
  -4   7  -3   -0.63    0.37
   4  -7   3    0.49    0.73
  -5   7  -3    0.10    0.52
  -5   7  -3    0.22    0.50
   5  -7   3   -0.96    0.60
  -6   7  -3    1.11    0.68
   6  -7   3    0.09    0.88
  -7   7  -3    0.86    0.73
   7  -7   3    1.29    1.06
  -8   7  -3    7.62    1.58
   8  -7   3    7.56    1.78
  12   6  -3    8.08    1.92
 -12  -6   3    8.00    1.63
  11   6  -3    2.21    1.02
 -11  -6   3    1.42    0.80
  10   6  -3    0.09    0.66
 -10  -6   3    0.84    0.64
   9   6  -3    8.20    1.54
  -9  -6   3    9.21    1.45
   8   6  -3   12.15    1.75
   8   6  -3   11.33    1.31
  -8  -6   3   11.67    1.58
   7   6  -3  101.46    3.87
  -7  -6   3   98.59    3.09
  -7  -6   3   97.57    3.62
   6   6  -3    7.87    1.23
  -6  -6   3    7.56    1.16
  -6  -6   3    7.94    0.83
   5   6  -3    2.93    0.72
  -5  -6   3    3.98    0.75
  -5  -6   3    4.86    0.84
   4   6  -3    0.22    0.34
  -4  -6   3    0.77    0.32
  -4  -6   3    0.96    0.41
   3   6  -3    3.57    0.57
  -3  -6   3    3.51    0.73
  -3  -6   3    3.26    0.63
   2   6  -3   24.91    1.52
   2   6  -3   26.28    0.91
  -2  -6   3   26.36    1.59
   1   6  -3    1.62    0.52
   1   6  -3    1.67    0.19
  -1  -6   3    1.84    0.60
   0   6  -3    3.67    0.74
   0  -6   3    3.32    0.81
  -1   6  -3   14.63    1.20
  -1   6  -3   13.09    0.65
   1  -6   3   14.10    1.42
  -2   6  -3   30.55    1.25
  -2   6  -3   29.09    1.78
   2  -6   3   29.27    2.06
  -3   6  -3    1.21    0.50
  -3   6  -3    0.74    0.42
   3  -6   3    0.65    0.63
  -4   6  -3    2.07    0.67
  -4   6  -3    2.16    0.74
   4  -6   3    2.50    1.03
  -5   6  -3    8.99    1.28
  -5   6  -3    7.65    1.33
   5  -6   3    8.52    1.65
  -6   6  -3   34.19    2.42
  -6   6  -3   34.24    2.24
   6  -6   3   34.75    2.70
  -7   6  -3    4.03    1.11
   7  -6   3    2.68    0.94
   7  -6   3    3.02    1.20
  -8   6  -3    0.03    0.77
   8  -6   3    0.18    0.91
  12   5  -3    5.14    1.56
 -12  -5   3    5.57    1.32
 -11  -5   3    0.76    0.75
  10   5  -3    0.52    0.72
 -10  -5   3   -0.14    0.53
   9   5  -3    0.67    0.76
  -9  -5   3    1.72    0.75
   8   5  -3    0.02    0.52
   8   5  -3    0.10    0.54
  -8  -5   3   -0.34    0.44
   7   5  -3   12.29    1.67
  -7  -5   3   11.77    1.26
   6   5  -3    0.41    0.44
  -6  -5   3    1.55    0.45
  -6  -5   3    1.95    0.40
   5   5  -3    5.75    0.97
  -5  -5   3    7.29    0.78
  -5  -5   3    4.97    0.85
   4   5  -3   56.73    2.17
  -4  -5   3   53.45    2.14
  -4  -5   3   57.37    2.22
   3   5  -3   20.05    1.09
  -3  -5   3   20.39    1.23
  -3  -5   3   20.90    1.30
   2   5  -3   11.04    0.63
   2   5  -3   10.29    0.91
  -2  -5   3   10.37    0.94
   1   5  -3   33.25    0.69
   1   5  -3   32.52    1.58
  -1  -5   3   35.21    1.79
   0   5  -3   11.88    0.99
   0  -5   3   10.45    1.02
  -1   5  -3   66.12    2.46
  -1   5  -3   70.31    1.46
   1  -5   3   68.46    2.82
  -2   5  -3    5.13    0.89
  -2   5  -3    5.01    0.52
   2  -5   3    4.95    1.00
  -3   5  -3    4.90    0.94
  -3   5  -3    4.29    0.68
   3  -5   3    4.77    1.10
  -4   5  -3    8.14    1.07
  -4   5  -3    8.43    1.24
   4  -5   3    9.60    1.50
  -5   5  -3    0.87    0.61
  -5   5  -3    0.93    0.54
   5  -5   3   -0.09    0.62
  -6   5  -3    7.96    1.43
  -6   5  -3    6.41    1.21
   6  -5   3    5.57    1.29
  -7   5  -3   -0.28    0.46
   7  -5   3   -0.16    0.71
   7  -5   3    1.31    0.74
  -8   5  -3    1.04    0.80
   8  -5   3    0.07    0.78
   8  -5   3    0.97    0.68
  -9   5  -3    7.32    1.60
   9  -5   3    6.66    1.45
  12   4  -3    5.33    1.60
  11   4  -3    3.16    1.22
 -11  -4   3    2.57    0.93
  10   4  -3   -0.07    0.56
 -10  -4   3   -0.33    0.47
   9   4  -3    9.73    1.84
  -9  -4   3    8.97    1.38
   8   4  -3    9.57    1.38
  -8  -4   3    7.92    1.23
  -8  -4   3    8.06    1.53
   7   4  -3    8.42    1.25
  -7  -4   3    9.25    1.01
  -7  -4   3    9.30    1.49
  -6  -4   3    4.74    0.78
  -6  -4   3    3.21    0.77
  -6  -4   3    4.23    0.79
  -5  -4   3   18.61    1.36
  -5  -4   3   18.62    1.16
  -5  -4   3   18.73    1.25
  -4  -4   3    6.00    0.81
  -4  -4   3    7.16    0.73
  -4  -4   3    7.09    0.73
  -3  -4   3   70.09    2.31
  -3  -4   3   70.59    2.21
  -3  -4   3   66.81    2.02
   2   4  -3    5.01    0.49
  -2  -4   3    5.61    0.58
  -2  -4   3    5.51    0.67
   1   4  -3   60.56    1.12
   1   4  -3   60.04    1.10
   1   4  -3   62.36    2.05
  -1  -4   3   58.81    2.17
   0   4  -3   45.45    1.77
   0  -4   3   48.64    2.02
  -1   4  -3  156.76    3.78
   1  -4   3  168.79    2.41
   1  -4   3  154.69    4.09
   1  -4   3  161.74    2.49
  -2   4  -3  173.76    4.18
  -2   4  -3  167.39    3.16
   2  -4   3  164.19    4.43
  -3   4  -3  119.13    2.98
  -3   4  -3  123.95    3.68
   3  -4   3  127.92    4.02
  -4   4  -3    1.16    0.46
  -4   4  -3    0.31    0.39
   4  -4   3    0.42    0.53
  -5   4  -3    1.35    0.60
  -5   4  -3    2.09    0.69
   5  -4   3    2.23    0.84
  -6   4  -3    8.23    1.40
  -6   4  -3    7.72    1.33
   6  -4   3    8.94    1.53
  -7   4  -3   35.02    2.34
   7  -4   3   29.19    2.23
   7  -4   3   28.82    2.08
  -8   4  -3    2.43    0.97
   8  -4   3    2.85    0.97
   8  -4   3    0.87    0.86
  -9   4  -3    2.07    0.93
   9  -4   3    2.59    1.00
 -10   4  -3    5.99    1.44
  10  -4   3    4.07    1.23
  12   3  -3   10.64    2.27
  11   3  -3    1.43    0.88
  10   3  -3    2.22    1.08
 -10  -3   3    3.80    1.01
   9   3  -3   -0.08    0.59
  -9  -3   3    0.70    0.60
  -9  -3   3    1.15    0.85
   8   3  -3   39.93    2.29
  -8  -3   3   37.59    2.62
  -8  -3   3   38.84    2.17
   7   3  -3   32.87    1.99
  -7  -3   3   30.05    2.19
  -7  -3   3   32.84    1.80
   6   3  -3   32.36    1.87
  -6  -3   3   32.08    2.00
  -6  -3   3   32.47    1.69
  -5  -3   3    5.05    0.78
  -5  -3   3    5.02    0.94
  -5  -3   3    5.17    0.76
  -4  -3   3    0.18    0.26
  -4  -3   3    0.38    0.24
  -3  -3   3    7.46    0.67
  -3  -3   3    6.81    0.62
  -3  -3   3    6.05    0.66
  -2  -3   3   48.39    1.43
  -2  -3   3   48.80    1.78
  -2  -3   3   47.21    1.58
   1   3  -3    5.13    0.54
   1   3  -3    5.08    0.32
  -1  -3   3    5.91    0.62
  -1  -3   3    5.45    0.33
   0  -3   3   66.27    2.19
  -1   3  -3    6.74    0.70
   1  -3   3    8.18    0.38
   1  -3   3    8.64    0.36
   1  -3   3    7.15    0.80
  -2   3  -3    6.40    0.70
   2  -3   3    6.27    0.51
   2  -3   3    6.02    0.92
  -3   3  -3   -0.25    0.27
  -3   3  -3    0.50    0.40
   3  -3   3   -0.16    0.36
  -4   3  -3    2.36    0.67
  -4   3  -3    4.20    0.78
   4  -3   3    4.06    0.89
  -5   3  -3    7.80    1.16
  -5   3  -3    9.65    1.08
   5  -3   3    8.24    1.26
  -6   3  -3    2.05    0.77
   6  -3   3    2.55    0.76
   6  -3   3    1.22    0.70
  -7   3  -3    8.40    1.45
   7  -3   3   10.15    1.53
   7  -3   3    8.05    1.33
  -8   3  -3    1.86    0.87
   8  -3   3    0.92    0.79
   8  -3   3    1.27    0.80
  -9   3  -3    1.28    0.75
   9  -3   3    0.85    0.73
 -10   3  -3   -0.25    0.65
  10  -3   3    0.31    0.66
 -11   3  -3    1.96    1.05
  11  -3   3    4.10    1.35
  12   2  -3    5.61    1.66
 -10  -2   3    5.23    1.15
 -10  -2   3    4.58    1.43
   9   2  -3   33.52    2.34
  -9  -2   3   35.74    2.82
  -9  -2   3   33.87    2.11
   8   2  -3    3.81    1.03
  -8  -2   3    3.37    1.07
  -8  -2   3    2.95    0.77
   7   2  -3    0.00    0.47
  -7  -2   3    0.33    0.58
   6   2  -3    1.09    0.52
  -6  -2   3    1.68    0.56
  -6  -2   3    2.46    0.49
   5   2  -3   16.65    1.30
  -5  -2   3   18.08    1.42
  -5  -2   3   16.77    1.07
  -4  -2   3   73.38    2.59
  -4  -2   3   70.86    2.11
  -4  -2   3   70.35    2.31
  -3  -2   3   17.28    1.07
  -3  -2   3   17.78    0.92
  -3  -2   3   16.88    1.00
  -2  -2   3    1.90    0.36
  -2  -2   3    1.83    0.42
  -2  -2   3    2.24    0.37
   1   2  -3   60.07    1.66
  -1  -2   3   58.55    1.37
  -1  -2   3   58.54    1.85
   0   2  -3  272.76    3.61
   0   2  -3  275.60    4.58
   0  -2   3  276.67    4.96
   0  -2   3  287.15    3.60
  -1   2  -3  427.32    6.63
   1  -2   3  413.48    6.88
   1  -2   3  429.86    5.52
   1  -2   3  422.44    5.45
  -2   2  -3   11.37    0.87
   2  -2   3   12.85    0.94
   2  -2   3   11.61    0.67
  -3   2  -3    0.93    0.39
   3  -2   3    1.00    0.33
   3  -2   3    0.79    0.39
  -4   2  -3    3.80    0.75
   4  -2   3    2.60    0.69
   4  -2   3    3.92    0.66
  -5   2  -3   -0.13    0.33
   5  -2   3    0.31    0.43
   5  -2   3    0.25    0.34
  -6   2  -3    8.96    1.30
   6  -2   3    9.25    1.30
   6  -2   3   10.15    1.35
  -7   2  -3   13.13    1.43
   7  -2   3   11.63    1.59
   7  -2   3   11.09    1.27
  -8   2  -3    3.71    1.00
   8  -2   3    2.89    0.89
   8  -2   3    2.13    0.80
  -9   2  -3    6.49    1.35
   9  -2   3    5.78    1.26
 -10   2  -3    8.24    1.60
  10  -2   3    6.59    1.41
 -11   2  -3    3.94    1.14
  11  -2   3    1.66    0.92
  12   1  -3   -0.43    0.85
 -11  -1   3    3.31    1.50
 -10  -1   3    0.66    0.71
   9   1  -3    0.56    0.74
  -9  -1   3    0.44    0.85
  -9  -1   3    1.82    0.73
   8   1  -3    2.09    0.92
  -8  -1   3    4.11    0.77
  -8  -1   3    0.69    0.74
   7   1  -3    9.19    1.43
  -7  -1   3   12.19    1.77
  -7  -1   3   11.16    1.02
   6   1  -3    3.22    0.83
  -6  -1   3    1.56    0.70
  -6  -1   3    2.68    0.60
   5   1  -3   27.28    1.73
  -5  -1   3   28.86    1.38
  -5  -1   3   28.79    1.84
   4   1  -3    1.90    0.57
  -4  -1   3    2.64    0.45
  -4  -1   3    3.05    0.66
  -3  -1   3    1.93    0.48
  -3  -1   3    2.01    0.32
  -2  -1   3   10.21    0.75
  -2  -1   3   10.59    0.57
  -2  -1   3   10.17    0.74
   1   1  -3    2.68    0.36
  -1  -1   3    3.10    0.40
  -1  -1   3    2.99    0.49
   0   1  -3    9.23    0.57
   0  -1   3    9.04    0.66
   0  -1   3    9.69    0.44
  -1   1  -3  630.02    8.73
   1  -1   3  615.32    8.49
   1  -1   3  657.56    9.11
  -2   1  -3    4.54    0.66
   2  -1   3    4.67    0.44
   2  -1   3    4.64    0.53
  -3   1  -3   -0.11    0.21
   3  -1   3    0.32    0.23
   3  -1   3    0.27    0.29
  -4   1  -3   29.08    1.63
   4  -1   3   27.49    1.39
   4  -1   3   26.71    1.42
  -5   1  -3   35.85    1.96
   5  -1   3   35.55    1.71
   5  -1   3   34.05    1.83
  -6   1  -3   10.68    1.18
   6  -1   3    8.54    0.97
   6  -1   3    8.84    1.26
  -7   1  -3    3.83    1.03
   7  -1   3    3.96    1.00
   7  -1   3    2.22    0.71
  -8   1  -3   10.40    1.59
   8  -1   3    9.28    1.51
   8  -1   3    9.14    1.30
  -9   1  -3   10.25    1.67
   9  -1   3   11.62    1.75
 -10   1  -3   19.22    1.97
  10  -1   3   18.57    1.97
 -11   1  -3   -0.04    0.68
  11  -1   3    1.09    0.83
 -12   1  -3    1.22    0.96
  12  -1   3    2.13    0.95
 -11   0   3    5.08    1.66
 -10   0   3    1.79    1.04
   9   0  -3    6.88    1.57
  -9   0   3    8.70    1.79
   8   0  -3    0.34    0.63
  -8   0   3   -0.12    0.56
   7   0  -3    0.72    0.68
  -7   0   3    1.61    0.78
   6   0  -3   22.13    1.76
  -6   0   3   19.96    1.78
  -6   0   3   20.74    1.24
   5   0  -3   -0.01    0.35
  -5   0   3   -0.36    0.33
   4   0  -3    0.19    0.39
  -4   0   3    0.24    0.31
  -4   0   3    1.78    0.36
   3   0  -3    0.39    0.29
  -3   0   3    1.17    0.25
  -3   0   3    0.40    0.32
   2   0  -3  261.71    5.17
  -2   0   3  240.11    3.56
  -2   0   3  256.42    4.67
   1   0  -3   33.81    0.84
  -1   0   3   31.39    1.14
  -1   0   3   28.92    1.22
   0   0  -3  372.15    5.07
   0   0   3  374.43    5.22
   0   0   3  369.46    5.77
  -1   0  -3   49.17    1.44
   1   0   3   49.99    1.42
   1   0   3   49.20    1.23
  -2   0  -3   15.56    0.93
   2   0   3   14.82    0.75
   2   0   3   14.13    0.74
  -3   0  -3  152.46    3.55
   3   0   3  146.08    3.26
   3   0   3  145.82    2.90
  -4   0  -3   24.69    1.46
   4   0   3   25.91    1.40
   4   0   3   26.54    1.15
  -5   0  -3    1.05    0.50
   5   0   3    0.56    0.39
   5   0   3   -0.01    0.30
  -6   0  -3    0.20    0.32
   6   0   3    1.52    0.50
   6   0   3   -0.12    0.31
  -7   0  -3    1.63    0.64
   7   0   3    0.38    0.46
   7   0   3    1.17    0.53
  -8   0  -3   19.64    1.78
   8   0   3   18.07    1.72
   8   0   3   19.82    1.38
  -9   0  -3    2.81    0.95
   9   0   3    1.22    0.72
 -10   0  -3   10.78    1.72
  10   0   3    9.41    1.71
 -11   0  -3    3.11    1.08
  11   0   3    2.79    1.01
 -12   0  -3    2.12    0.96
  12   0   3    4.37    1.44
 -11   1   3   18.35    2.86
 -10   1   3    0.00    0.78
   9  -1  -3    0.02    0.89
  -9   1   3    0.13    0.69
   8  -1  -3   11.58    1.91
  -8   1   3   13.72    1.13
  -8   1   3   10.52    1.87
   7  -1  -3    6.93    1.44
  -7   1   3    7.09    1.43
   6  -1  -3    9.72    1.58
  -6   1   3    8.92    0.81
  -6   1   3    6.77    1.31
   5  -1  -3    0.18    0.43
  -5   1   3    0.27    0.42
  -5   1   3    2.34    0.41
   4  -1  -3   26.39    1.77
  -4   1   3   26.44    1.69
  -4   1   3   27.78    1.15
   3  -1  -3   31.91    1.77
  -3   1   3   31.61    1.02
  -3   1   3   35.46    1.72
   2  -1  -3    3.71    0.70
   2  -1  -3    2.92    0.28
  -2   1   3    4.07    0.25
  -2   1   3    4.28    0.62
   1  -1  -3   37.76    0.65
   1  -1  -3   36.33    1.58
   1  -1  -3   38.39    0.64
  -1   1   3   38.50    1.39
   0  -1  -3  127.74    2.95
   0  -1  -3  130.66    2.02
   0   1   3  127.91    2.50
   0   1   3  124.88    1.92
  -1  -1  -3  258.94    3.96
   1   1   3  252.90    4.09
   1   1   3  247.51    3.97
  -2  -1  -3    0.17    0.21
   2   1   3    0.54    0.20
   2   1   3    0.01    0.17
  -3  -1  -3   13.54    0.96
   3   1   3   14.41    0.62
   3   1   3   13.63    0.89
  -4  -1  -3   14.92    1.12
   4   1   3   16.51    1.12
   4   1   3   15.25    0.69
  -5  -1  -3    3.28    0.69
   5   1   3    2.11    0.40
   5   1   3    1.47    0.52
  -6  -1  -3    1.19    0.50
   6   1   3    0.52    0.43
   6   1   3    1.24    0.39
  -7  -1  -3   -0.19    0.42
   7   1   3    0.16    0.43
   7   1   3   -0.03    0.30
  -8  -1  -3   26.42    2.07
   8   1   3   26.88    2.10
  -9  -1  -3    5.54    1.26
   9   1   3    6.66    1.35
 -10  -1  -3    2.41    0.99
  10   1   3    3.23    0.99
 -11  -1  -3    2.76    1.06
  11   1   3    4.56    1.21
 -12  -1  -3    0.94    0.80
  12   1   3   -0.26    0.67
 -11   2   3    1.47    0.99
 -10   2   3    0.90    0.94
   9  -2  -3   -0.49    0.78
  -9   2   3    0.49    0.74
   8  -2  -3    0.05    0.79
   7  -2  -3   13.28    2.01
  -7   2   3   12.00    1.85
  -7   2   3   16.95    1.20
   6  -2  -3    7.36    1.41
  -6   2   3    9.24    0.83
  -6   2   3    4.94    1.20
   5  -2  -3    0.72    0.62
  -5   2   3    0.48    0.51
   4  -2  -3   13.99    1.39
  -4   2   3   14.89    1.35
  -4   2   3   15.01    0.84
   3  -2  -3    0.25    0.38
  -3   2   3   -0.30    0.24
   2  -2  -3   15.49    1.20
   2  -2  -3   14.67    0.49
  -2   2   3   15.94    1.06
  -2   2   3   16.33    0.52
   1  -2  -3   10.91    0.90
  -1   2   3    9.31    0.72
   0  -2  -3    5.35    0.59
   0  -2  -3    4.67    0.27
   0   2   3    4.85    0.49
   0   2   3    5.29    0.28
  -1  -2  -3  379.48    6.13
  -1  -2  -3  402.40    5.53
   1   2   3  393.79    5.88
  -2  -2  -3  231.60    4.08
  -2  -2  -3  232.53    3.76
   2   2   3  217.44    3.98
  -3  -2  -3   61.68    1.17
  -3  -2  -3   57.10    1.98
   3   2   3   57.94    1.91
  -4  -2  -3    9.23    0.88
   4   2   3    8.49    0.32
   4   2   3    9.45    0.87
  -5  -2  -3    7.43    1.05
   5   2   3    8.17    1.11
   5   2   3    6.53    0.33
  -6  -2  -3   43.68    2.25
   6   2   3   41.94    1.07
   6   2   3   39.44    2.19
  -7  -2  -3   29.18    2.01
   7   2   3   32.41    1.08
   7   2   3   28.06    1.97
  -8  -2  -3   21.62    1.85
   8   2   3   20.76    1.87
  -9  -2  -3   17.59    1.77
   9   2   3   16.99    1.81
 -10  -2  -3    5.82    1.30
  10   2   3    6.58    1.45
 -11  -2  -3    6.59    1.48
  11   2   3    7.19    1.59
 -12  -2  -3    0.36    0.75
  12   2   3   -1.57    0.57
 -13  -2  -3    2.66    1.05
  13   2   3    5.46    1.47
 -10   3   3   -0.28    0.82
   9  -3  -3    0.42    0.98
  -9   3   3    0.62    0.95
   8  -3  -3    2.80    1.24
  -8   3   3    0.44    0.83
   7  -3  -3    3.64    1.26
  -7   3   3    2.14    0.96
   6  -3  -3   -0.96    0.55
  -6   3   3    0.29    0.54
   5  -3  -3   36.96    2.51
  -5   3   3   37.26    1.53
  -5   3   3   36.27    2.32
   4  -3  -3    7.02    1.29
  -4   3   3    8.61    1.28
  -4   3   3    8.47    0.64
   3  -3  -3   16.48    1.50
  -3   3   3   17.08    1.32
  -3   3   3   17.77    0.79
   2  -3  -3   21.35    1.56
  -2   3   3   20.89    1.30
  -2   3   3   21.16    0.70
   1  -3  -3   54.10    2.25
  -1   3   3   55.78    1.92
  -1   3   3   52.92    0.95
  -1   3   3   52.88    0.99
   0  -3  -3  183.42    2.62
   0  -3  -3  172.51    4.08
   0   3   3  187.34    2.73
   0   3   3  186.82    3.66
  -1  -3  -3  154.90    2.73
  -1  -3  -3  148.74    3.36
   1   3   3  156.06    3.14
  -2  -3  -3   11.56    0.76
  -2  -3  -3   12.28    0.72
   2   3   3   12.42    0.81
  -3  -3  -3    0.48    0.29
  -3  -3  -3    1.01    0.20
   3   3   3    0.42    0.27
  -4  -3  -3   48.86    2.02
   4   3   3   47.27    1.93
  -5  -3  -3    3.20    0.69
   5   3   3    2.89    0.67
  -6  -3  -3    0.44    0.40
   6   3   3    0.15    0.40
  -7  -3  -3   17.89    1.57
   7   3   3   18.28    1.61
  -8  -3  -3   26.31    2.03
   8   3   3   26.63    2.12
  -9  -3  -3   21.20    1.94
   9   3   3   21.24    2.02
 -10  -3  -3   -0.70    0.54
  10   3   3   -1.03    0.50
 -11  -3  -3    4.68    1.27
  11   3   3    0.57    0.71
 -12  -3  -3    0.65    0.69
  12   3   3    1.75    0.97
 -13  -3  -3   11.67    1.95
  13   3   3   12.84    2.31
 -10   4   3    1.54    1.17
   9  -4  -3   -0.63    1.03
  -9   4   3    0.11    0.87
   8  -4  -3    0.41    0.89
  -8   4   3    0.39    0.77
   7  -4  -3    0.01    0.86
  -7   4   3    0.42    0.63
   6  -4  -3    0.93    0.81
  -6   4   3   -0.37    0.49
   5  -4  -3   10.30    1.77
  -5   4   3   11.04    0.84
  -5   4   3    9.18    1.50
   4  -4  -3    4.28    1.17
  -4   4   3    6.83    0.62
  -4   4   3    5.28    1.06
   3  -4  -3   13.67    1.46
  -3   4   3   13.48    0.73
  -3   4   3   11.18    1.14
   2  -4  -3    5.50    1.07
  -2   4   3    5.66    0.87
  -2   4   3    6.60    0.45
   1  -4  -3   79.36    2.99
  -1   4   3   78.86    1.59
  -1   4   3   83.73    2.55
   0  -4  -3   32.17    0.94
   0  -4  -3   31.09    1.67
   0   4   3   31.81    1.40
  -1  -4  -3   57.51    2.10
  -1  -4  -3   58.97    1.53
   1   4   3   58.84    1.87
  -2  -4  -3    8.35    0.68
  -2  -4  -3    9.26    0.71
   2   4   3    8.09    0.71
  -3  -4  -3  293.12    5.32
  -3  -4  -3  275.42    4.59
   3   4   3  285.10    5.29
  -4  -4  -3   84.27    1.58
  -4  -4  -3   89.06    2.82
   4   4   3   87.44    2.77
  -5  -4  -3   69.99    2.69
   5   4   3   69.30    2.65
  -6  -4  -3   12.80    1.24
   6   4   3   12.06    1.19
  -7  -4  -3    4.55    1.04
   7   4   3    4.29    1.04
  -8  -4  -3    4.87    1.09
   8   4   3    5.69    1.24
  -9  -4  -3   12.69    1.80
   9   4   3   13.30    1.89
 -10  -4  -3   -0.20    0.52
  10   4   3    0.83    0.68
 -11  -4  -3    6.60    1.44
  11   4   3    4.25    1.30
 -12  -4  -3    4.15    1.28
  12   4   3    3.62    1.36
 -13  -4  -3   15.47    2.32
  13   4   3   10.68    2.18
   9  -5  -3    9.43    2.32
  -9   5   3    7.28    1.82
   8  -5  -3    0.75    1.24
  -8   5   3    2.08    1.01
   7  -5  -3    1.26    1.01
  -7   5   3    0.45    0.64
   6  -5  -3   -0.50    0.84
  -6   5   3    1.00    0.76
   5  -5  -3    0.61    0.71
  -5   5   3    0.05    0.55
   4  -5  -3   68.37    3.67
  -4   5   3   69.91    2.10
  -4   5   3   71.02    3.17
   3  -5  -3    4.23    1.06
  -3   5   3    6.71    0.58
  -3   5   3    4.14    0.86
   2  -5  -3    7.55    1.32
  -2   5   3    7.76    0.89
  -2   5   3    7.98    0.57
   1  -5  -3   22.63    1.73
  -1   5   3   22.75    0.91
  -1   5   3   22.87    1.37
   0  -5  -3    9.49    1.04
   0   5   3    7.33    0.54
   0   5   3    6.71    0.72
  -1  -5  -3    3.78    0.51
  -1  -5  -3    4.85    0.80
   1   5   3    3.95    0.66
  -2  -5  -3    2.99    0.51
  -2  -5  -3    3.75    0.68
   2   5   3    2.54    0.53
  -3  -5  -3    0.91    0.32
  -3  -5  -3    0.39    0.30
   3   5   3    0.45    0.31
  -4  -5  -3   11.83    1.03
  -4  -5  -3   11.27    0.66
   4   5   3   10.31    0.96
  -5  -5  -3    0.94    0.48
   5   5   3    1.48    0.54
  -6  -5  -3    8.74    1.26
   6   5   3    6.82    1.12
  -7  -5  -3   37.43    2.30
   7   5   3   37.62    2.32
  -8  -5  -3   46.68    2.71
   8   5   3   48.99    2.84
  -9  -5  -3    1.86    0.84
   9   5   3    3.18    0.99
 -10  -5  -3   25.16    2.20
  10   5   3   25.96    2.32
 -11  -5  -3    0.57    0.74
  11   5   3    2.02    0.95
 -12  -5  -3    3.28    1.09
  12   5   3    4.13    1.42
 -13  -5  -3    0.80    0.88
  13   5   3    0.09    0.80
   9  -6  -3    2.32    1.72
  -9   6   3    4.27    1.59
   8  -6  -3    6.39    1.97
  -8   6   3    4.42    1.48
   7  -6  -3   -0.82    0.92
  -7   6   3    0.04    0.78
   6  -6  -3    0.32    0.89
  -6   6   3    1.13    0.78
   5  -6  -3   -0.46    0.81
  -5   6   3    0.60    0.65
   4  -6  -3    8.56    1.75
  -4   6   3   13.33    0.91
  -4   6   3    9.91    1.50
   3  -6  -3   15.87    1.81
  -3   6   3   14.72    1.40
  -3   6   3   15.95    0.96
   2  -6  -3   10.72    1.68
  -2   6   3   11.44    1.14
  -2   6   3   13.48    0.81
   1  -6  -3   44.75    2.56
  -1   6   3   38.19    1.38
  -1   6   3   40.42    1.96
   0  -6  -3   89.71    3.43
   0   6   3   88.71    2.75
   0   6   3   84.89    2.15
  -1  -6  -3  172.81    4.71
  -1  -6  -3  176.73    3.46
   1   6   3  180.89    4.04
  -2  -6  -3  107.88    2.73
  -2  -6  -3  102.74    3.21
   2   6   3  106.78    2.90
  -3  -6  -3    2.98    0.63
  -3  -6  -3    3.60    0.68
   3   6   3    3.31    0.66
  -4  -6  -3   95.66    3.04
  -4  -6  -3   89.63    2.40
   4   6   3   97.00    3.04
  -5  -6  -3    5.87    0.98
  -5  -6  -3    8.22    0.53
   5   6   3    5.42    0.93
  -6  -6  -3    2.83    0.79
   6   6   3    2.66    0.76
  -7  -6  -3    4.56    1.02
   7   6   3    4.29    0.99
  -8  -6  -3    5.73    1.25
   8   6   3    3.71    1.01
  -9  -6  -3    6.22    1.36
   9   6   3    5.25    1.27
 -10  -6  -3    1.78    0.78
  10   6   3   -0.22    0.49
 -11  -6  -3    1.22    0.89
  11   6   3    3.23    1.19
 -12  -6  -3    2.08    0.93
  12   6   3   -1.22    0.42
 -13  -6  -3    0.10    0.78
  13   6   3    3.37    1.26
   8  -7  -3   -0.30    1.25
  -8   7   3   -1.06    0.76
   7  -7  -3    0.49    1.11
  -7   7   3    0.47    0.85
   6  -7  -3    4.34    1.58
  -6   7   3    3.07    1.14
   5  -7  -3   37.43    3.27
  -5   7   3   39.37    2.72
   4  -7  -3    0.25    0.88
  -4   7   3    1.45    0.74
   3  -7  -3    8.13    1.69
  -3   7   3    8.86    1.37
  -3   7   3   11.00    0.85
   2  -7  -3   16.41    1.88
  -2   7   3   19.48    1.52
  -2   7   3   19.08    1.09
   1  -7  -3   30.44    2.33
  -1   7   3   28.37    1.30
  -1   7   3   28.37    1.74
   0  -7  -3   18.47    1.68
   0   7   3   19.06    1.31
   0   7   3   18.22    1.03
  -1  -7  -3    1.49    0.59
  -1  -7  -3    1.65    0.43
   1   7   3    1.21    0.46
  -2  -7  -3  113.60    2.96
  -2  -7  -3  106.18    3.57
   2   7   3  116.06    3.20
  -3  -7  -3   52.83    2.11
  -3  -7  -3   51.34    2.19
   3   7   3   51.06    2.10
  -4  -7  -3    3.35    0.63
  -4  -7  -3    3.02    0.69
   4   7   3    3.04    0.71
  -5  -7  -3   35.39    1.99
  -5  -7  -3   35.68    1.40
   5   7   3   35.03    1.94
  -6  -7  -3    5.75    0.45
  -6  -7  -3    3.93    0.93
   6   7   3    2.94    0.84
  -7  -7  -3    2.64    0.85
   7   7   3    3.63    0.97
  -8  -7  -3    0.10    0.58
   8   7   3    0.10    0.44
  -9  -7  -3   16.94    1.79
   9   7   3   20.11    2.00
 -10  -7  -3    4.49    1.18
  10   7   3    6.39    1.40
 -11  -7  -3    2.12    1.00
  11   7   3    2.25    1.06
 -12  -7  -3    1.75    0.95
  12   7   3    1.10    0.97
 -13  -7  -3    3.53    1.20
  13   7   3    1.95    1.14
   8  -8  -3   -2.08    1.02
  -8   8   3   -0.30    1.10
   7  -8  -3    2.32    1.65
  -7   8   3    0.75    0.97
   6  -8  -3    0.00    1.07
  -6   8   3   -1.13    0.54
   5  -8  -3   13.00    2.41
  -5   8   3   16.19    1.86
   4  -8  -3   30.01    2.89
  -4   8   3   30.50    2.33
   3  -8  -3   -0.28    0.68
  -3   8   3    1.24    0.63
   2  -8  -3   11.29    1.95
  -2   8   3   15.77    1.07
  -2   8   3   13.05    1.33
   1  -8  -3    0.34    0.71
  -1   8   3    2.00    0.43
  -1   8   3    0.26    0.40
   0  -8  -3    3.39    1.07
   0   8   3    4.69    0.72
   0   8   3    3.57    0.76
  -1  -8  -3   10.16    1.22
   1   8   3    8.40    0.89
   1   8   3    8.37    0.81
  -2  -8  -3    3.34    0.88
  -2  -8  -3    2.46    0.59
   2   8   3    2.71    0.65
  -3  -8  -3   22.59    1.42
  -3  -8  -3   23.99    1.61
   3   8   3   23.00    1.46
  -4  -8  -3   19.75    1.44
  -4  -8  -3   17.98    1.29
   4   8   3   16.86    1.34
  -5  -8  -3   27.39    1.80
  -5  -8  -3   29.31    1.44
   5   8   3   28.44    1.82
  -6  -8  -3    5.46    1.06
  -6  -8  -3    7.39    0.65
   6   8   3    5.88    1.09
  -7  -8  -3   13.69    1.49
   7   8   3   15.59    1.59
  -8  -8  -3   11.73    1.67
   8   8   3   14.37    1.62
  -9  -8  -3    1.44    0.76
   9   8   3    1.85    0.88
 -10  -8  -3    1.96    0.97
  10   8   3    1.46    0.88
 -11  -8  -3   11.51    1.93
  11   8   3   13.38    2.14
 -12  -8  -3    1.72    0.91
  12   8   3   -0.64    0.56
 -13  -8  -3    0.60    0.93
  13   8   3    1.13    0.97
   7  -9  -3    2.89    1.66
  -7   9   3    3.20    1.36
   6  -9  -3    0.06    1.13
  -6   9   3    1.47    1.02
   5  -9  -3    1.72    1.34
  -5   9   3    2.23    1.03
   4  -9  -3   -0.30    0.79
  -4   9   3    0.78    0.75
   3  -9  -3    5.45    1.61
  -3   9   3    7.06    1.34
   2  -9  -3   -0.33    0.71
  -2   9   3    0.06    0.45
   1  -9  -3    2.46    1.05
  -1   9   3    6.08    0.86
  -1   9   3    4.18    0.91
   0  -9  -3   37.08    2.75
   0   9   3   36.64    1.72
   0   9   3   33.68    1.94
  -1  -9  -3    1.73    0.89
   1   9   3    1.20    0.52
   1   9   3    3.00    0.62
  -2  -9  -3    1.33    0.48
  -2  -9  -3    2.50    0.76
   2   9   3    1.42    0.50
  -3  -9  -3    0.90    0.63
  -3  -9  -3    0.22    0.36
   3   9   3   -0.08    0.30
  -4  -9  -3    6.46    1.02
  -4  -9  -3    5.04    0.97
   4   9   3    5.27    0.94
  -5  -9  -3   24.79    1.81
  -5  -9  -3   26.25    1.54
   5   9   3   27.05    1.80
  -6  -9  -3   10.39    1.49
  -6  -9  -3   11.89    0.94
   6   9   3    8.90    1.39
  -7  -9  -3    3.34    0.95
   7   9   3    4.56    1.07
  -8  -9  -3   10.73    1.63
   8   9   3   14.97    1.68
  -9  -9  -3    8.96    1.64
   9   9   3   11.02    1.79
 -10  -9  -3   13.81    2.00
  10   9   3   13.68    2.11
 -11  -9  -3    0.67    0.65
  11   9   3    0.15    0.72
 -12  -9  -3   11.90    1.99
  12   9   3   15.14    2.42
 -13  -9  -3   -0.76    0.66
  13   9   3    0.54    1.03
   6 -10  -3    1.65    1.40
  -6  10   3    1.85    1.16
   5 -10  -3    0.39    1.13
  -5  10   3    2.90    1.15
   4 -10  -3    0.07    0.92
  -4  10   3    0.39    0.80
   3 -10  -3    0.94    1.13
  -3  10   3    0.61    0.67
   2 -10  -3   10.52    2.13
  -2  10   3    9.80    1.50
   1 -10  -3    1.09    0.99
  -1  10   3    0.52    0.51
   0 -10  -3    4.84    1.42
   0  10   3    4.18    0.90
   0  10   3    5.96    0.95
  -1 -10  -3    4.81    1.30
   1  10   3    4.96    0.90
   1  10   3    5.58    0.93
  -2 -10  -3    0.86    0.72
   2  10   3    0.36    0.44
   2  10   3    0.04    0.28
  -3 -10  -3    5.61    1.18
  -3 -10  -3    5.07    0.96
   3  10   3    5.64    0.99
  -4 -10  -3    8.57    1.27
  -4 -10  -3    8.37    1.26
   4  10   3    7.36    1.09
  -5 -10  -3   10.85    1.09
  -5 -10  -3    7.87    1.29
   5  10   3    8.20    1.25
  -6 -10  -3   22.05    1.40
  -6 -10  -3   20.14    1.77
   6  10   3   19.33    1.70
  -7 -10  -3    4.49    1.10
   7  10   3    5.37    1.19
  -8 -10  -3    6.73    1.36
   8  10   3    7.19    1.40
  -9 -10  -3    1.20    0.77
   9  10   3    1.18    0.73
 -10 -10  -3    2.95    0.96
  10  10   3    1.89    1.00
 -11 -10  -3   -1.34    0.45
  11  10   3   -0.18    0.65
 -12 -10  -3   -0.83    0.69
  12  10   3    0.59    0.85
 -13 -10  -3    1.32    1.21
  13  10   3    3.77    1.44
   5 -11  -3   -1.48    1.01
   4 -11  -3    0.72    1.18
  -4  11   3    1.35    0.94
   3 -11  -3   -0.19    0.97
  -3  11   3   -0.38    0.59
   2 -11  -3    3.19    1.38
  -2  11   3    2.47    0.89
   1 -11  -3    2.43    1.19
  -1  11   3    2.65    0.86
   0 -11  -3    6.27    1.54
   0  11   3    6.11    1.02
   0  11   3    4.18    0.97
  -1 -11  -3    2.88    1.17
   1  11   3    3.15    0.79
   1  11   3    2.87    0.77
  -2 -11  -3    7.57    1.55
   2  11   3    6.42    1.08
   2  11   3    5.90    1.00
  -3 -11  -3    5.73    1.30
   3  11   3    6.55    1.09
  -4 -11  -3   10.43    1.39
  -4 -11  -3   10.26    1.57
   4  11   3    9.46    1.30
  -5 -11  -3    0.48    0.52
  -5 -11  -3    1.22    0.52
   5  11   3    0.78    0.56
  -6 -11  -3    3.84    0.78
  -6 -11  -3    1.12    0.68
   6  11   3    1.92    0.74
  -7 -11  -3   12.08    1.74
   7  11   3   11.39    1.70
  -8 -11  -3    0.17    0.60
   8  11   3   -0.93    0.55
  -9 -11  -3    0.60    0.66
   9  11   3   -0.20    0.52
 -10 -11  -3   -0.37    0.55
  10  11   3    0.62    0.67
 -11 -11  -3   -0.21    0.69
  11  11   3    0.74    0.80
 -12 -11  -3    1.47    0.92
  12  11   3    2.76    1.34
   4 -12  -3    4.45    1.76
   3 -12  -3    1.56    1.29
   2 -12  -3    2.13    1.25
   1 -12  -3    0.46    0.86
  -1  12   3    0.96    0.72
   0 -12  -3    0.07    0.94
   0  12   3    1.10    0.69
  -1 -12  -3    8.57    1.76
   1  12   3    8.44    1.26
   1  12   3    8.64    1.32
  -2 -12  -3    4.11    1.38
   2  12   3    3.71    0.87
   2  12   3    3.81    0.89
  -3 -12  -3   23.28    2.15
   3  12   3   23.69    1.70
   3  12   3   25.85    1.83
  -4 -12  -3    3.77    1.09
  -4 -12  -3    3.84    0.96
   4  12   3    3.16    0.84
  -5 -12  -3    4.43    1.01
  -5 -12  -3    4.70    1.11
   5  12   3    3.21    0.87
  -6 -12  -3   15.09    1.41
  -6 -12  -3   15.42    1.64
   6  12   3   13.86    1.50
  -7 -12  -3    0.93    0.66
   7  12   3    1.67    0.86
  -8 -12  -3    1.80    0.85
   8  12   3    1.60    0.93
  -9 -12  -3    1.04    0.80
   9  12   3    1.66    0.91
 -10 -12  -3    2.35    1.09
  10  12   3    3.38    1.20
 -11 -12  -3    2.18    1.06
  11  12   3    0.79    0.91
 -12 -12  -3    1.79    1.13
  12  12   3    2.40    1.09
   3 -13  -3    1.71    1.42
   2 -13  -3    4.79    1.71
   1 -13  -3   -0.45    0.89
   0 -13  -3    0.76    0.96
  -1 -13  -3    8.72    1.97
  -2 -13  -3    5.57    1.55
   2  13   3    4.57    1.02
   2  13   3    4.95    1.04
  -3 -13  -3   23.30    2.33
   3  13   3   22.22    1.73
   3  13   3   21.71    1.74
  -4 -13  -3    1.30    0.80
   4  13   3   -0.08    0.48
   4  13   3    1.23    0.64
  -5 -13  -3   20.03    1.83
  -5 -13  -3   16.54    1.70
   5  13   3   16.42    1.56
  -6 -13  -3    8.06    1.51
   6  13   3    9.24    1.43
  -7 -13  -3    0.90    0.78
   7  13   3    1.44    0.75
  -8 -13  -3    1.01    0.80
   8  13   3    2.32    0.96
  -9 -13  -3    1.85    1.02
   9  13   3    0.40    0.83
 -10 -13  -3    4.01    1.27
  10  13   3    3.74    1.31
 -11 -13  -3   -0.11    0.83
  11  13   3    0.17    0.76
   2 -14  -3    1.95    1.49
   1 -14  -3    5.46    1.83
   0 -14  -3    3.49    1.44
  -1 -14  -3    0.39    0.89
  -2 -14  -3   42.26    3.36
  -3 -14  -3    3.38    1.31
   3  14   3    1.08    0.62
  -4 -14  -3   10.32    1.78
   4  14   3   12.54    1.42
  -5 -14  -3    0.30    0.79
   5  14   3   -0.32    0.49
   5  14   3    0.64    0.62
  -6 -14  -3   12.76    1.93
   6  14   3   10.78    1.60
  -7 -14  -3    2.36    1.08
   7  14   3    2.97    1.04
  -8 -14  -3    1.85    1.07
   8  14   3    2.29    1.00
  -9 -14  -3   -0.27    0.70
   9  14   3    0.63    0.80
 -10 -14  -3    6.07    1.56
  10  14   3    6.55    1.61
 -11 -14  -3    2.39    1.09
  11  14   3    2.10    1.14
   0 -15  -3    3.01    1.73
  -1 -15  -3    3.75    1.37
  -2 -15  -3    2.18    1.41
  -3 -15  -3    7.31    1.66
  -4 -15  -3    5.17    1.26
  -5 -15  -3    3.25    1.01
   5  15   3    2.25    0.97
   6  15   3    4.22    1.20
  -7 -15  -3   10.00    1.88
  -8 -15  -3   12.64    2.09
  -9 -15  -3   17.78    2.53
   9  15   3   21.12    2.17
 -10 -15  -3   -0.60    0.85
  10  15   3    1.50    1.06
  -2 -16  -3    8.98    2.21
  -3 -16  -3    4.22    1.40
  -4 -16  -3    1.21    1.12
   5  16   3    2.11    0.87
   6  16   3    1.85    0.97
   7  16   3    0.53    0.82
  -8 -16  -3    4.23    1.41
   7  15  -4    5.38    1.39
   6  15  -4    2.99    1.11
  -6 -15   4    3.98    1.22
   5  15  -4    2.88    0.95
  -5 -15   4    1.34    0.88
   4  15  -4    3.91    1.10
  -4 -15   4    2.16    0.94
   3  15  -4    3.04    1.13
  -3 -15   4    2.84    1.12
   2  15  -4   12.94    2.13
  -2 -15   4   15.59    2.40
   1  15  -4   -0.27    0.77
  -1 -15   4    0.56    1.05
   9  14  -4    2.29    1.03
   8  14  -4   -0.89    0.56
   7  14  -4    4.47    1.35
   6  14  -4   -1.00    0.48
  -6 -14   4    0.65    0.75
   5  14  -4    1.70    0.83
  -5 -14   4    0.51    0.75
   4  14  -4    0.64    0.70
  -4 -14   4    1.21    0.69
   3  14  -4    9.09    1.67
  -3 -14   4    6.45    1.62
   2  14  -4    1.06    0.73
  -2 -14   4    0.57    0.92
   1  14  -4   10.86    1.87
  -1 -14   4    7.75    1.78
   0  14  -4    1.35    0.89
   0 -14   4    1.19    1.17
  -1  14  -4    3.21    1.11
   1 -14   4    1.44    0.96
 -10 -13   4    4.12    1.24
  -9 -13   4    0.06    0.58
   8  13  -4    6.38    1.52
   7  13  -4    0.91    0.77
  -7 -13   4    1.11    0.82
   6  13  -4   10.51    1.82
  -6 -13   4   10.14    1.68
   5  13  -4    3.25    1.03
  -5 -13   4    3.89    1.10
   4  13  -4    2.91    1.05
  -4 -13   4    4.97    1.16
   3  13  -4    2.51    1.02
  -3 -13   4    2.64    1.18
   2  13  -4    6.48    1.48
  -2 -13   4    9.77    1.87
   1  13  -4   15.17    2.16
  -1 -13   4   12.81    2.20
   0  13  -4    1.52    0.86
   0 -13   4   -0.19    0.72
  -1  13  -4    1.11    0.81
   1 -13   4    0.86    1.16
  -2  13  -4    4.66    1.30
   2 -13   4    1.04    1.32
  -3  13  -4    2.93    1.16
   3 -13   4    1.34    1.30
 -10 -12   4    2.06    1.12
  -9 -12   4    1.60    0.98
  -8 -12   4    6.56    1.53
   7  12  -4    2.69    0.99
  -7 -12   4    4.99    1.17
   6  12  -4   18.25    1.97
  -6 -12   4   17.79    1.85
   5  12  -4   -0.35    0.51
  -5 -12   4    0.01    0.48
   4  12  -4    6.22    1.31
  -4 -12   4    4.97    1.16
   3  12  -4    1.35    0.75
  -3 -12   4    1.87    0.94
   2  12  -4    6.64    1.36
  -2 -12   4    6.85    1.47
   1  12  -4    1.19    0.72
  -1 -12   4    2.23    1.00
   0  12  -4    9.52    1.68
   0 -12   4    7.00    1.63
  -1  12  -4    2.30    0.92
   1 -12   4    0.97    0.81
  -2  12  -4    1.19    0.81
   2 -12   4    0.82    0.98
  -3  12  -4    3.71    1.17
   3 -12   4    3.25    1.58
  -4  12  -4    2.69    1.17
   4 -12   4    0.05    1.10
  11  11  -4    1.75    1.11
 -11 -11   4    1.80    0.94
 -10 -11   4    3.50    1.17
  -9 -11   4    3.82    1.24
  -8 -11   4    0.97    0.83
  -7 -11   4    2.57    0.98
  -7 -11   4    3.68    1.05
   6  11  -4    1.10    0.67
  -6 -11   4    1.64    0.85
   5  11  -4    1.45    0.81
  -5 -11   4    1.99    0.75
   4  11  -4    0.26    0.46
  -4 -11   4    0.44    0.61
   3  11  -4   11.94    1.73
  -3 -11   4   13.87    2.01
   2  11  -4    5.73    1.28
  -2 -11   4    7.38    1.53
   1  11  -4    3.18    0.99
  -1 -11   4    3.15    1.05
   0  11  -4    1.66    0.72
   0 -11   4   -1.11    0.42
  -1  11  -4   -0.27    0.51
   1 -11   4    0.07    0.82
  -2  11  -4    3.55    1.06
   2 -11   4    2.28    1.14
  -3  11  -4    0.29    0.62
   3 -11   4   -0.01    0.72
  -4  11  -4    0.57    0.78
   4 -11   4    1.17    1.10
  -5  11  -4    0.66    0.93
   5 -11   4    0.68    1.15
  11  10  -4    0.62    0.87
 -11 -10   4   -0.46    0.74
  10  10  -4    1.57    0.92
 -10 -10   4    1.44    0.92
   9  10  -4    0.30    0.63
  -9 -10   4    0.64    0.62
   8  10  -4    1.56    0.82
  -8 -10   4    1.58    0.76
   7  10  -4    7.77    1.31
  -7 -10   4    5.21    1.18
  -7 -10   4    5.72    1.19
   6  10  -4   -0.18    0.49
  -6 -10   4    0.24    0.59
  -6 -10   4    0.54    0.57
   5  10  -4    2.24    0.81
  -5 -10   4    1.85    0.76
   4  10  -4    1.00    0.65
  -4 -10   4    1.60    0.72
   3  10  -4   19.81    1.77
  -3 -10   4   18.85    1.78
   2  10  -4   16.46    1.62
  -2 -10   4   16.26    1.74
   1  10  -4    4.41    1.03
  -1 -10   4    2.10    0.91
   0  10  -4    5.42    1.18
   0 -10   4    7.16    1.57
  -1  10  -4   11.69    1.73
   1 -10   4   13.24    2.05
  -2  10  -4   23.82    2.07
   2 -10   4   20.04    2.18
  -3  10  -4    1.66    0.86
   3 -10   4    0.17    0.74
  -4  10  -4    3.06    1.13
   4 -10   4    4.64    1.40
  -5  10  -4    0.51    0.72
   5 -10   4    1.10    1.01
  -6  10  -4    0.86    0.88
   6 -10   4    0.32    1.11
  12   9  -4    1.84    1.10
 -12  -9   4    2.18    0.99
  11   9  -4   13.89    2.20
 -11  -9   4   14.06    2.08
  10   9  -4    0.32    0.72
 -10  -9   4    0.93    0.78
   9   9  -4    0.31    0.63
  -9  -9   4   -0.60    0.51
   8   9  -4   -0.49    0.48
  -8  -9   4   -0.18    0.53
   7   9  -4   16.86    1.55
  -7  -9   4   14.43    1.61
  -7  -9   4   16.19    1.51
   6   9  -4   39.18    2.09
  -6  -9   4   38.93    2.47
  -6  -9   4   39.62    2.35
   5   9  -4    0.50    0.45
  -5  -9   4    0.70    0.65
  -5  -9   4    0.53    0.49
   4   9  -4    0.57    0.51
   4   9  -4   -0.18    0.30
  -4  -9   4   -0.20    0.37
   3   9  -4    0.74    0.46
  -3  -9   4    1.44    0.62
   2   9  -4    0.62    0.51
  -2  -9   4    0.82    0.61
   1   9  -4    2.31    0.74
  -1  -9   4    2.26    0.90
   0   9  -4    1.44    0.67
   0  -9   4   -0.04    0.61
  -1   9  -4    2.28    0.79
   1  -9   4    2.12    0.86
  -2   9  -4   -0.21    0.41
   2  -9   4    0.00    0.70
  -3   9  -4    3.93    1.10
   3  -9   4    4.65    1.31
  -4   9  -4    1.86    0.97
   4  -9   4    3.81    1.30
  -5   9  -4    1.20    0.81
   5  -9   4   -0.26    0.89
  -6   9  -4    7.36    1.64
   6  -9   4    5.37    1.62
  -7   9  -4    0.68    1.01
   7  -9   4    1.45    0.91
  12   8  -4   -0.81    0.88
 -12  -8   4    0.33    0.84
  11   8  -4    3.37    1.37
 -11  -8   4    5.06    1.33
  10   8  -4    8.88    1.77
 -10  -8   4   10.78    1.71
   9   8  -4    2.83    1.06
  -9  -8   4    4.12    1.14
   8   8  -4    0.53    0.66
  -8  -8   4    0.24    0.59
  -8  -8   4    0.81    0.53
   7   8  -4    4.76    1.10
  -7  -8   4    7.12    1.09
  -7  -8   4    3.17    0.92
   6   8  -4   14.90    1.34
  -6  -8   4   17.94    1.49
  -6  -8   4   16.69    1.55
   5   8  -4    1.10    0.51
  -5  -8   4    2.68    0.68
  -5  -8   4    1.64    0.64
   4   8  -4    0.40    0.39
   4   8  -4    0.18    0.41
  -4  -8   4    1.80    0.58
   3   8  -4    6.29    1.11
   3   8  -4    5.10    0.52
  -3  -8   4    5.78    1.10
   2   8  -4    0.02    0.41
  -2  -8   4    0.08    0.53
   1   8  -4   11.65    1.24
  -1  -8   4   10.56    1.54
   0   8  -4   10.39    1.43
   0  -8   4   10.41    1.63
  -1   8  -4    1.32    0.66
   1  -8   4    2.42    0.96
  -2   8  -4    2.81    0.85
   2  -8   4    1.95    0.94
  -3   8  -4    4.64    1.09
   3  -8   4    3.59    1.19
  -4   8  -4    3.81    1.11
   4  -8   4    2.58    1.16
  -5   8  -4    8.73    1.62
   5  -8   4    7.83    1.81
  -6   8  -4    1.17    0.86
   6  -8   4   -0.58    0.76
  -7   8  -4    0.59    0.90
   7  -8   4    1.00    1.07
  -8   8  -4    2.18    1.17
   8  -8   4    3.50    1.29
  12   7  -4    1.76    1.15
 -12  -7   4    1.80    1.01
  11   7  -4    0.85    0.88
 -11  -7   4    1.53    0.84
  10   7  -4    1.90    1.04
 -10  -7   4    0.83    0.76
   9   7  -4    1.42    0.80
  -9  -7   4    0.35    0.56
   8   7  -4   -0.33    0.43
  -8  -7   4    2.83    0.64
  -8  -7   4    0.29    0.47
   7   7  -4   28.51    2.04
  -7  -7   4   29.11    2.02
  -7  -7   4   30.05    1.76
   6   7  -4   44.47    2.31
  -6  -7   4   40.05    2.27
  -6  -7   4   45.84    2.23
   5   7  -4    8.57    1.16
  -5  -7   4    8.56    1.03
  -5  -7   4    7.31    1.15
   4   7  -4   -0.08    0.33
  -4  -7   4   -0.36    0.22
  -4  -7   4    0.45    0.48
   3   7  -4    0.60    0.32
   3   7  -4    1.07    0.48
  -3  -7   4    1.01    0.46
   2   7  -4   38.79    0.96
   2   7  -4   40.93    2.11
  -2  -7   4   38.04    2.12
   1   7  -4   32.07    1.89
  -1  -7   4   29.27    1.95
   0   7  -4    0.23    0.35
   0  -7   4    0.25    0.49
  -1   7  -4   25.27    1.77
   1  -7   4   26.53    2.05
  -2   7  -4   20.40    1.67
   2  -7   4   19.04    1.80
  -3   7  -4    9.01    1.42
   3  -7   4   12.55    1.88
  -4   7  -4    6.94    1.34
   4  -7   4    6.09    1.49
  -5   7  -4    2.44    0.90
   5  -7   4    4.34    1.27
  -6   7  -4   11.37    1.89
   6  -7   4    9.68    1.83
  -7   7  -4    2.59    1.00
   7  -7   4    2.41    1.24
  -8   7  -4    1.22    0.88
   8  -7   4    0.80    1.01
  12   6  -4    1.14    1.01
 -12  -6   4    1.11    0.87
  11   6  -4    4.11    1.39
 -11  -6   4    5.49    1.24
  10   6  -4    0.62    0.79
 -10  -6   4    1.03    0.71
   9   6  -4   -0.11    0.57
  -9  -6   4   -0.16    0.50
   8   6  -4    0.81    0.74
   8   6  -4    0.20    0.57
  -8  -6   4    0.20    0.52
   7   6  -4    3.44    0.95
  -7  -6   4    4.68    0.82
  -7  -6   4    2.33    0.77
   6   6  -4   16.14    1.47
  -6  -6   4   15.89    1.39
  -6  -6   4   17.65    1.34
   5   6  -4   22.54    1.51
  -5  -6   4   22.82    1.56
  -5  -6   4   24.01    1.54
   4   6  -4   -0.19    0.26
  -4  -6   4    0.20    0.23
  -4  -6   4    0.50    0.41
   3   6  -4    0.59    0.32
   3   6  -4    0.85    0.43
  -3  -6   4    2.00    0.51
   2   6  -4    0.36    0.34
   2   6  -4    0.82    0.24
  -2  -6   4    1.28    0.56
   1   6  -4    2.55    0.65
  -1  -6   4    3.02    0.71
   0   6  -4   13.20    1.15
   0  -6   4   13.31    1.25
  -1   6  -4   23.56    1.60
   1  -6   4   24.65    1.84
  -2   6  -4   21.46    1.59
   2  -6   4   20.45    1.75
   2  -6   4   22.65    0.93
  -3   6  -4    3.69    0.96
   3  -6   4    5.05    1.26
   3  -6   4    6.99    0.68
  -4   6  -4    2.36    0.83
   4  -6   4    2.59    0.96
   4  -6   4    2.97    0.63
  -5   6  -4   14.79    1.64
   5  -6   4   15.62    1.77
   5  -6   4   16.72    1.32
  -6   6  -4    0.20    0.65
   6  -6   4    1.85    0.90
  -7   6  -4    0.72    0.74
   7  -6   4   -0.32    0.76
  -8   6  -4    2.60    1.04
   8  -6   4    0.70    0.95
  -9   6  -4    8.65    1.79
  12   5  -4    2.77    1.20
  11   5  -4    6.05    1.66
 -11  -5   4    5.78    1.27
  10   5  -4    2.31    1.04
 -10  -5   4    3.55    1.02
   9   5  -4    8.63    1.66
  -9  -5   4    7.96    1.37
   8   5  -4    6.61    1.26
   8   5  -4    6.61    1.44
  -8  -5   4    5.05    1.02
  -7  -5   4   27.92    1.68
  -7  -5   4   28.56    1.85
  -6  -5   4   26.85    1.67
  -6  -5   4   28.22    1.82
  -6  -5   4   28.04    1.63
  -5  -5   4   34.20    1.78
  -5  -5   4   34.12    1.81
  -5  -5   4   33.25    1.78
   4   5  -4   -0.27    0.28
  -4  -5   4    0.10    0.23
  -4  -5   4    1.14    0.41
   3   5  -4   14.12    0.95
  -3  -5   4   14.45    1.19
  -3  -5   4   13.70    1.05
   2   5  -4   12.45    1.06
   2   5  -4   13.69    0.73
  -2  -5   4   13.57    1.14
   1   5  -4    0.15    0.28
  -1  -5   4    2.06    0.54
   0   5  -4   48.43    2.08
   0  -5   4   47.49    2.26
  -1   5  -4   14.25    1.18
   1  -5   4   13.94    1.33
  -2   5  -4    7.58    1.07
   2  -5   4    4.50    1.00
   2  -5   4    5.97    0.49
  -3   5  -4   13.50    1.26
   3  -5   4   11.47    1.34
   3  -5   4   12.73    0.87
  -4   5  -4    0.68    0.49
   4  -5   4    0.43    0.33
   4  -5   4   -0.12    0.53
  -5   5  -4  129.55    4.56
   5  -5   4  123.92    4.52
   5  -5   4  123.31    3.69
  -6   5  -4    0.21    0.58
   6  -5   4    2.27    0.88
   6  -5   4    1.05    0.60
  -7   5  -4    7.50    1.45
   7  -5   4    7.09    1.44
   7  -5   4    8.43    1.36
  -8   5  -4    3.66    1.22
   8  -5   4    3.39    0.96
   8  -5   4    2.54    1.15
  -9   5  -4   11.74    2.00
 -10   5  -4   -1.01    0.77
  12   4  -4   -1.07    0.70
  11   4  -4    1.96    1.14
  10   4  -4   -0.64    0.64
 -10  -4   4    0.77    0.62
   9   4  -4    0.53    0.65
  -9  -4   4    0.98    0.82
  -9  -4   4    2.65    0.79
   8   4  -4    7.23    1.29
  -8  -4   4    7.32    1.44
  -8  -4   4    7.10    1.19
   7   4  -4   18.80    1.62
  -7  -4   4   19.71    1.80
  -7  -4   4   19.98    1.49
  -6  -4   4    1.49    0.45
  -6  -4   4    2.08    0.58
  -6  -4   4    1.08    0.38
  -5  -4   4    1.12    0.37
  -5  -4   4    0.41    0.35
  -5  -4   4    1.04    0.38
  -4  -4   4    0.63    0.31
  -4  -4   4    0.54    0.32
  -4  -4   4    0.54    0.35
  -3  -4   4   10.69    0.79
  -3  -4   4   11.41    0.88
  -3  -4   4   12.19    1.01
   2   4  -4  112.05    3.04
  -2  -4   4  115.44    3.31
  -2  -4   4  111.41    2.35
   1   4  -4    1.61    0.46
   1   4  -4    1.95    0.21
   1   4  -4    1.78    0.24
  -1  -4   4    2.54    0.63
   0   4  -4   26.52    1.43
   0  -4   4   25.28    1.51
  -1   4  -4   62.37    2.32
   1  -4   4   55.59    2.36
  -2   4  -4    0.73    0.41
   2  -4   4    1.46    0.29
   2  -4   4    0.09    0.41
  -3   4  -4   15.09    1.32
   3  -4   4   14.15    0.90
   3  -4   4   13.46    1.27
  -4   4  -4   36.14    2.13
   4  -4   4   36.57    1.69
   4  -4   4   32.85    2.10
  -5   4  -4   -0.74    0.34
   5  -4   4    0.97    0.39
   5  -4   4   -0.01    0.44
  -6   4  -4   91.71    3.87
   6  -4   4   89.86    3.31
   6  -4   4   91.79    3.72
  -7   4  -4    8.17    1.50
   7  -4   4    8.80    1.35
   7  -4   4    9.62    1.51
  -8   4  -4    1.32    0.91
   8  -4   4    2.22    0.82
   8  -4   4    0.82    0.77
  -9   4  -4    0.34    0.73
   9  -4   4    3.17    0.89
 -10   4  -4    3.07    1.15
  10  -4   4    6.51    1.48
  12   3  -4    0.28    0.95
  11   3  -4   11.59    2.26
 -10  -3   4    0.62    0.64
 -10  -3   4    0.84    0.78
   9   3  -4    0.16    0.61
  -9  -3   4   -0.33    0.58
  -9  -3   4    0.39    0.55
   8   3  -4    3.90    0.99
  -8  -3   4    3.36    1.12
  -8  -3   4    2.58    0.77
   7   3  -4   98.50    3.73
  -7  -3   4   97.02    3.20
  -7  -3   4   95.53    3.98
   6   3  -4   22.81    1.71
  -6  -3   4   24.56    1.44
  -6  -3   4   24.38    1.80
  -5  -3   4    6.29    1.00
  -5  -3   4    4.77    0.82
  -5  -3   4    6.11    0.65
  -4  -3   4    9.13    0.85
  -4  -3   4    7.37    0.84
  -4  -3   4    8.87    0.77
  -3  -3   4  142.28    3.35
  -3  -3   4  140.94    3.17
  -3  -3   4  144.83    3.67
   2   3  -4  195.05    3.96
  -2  -3   4  187.80    4.31
  -2  -3   4  187.26    3.52
   1   3  -4   92.06    2.51
  -1  -3   4   88.18    1.76
  -1  -3   4   93.47    2.78
   0   3  -4   -0.13    0.15
   0  -3   4    0.05    0.21
  -1   3  -4   63.68    2.21
   1  -3   4   67.04    2.39
   1  -3   4   62.80    1.11
   1  -3   4   63.03    1.17
  -2   3  -4   15.77    1.16
   2  -3   4   15.74    0.73
   2  -3   4   17.70    1.29
  -3   3  -4  146.52    4.08
   3  -3   4  152.65    4.10
   3  -3   4  148.99    3.23
  -4   3  -4   -0.69    0.21
   4  -3   4    0.88    0.32
   4  -3   4   -0.07    0.44
  -5   3  -4    0.70    0.49
   5  -3   4    0.42    0.51
   5  -3   4    0.36    0.38
  -6   3  -4    2.90    0.92
   6  -3   4    2.66    0.81
   6  -3   4    4.31    0.81
  -7   3  -4   48.79    2.83
   7  -3   4   49.93    2.61
   7  -3   4   48.57    2.57
  -8   3  -4    0.41    0.60
   8  -3   4    0.18    0.64
   8  -3   4    0.50    0.55
  -9   3  -4    1.20    0.79
   9  -3   4    3.14    0.87
 -10   3  -4    1.25    0.84
  10  -3   4    0.54    0.73
 -11   3  -4   13.52    2.19
  11  -3   4   17.82    2.46
  12   2  -4    1.95    1.24
 -11  -2   4    0.27    0.93
 -10  -2   4    3.04    1.08
   9   2  -4    2.24    1.00
  -9  -2   4    1.89    0.97
  -9  -2   4    1.48    0.64
   8   2  -4    1.31    0.79
  -8  -2   4    2.21    0.66
  -8  -2   4    1.60    0.87
   7   2  -4   21.36    1.79
  -7  -2   4   24.88    1.49
  -7  -2   4   21.95    1.97
   6   2  -4   71.65    3.09
  -6  -2   4   71.33    3.25
  -6  -2   4   73.15    2.47
   5   2  -4    4.36    0.95
  -5  -2   4    2.94    0.55
  -5  -2   4    3.29    0.78
  -4  -2   4   85.29    2.90
  -4  -2   4   83.04    2.29
  -4  -2   4   81.10    2.72
  -3  -2   4   19.50    1.17
  -3  -2   4   17.11    1.14
  -3  -2   4   19.29    0.96
  -2  -2   4   38.65    1.66
  -2  -2   4   37.56    1.41
   1   2  -4   15.03    0.87
  -1  -2   4   15.48    0.71
  -1  -2   4   16.03    1.04
   0   2  -4   59.92    1.84
   0  -2   4   55.44    1.99
   0  -2   4   59.09    1.23
  -1   2  -4  102.90    2.74
   1  -2   4  105.19    1.80
   1  -2   4  105.04    2.84
  -2   2  -4   16.13    1.10
   2  -2   4   14.83    1.05
   2  -2   4   14.78    0.71
  -3   2  -4    4.42    0.82
   3  -2   4    4.11    0.78
   3  -2   4    4.04    0.56
  -4   2  -4   18.61    1.46
   4  -2   4   18.99    1.18
   4  -2   4   20.52    1.35
  -5   2  -4   55.34    2.62
   5  -2   4   53.78    2.33
   5  -2   4   50.28    2.19
  -6   2  -4    0.64    0.62
   6  -2   4    1.47    0.52
   6  -2   4    0.92    0.57
  -7   2  -4    0.45    0.57
   7  -2   4   -0.06    0.47
   7  -2   4    0.07    0.45
  -8   2  -4   -1.05    0.44
   8  -2   4   -0.33    0.40
   8  -2   4   -0.49    0.53
  -9   2  -4    2.66    1.06
   9  -2   4    4.69    1.16
 -10   2  -4    4.55    1.24
  10  -2   4    2.57    1.02
 -11   2  -4    1.85    0.97
  11  -2   4    1.12    0.86
 -11  -1   4    8.75    2.10
 -10  -1   4    0.58    0.96
   9   1  -4    6.75    1.51
  -9  -1   4    9.18    1.84
   8   1  -4    3.20    1.06
  -8  -1   4    1.68    0.92
  -8  -1   4    4.39    0.70
   7   1  -4    4.24    1.05
  -7  -1   4    4.19    1.17
  -7  -1   4    4.91    0.74
   6   1  -4   34.82    2.19
  -6  -1   4   38.64    2.44
  -6  -1   4   35.99    1.62
   5   1  -4    6.26    1.10
  -5  -1   4    4.46    0.91
  -5  -1   4    6.10    0.60
   4   1  -4   79.76    3.04
  -4  -1   4   77.65    2.85
  -4  -1   4   75.99    2.06
  -3  -1   4    0.30    0.25
  -3  -1   4    0.41    0.18
  -3  -1   4   -0.05    0.17
  -2  -1   4   23.64    1.17
  -2  -1   4   24.03    0.90
  -2  -1   4   24.70    1.30
   1   1  -4    0.15    0.15
  -1  -1   4    0.34    0.29
  -1  -1   4    0.21    0.15
   0   1  -4   57.02    1.64
   0  -1   4   57.11    1.38
   0  -1   4   55.53    1.87
  -1   1  -4   14.19    0.89
   1  -1   4   15.98    0.97
   1  -1   4   14.38    0.62
  -2   1  -4   39.47    1.66
   2  -1   4   38.96    1.24
   2  -1   4   40.01    1.54
   3  -1   4   70.69    2.07
   3  -1   4   71.82    2.22
  -4   1  -4    2.26    0.62
   4  -1   4    3.38    0.67
   4  -1   4    3.95    0.68
  -5   1  -4    3.91    0.79
   5  -1   4    2.60    0.56
   5  -1   4    1.33    0.50
  -6   1  -4  114.91    4.04
   6  -1   4  112.67    3.72
   6  -1   4  114.90    3.32
  -7   1  -4    8.40    1.45
   7  -1   4    7.78    1.30
   7  -1   4    8.86    1.19
  -8   1  -4    6.74    1.35
   8  -1   4    7.67    1.36
   8  -1   4    7.76    1.16
  -9   1  -4    1.68    0.79
   9  -1   4    2.18    0.84
 -10   1  -4   -0.36    0.56
  10  -1   4    0.98    0.70
 -11   1  -4    0.92    0.86
  11  -1   4   -0.32    0.70
 -12   1  -4    1.99    1.00
  12  -1   4    2.49    1.15
 -11   0   4    5.61    1.63
 -10   0   4    2.19    1.30
   9   0  -4    0.89    0.83
  -9   0   4   -0.98    0.59
   8   0  -4   15.00    1.77
  -8   0   4   15.24    2.24
  -8   0   4   19.24    1.30
   7   0  -4   30.95    2.32
  -7   0   4   24.45    2.18
  -7   0   4   29.40    1.53
   6   0  -4   31.49    2.20
  -6   0   4   32.30    1.48
  -6   0   4   30.14    2.22
   5   0  -4    8.54    1.31
  -5   0   4   10.98    0.76
  -5   0   4   10.03    1.14
   4   0  -4    3.33    0.83
  -4   0   4    4.48    0.42
  -4   0   4    2.62    0.68
   3   0  -4   11.88    1.12
  -3   0   4    9.99    0.93
  -3   0   4   10.56    0.57
   2   0  -4   13.38    1.12
  -2   0   4   13.77    0.94
  -2   0   4   14.80    0.59
   1   0  -4    1.85    0.28
  -1   0   4    2.62    0.48
  -1   0   4    2.19    0.43
   0   0  -4   18.33    0.79
   0   0   4   17.89    1.01
   0   0   4   18.62    0.83
  -1   0  -4   12.74    0.77
   1   0   4   12.38    0.79
   1   0   4   12.22    0.65
  -2   0  -4  263.04    4.84
   2   0   4  264.30    4.55
   2   0   4  254.76    4.26
  -3   0  -4   59.32    2.20
   3   0   4   58.00    1.76
   3   0   4   58.97    1.86
  -4   0  -4   21.24    1.41
   4   0   4   20.42    1.25
   4   0   4   21.01    1.07
  -5   0  -4    5.20    0.97
   5   0   4    4.43    0.79
   5   0   4    4.61    0.67
  -6   0  -4   93.37    3.56
   6   0   4   97.98    2.73
   6   0   4   96.75    3.44
  -7   0  -4   11.75    1.65
   7   0   4   10.82    1.25
   7   0   4   11.56    0.99
  -8   0  -4    3.92    1.07
   8   0   4    3.14    0.90
   8   0   4    4.90    0.86
  -9   0  -4    2.76    0.94
   9   0   4    1.39    0.71
 -10   0  -4   16.88    1.91
  10   0   4   13.49    2.02
 -11   0  -4   15.56    2.23
  11   0   4   18.45    2.51
 -12   0  -4    7.76    1.74
  12   0   4   11.38    2.00
 -11   1   4    4.20    1.52
 -10   1   4    0.30    0.88
   9  -1  -4   -0.74    0.73
  -9   1   4    0.30    0.78
   8  -1  -4    0.61    0.78
  -8   1   4   -0.08    0.63
   7  -1  -4   12.32    1.92
  -7   1   4   10.71    1.82
  -7   1   4   14.13    1.03
   6  -1  -4    1.97    0.88
  -6   1   4    2.15    0.86
   5  -1  -4   16.20    1.60
  -5   1   4   19.86    1.01
  -5   1   4   18.59    1.64
   4  -1  -4    4.58    1.00
  -4   1   4    3.95    0.87
  -4   1   4    5.55    0.45
   3  -1  -4    0.34    0.33
  -3   1   4    1.15    0.19
  -3   1   4    0.51    0.30
   2  -1  -4   23.10    0.70
   2  -1  -4   20.80    1.41
  -2   1   4   21.85    1.24
  -2   1   4   21.63    0.57
   1  -1  -4   13.72    0.46
   1  -1  -4   13.25    0.42
   1  -1  -4   14.33    1.08
  -1   1   4   13.05    0.86
  -1  -1  -4   57.20    1.60
   1   1   4   56.65    1.70
   1   1   4   55.36    1.58
  -2  -1  -4   12.92    0.86
   2   1   4   12.87    0.73
   2   1   4   13.55    0.79
  -3  -1  -4   31.39    1.51
   3   1   4   30.11    1.33
   3   1   4   31.52    1.10
  -4  -1  -4   60.12    2.35
   4   1   4   56.78    2.12
   4   1   4   60.97    1.60
  -5  -1  -4    1.95    0.60
   5   1   4    1.47    0.34
   5   1   4    2.42    0.55
  -6  -1  -4   14.78    1.37
   6   1   4   14.16    0.84
   6   1   4   12.84    1.24
  -7  -1  -4  104.49    3.96
   7   1   4  114.22    2.69
   7   1   4  105.29    3.91
  -8  -1  -4   41.14    2.59
   8   1   4   39.13    2.52
  -9  -1  -4   75.40    3.72
   9   1   4   79.81    3.84
 -10  -1  -4    2.60    1.08
  10   1   4    4.17    1.20
 -11  -1  -4    9.83    1.82
  11   1   4   10.76    1.89
 -12  -1  -4    0.89    0.82
  12   1   4    0.62    0.86
 -11   2   4    2.70    1.58
 -10   2   4    1.50    1.17
   9  -2  -4   10.97    2.17
  -9   2   4   10.75    2.11
   8  -2  -4    2.91    1.28
  -8   2   4    4.61    1.34
   7  -2  -4    0.24    0.68
  -7   2   4    0.65    0.72
   6  -2  -4   41.31    2.79
  -6   2   4   43.65    1.67
  -6   2   4   44.27    2.78
   5  -2  -4    9.63    1.57
  -5   2   4    8.96    1.42
  -5   2   4   14.77    0.83
   4  -2  -4    1.81    0.68
  -4   2   4    1.37    0.57
   3  -2  -4   39.48    2.20
  -3   2   4   37.88    0.94
  -3   2   4   37.16    1.91
   2  -2  -4    0.82    0.44
  -2   2   4    1.71    0.44
  -1   2   4   40.98    1.64
   0  -2  -4  144.67    3.63
   0  -2  -4  156.20    2.32
   0   2   4  145.76    3.16
   0   2   4  147.25    2.21
  -1  -2  -4    0.92    0.28
  -1  -2  -4    1.16    0.38
   1   2   4    1.62    0.38
  -2  -2  -4  199.06    3.84
  -2  -2  -4  197.68    3.80
   2   2   4  198.38    3.82
  -3  -2  -4   78.51    2.45
   3   2   4   81.45    1.79
   3   2   4   81.73    2.35
  -4  -2  -4   75.75    2.63
   4   2   4   75.70    1.56
   4   2   4   74.47    2.48
  -5  -2  -4   28.25    1.74
   5   2   4   29.69    1.69
   5   2   4   27.44    0.82
  -6  -2  -4    2.53    0.72
   6   2   4    3.13    0.33
   6   2   4    4.90    0.90
  -7  -2  -4   12.72    1.41
   7   2   4   14.26    0.66
   7   2   4   14.23    1.43
  -8  -2  -4   48.72    2.81
   8   2   4   45.35    2.67
  -9  -2  -4   10.63    1.68
   9   2   4   11.86    1.81
 -10  -2  -4    0.42    0.73
  10   2   4    2.76    0.93
 -11  -2  -4   -0.09    0.76
  11   2   4    0.67    0.69
 -12  -2  -4    1.60    0.99
  12   2   4    1.47    0.97
 -13  -2  -4    6.92    1.62
 -10   3   4   -1.42    0.68
   9  -3  -4   10.57    2.25
  -9   3   4    9.66    1.98
   8  -3  -4    0.80    1.04
  -8   3   4    0.66    0.79
   7  -3  -4    9.07    1.87
  -7   3   4    8.47    1.68
   6  -3  -4    8.27    1.63
  -6   3   4    9.50    1.63
   5  -3  -4    9.98    1.69
  -5   3   4   14.08    0.83
  -5   3   4   10.60    1.61
   4  -3  -4   36.34    2.47
  -4   3   4   40.27    1.24
  -4   3   4   37.29    2.21
   3  -3  -4    1.25    0.61
  -3   3   4    0.67    0.42
   2  -3  -4    1.24    0.59
  -2   3   4    2.20    0.57
   1  -3  -4   14.96    1.22
  -1   3   4   12.14    0.95
   0  -3  -4    6.91    0.34
   0  -3  -4    7.06    0.78
   0   3   4    8.71    0.39
   0   3   4    6.77    0.67
  -1  -3  -4   12.42    0.67
  -1  -3  -4   11.29    0.87
   1   3   4   12.13    0.82
  -2  -3  -4    4.11    0.59
  -2  -3  -4    5.03    0.55
   2   3   4    5.30    0.58
  -3  -3  -4   79.24    1.92
  -3  -3  -4   79.11    2.45
   3   3   4   77.89    2.38
  -4  -3  -4   50.90    2.14
  -4  -3  -4   49.71    1.18
  -4  -3  -4   50.32    1.09
   4   3   4   52.14    2.08
  -5  -3  -4   -0.09    0.32
   5   3   4    0.54    0.40
  -6  -3  -4    3.19    0.77
   6   3   4    1.56    0.54
  -7  -3  -4   39.03    2.36
   7   3   4   41.01    2.39
  -8  -3  -4    5.31    1.14
   8   3   4    6.20    1.28
  -9  -3  -4   22.08    2.00
   9   3   4   20.89    1.96
 -10  -3  -4   -0.38    0.54
  10   3   4    0.17    0.54
 -11  -3  -4    1.55    0.86
  11   3   4    0.86    0.68
 -12  -3  -4    5.93    1.43
  12   3   4    6.79    1.51
 -13  -3  -4    0.51    0.86
  13   3   4   -0.07    0.80
 -10   4   4    0.49    1.03
   9  -4  -4    5.62    1.76
  -9   4   4    3.35    1.44
   8  -4  -4    2.89    1.45
  -8   4   4    3.31    1.23
   7  -4  -4    3.24    1.41
  -7   4   4    2.56    1.10
   6  -4  -4    1.29    1.01
  -6   4   4    3.43    1.09
   5  -4  -4    1.13    0.78
  -5   4   4    0.74    0.62
   4  -4  -4    9.37    1.61
  -4   4   4    8.24    1.31
  -4   4   4   10.65    0.64
   3  -4  -4   -0.61    0.33
  -3   4   4   -0.06    0.32
   2  -4  -4    3.38    0.92
  -2   4   4    4.57    0.85
  -2   4   4    5.64    0.31
  -2   4   4    6.36    0.27
   1  -4  -4   91.01    3.40
  -1   4   4   91.89    2.85
  -1   4   4   87.56    1.45
  -1   4   4   88.24    1.45
   0  -4  -4   44.50    1.04
   0  -4  -4   43.81    2.11
   0   4   4   44.64    1.80
  -1  -4  -4  167.51    2.98
  -1  -4  -4  165.27    4.09
   1   4   4  168.38    3.71
  -2  -4  -4   39.17    1.47
  -2  -4  -4   39.85    1.65
   2   4   4   40.52    1.64
  -3  -4  -4  131.27    3.26
  -3  -4  -4  124.11    2.84
   3   4   4  127.84    3.26
  -4  -4  -4   73.46    1.67
  -4  -4  -4   79.12    2.68
   4   4   4   74.24    2.56
  -5  -4  -4    7.66    1.12
   5   4   4    7.05    1.05
  -6  -4  -4   17.38    1.48
   6   4   4   17.77    1.43
  -7  -4  -4    4.42    0.98
   7   4   4    4.69    1.04
  -8  -4  -4   19.10    1.76
   8   4   4   20.24    1.87
  -9  -4  -4    4.57    1.19
   9   4   4    4.72    1.21
 -10  -4  -4    0.29    0.70
  10   4   4    1.15    0.82
 -11  -4  -4    0.40    0.72
  11   4   4    0.07    0.59
 -12  -4  -4    2.51    1.06
  12   4   4    0.91    0.82
 -13  -4  -4    1.70    0.95
  13   4   4    1.93    1.01
   9  -5  -4    5.96    2.08
  -9   5   4    3.57    1.45
   8  -5  -4    3.39    1.53
  -8   5   4    2.13    1.09
   7  -5  -4    1.66    1.27
  -7   5   4    1.06    0.85
   6  -5  -4    5.22    1.62
  -6   5   4    5.12    1.31
   5  -5  -4   83.29    4.35
  -5   5   4   77.53    3.72
   4  -5  -4   -0.11    0.55
  -4   5   4    0.11    0.48
   3  -5  -4    3.79    1.08
  -3   5   4    4.06    0.92
   2  -5  -4   28.74    2.13
  -2   5   4   24.61    1.61
  -2   5   4   25.30    0.86
   1  -5  -4   35.45    2.16
  -1   5   4   34.26    1.78
  -1   5   4   34.82    0.99
   0  -5  -4   98.10    3.49
   0   5   4   97.81    1.97
   0   5   4   95.76    2.91
  -1  -5  -4    4.04    0.51
  -1  -5  -4    0.63    0.43
   1   5   4    0.79    0.35
  -2  -5  -4   23.65    1.36
  -2  -5  -4   23.07    1.14
   2   5   4   23.02    1.31
  -3  -5  -4   71.26    2.22
  -3  -5  -4   75.85    2.41
   3   5   4   75.22    2.51
  -4  -5  -4   45.48    1.46
  -4  -5  -4   43.95    2.00
   4   5   4   45.94    2.05
  -5  -5  -4   24.73    1.65
  -5  -5  -4   26.00    0.70
  -5  -5  -4   27.10    0.77
   5   5   4   25.42    1.65
  -6  -5  -4   24.61    1.76
   6   5   4   25.10    1.78
  -7  -5  -4   32.03    2.14
   7   5   4   35.64    2.22
  -8  -5  -4   50.69    2.85
   8   5   4   51.56    2.88
  -9  -5  -4    1.03    0.72
   9   5   4    1.02    0.70
 -10  -5  -4    0.69    0.57
  10   5   4    0.30    0.71
 -11  -5  -4   16.54    2.25
  11   5   4   20.08    2.13
 -12  -5  -4   -0.68    0.60
  12   5   4    0.81    0.70
 -13  -5  -4    1.14    1.00
  13   5   4    1.22    0.91
   9  -6  -4    9.84    2.42
  -9   6   4   10.06    2.21
   8  -6  -4    1.24    1.30
  -8   6   4    0.90    0.98
   7  -6  -4    0.44    1.07
  -7   6   4    1.09    0.96
   6  -6  -4    0.70    0.91
  -6   6   4   -0.08    0.55
   5  -6  -4    1.96    1.06
  -5   6   4    1.06    0.81
   4  -6  -4    0.94    0.94
  -4   6   4    1.47    0.76
   3  -6  -4   41.47    2.89
  -3   6   4   42.21    1.38
  -3   6   4   41.24    2.37
   2  -6  -4    3.38    1.08
  -2   6   4    2.35    0.67
   1  -6  -4   68.33    3.28
  -1   6   4   70.09    1.74
  -1   6   4   74.26    2.79
   0  -6  -4   40.18    2.35
   0   6   4   37.92    1.84
   0   6   4   36.88    1.24
  -1  -6  -4  170.20    3.30
  -1  -6  -4  172.28    4.79
  -2  -6  -4    6.52    0.67
  -2  -6  -4    7.55    0.89
   2   6   4    7.02    0.96
  -3  -6  -4   23.23    1.35
  -3  -6  -4   26.48    1.41
   3   6   4   24.03    1.46
  -4  -6  -4    8.13    1.09
  -4  -6  -4    8.94    0.74
   4   6   4    8.27    0.93
  -5  -6  -4   40.89    1.32
  -5  -6  -4   42.52    2.15
   5   6   4   39.57    2.07
  -6  -6  -4   42.83    2.32
   6   6   4   49.65    2.53
  -7  -6  -4    5.63    1.15
   7   6   4    6.22    1.19
  -8  -6  -4   22.29    1.92
   8   6   4   23.88    2.00
  -9  -6  -4    3.73    1.06
   9   6   4    5.42    1.28
 -10  -6  -4    4.79    1.22
  10   6   4    2.46    0.97
 -11  -6  -4    1.76    1.00
  11   6   4    1.39    0.83
 -12  -6  -4   -0.14    0.70
  12   6   4    0.81    0.78
 -13  -6  -4    0.16    0.81
  13   6   4    0.30    0.78
   8  -7  -4   14.85    2.88
  -8   7   4   14.51    2.53
   7  -7  -4    2.80    1.64
  -7   7   4    3.50    1.36
   6  -7  -4    2.68    1.35
  -6   7   4    4.51    1.31
   5  -7  -4   14.83    2.52
  -5   7   4   11.53    1.88
   4  -7  -4   10.69    2.17
  -4   7   4    6.38    1.35
   3  -7  -4   11.21    2.02
  -3   7   4    9.86    1.45
   2  -7  -4    4.87    1.29
  -2   7   4    3.74    0.85
   1  -7  -4    4.69    1.26
  -1   7   4    4.94    0.53
  -1   7   4    3.69    0.87
   0  -7  -4    2.67    0.76
   0   7   4    2.13    0.37
   0   7   4    1.44    0.53
  -1  -7  -4  124.45    2.89
  -1  -7  -4  126.40    4.28
   1   7   4  126.79    3.59
  -2  -7  -4   27.09    1.78
  -2  -7  -4   26.02    1.32
   2   7   4   26.51    1.54
  -3  -7  -4   18.99    1.36
  -3  -7  -4   18.75    1.24
   3   7   4   19.97    1.37
  -4  -7  -4   60.33    2.21
  -4  -7  -4   61.12    2.43
   4   7   4   60.70    2.52
  -5  -7  -4    8.69    1.23
  -5  -7  -4    7.95    0.71
   5   7   4    8.41    1.23
  -6  -7  -4    9.75    1.38
  -6  -7  -4   12.23    0.64
   6   7   4   10.24    1.19
  -7  -7  -4    1.75    0.70
   7   7   4    1.11    0.71
  -8  -7  -4   -0.17    0.42
   8   7   4    0.09    0.62
  -9  -7  -4   15.38    2.06
   9   7   4   13.89    1.99
 -10  -7  -4    0.04    0.67
  10   7   4    0.94    0.79
 -11  -7  -4    2.84    1.11
  11   7   4    1.00    0.84
 -12  -7  -4    4.92    1.37
  12   7   4    5.22    1.49
 -13  -7  -4   11.71    2.08
  13   7   4   15.97    2.49
   7  -8  -4   15.03    2.96
  -7   8   4   18.38    2.70
   6  -8  -4    1.75    1.08
  -6   8   4    0.81    0.86
   5  -8  -4    0.95    1.17
  -5   8   4    0.39    0.67
   4  -8  -4    2.16    1.19
  -4   8   4    1.64    0.85
   3  -8  -4    7.82    1.83
  -3   8   4    6.02    1.18
   2  -8  -4    0.82    0.83
  -2   8   4    0.21    0.44
   1  -8  -4   21.09    2.13
  -1   8   4   21.43    1.65
  -1   8   4   21.72    1.15
   0  -8  -4   14.72    1.77
   0   8   4   14.32    0.98
   0   8   4   13.78    1.26
  -1  -8  -4   24.33    2.00
   1   8   4   21.94    1.51
   1   8   4   22.78    1.22
  -2  -8  -4    0.46    0.36
  -2  -8  -4   -0.14    0.25
   2   8   4    0.21    0.34
  -3  -8  -4   41.49    1.90
  -3  -8  -4   38.12    2.10
   3   8   4   40.44    2.01
  -4  -8  -4    0.48    0.43
  -4  -8  -4    1.75    0.62
   4   8   4    0.56    0.48
  -5  -8  -4   17.37    1.45
  -5  -8  -4   20.14    1.22
   5   8   4   18.68    1.53
  -6  -8  -4    0.30    0.48
   6   8   4    0.51    0.55
  -7  -8  -4    2.42    0.83
   7   8   4    2.36    0.85
  -8  -8  -4   22.48    1.98
   8   8   4   18.18    1.84
  -9  -8  -4   13.90    1.98
   9   8   4   16.45    1.81
 -10  -8  -4   29.33    2.50
  10   8   4   34.09    2.70
 -11  -8  -4    2.54    1.01
  11   8   4    1.15    0.91
 -12  -8  -4    3.44    1.24
  12   8   4    4.65    1.49
 -13  -8  -4    2.72    1.16
  13   8   4    0.74    1.01
   7  -9  -4   -0.13    1.32
  -7   9   4    0.81    1.09
   6  -9  -4   -0.03    1.10
  -6   9   4   -0.44    0.72
   5  -9  -4    5.07    1.80
  -5   9   4    2.46    1.05
   4  -9  -4    0.23    0.85
  -4   9   4    0.31    0.67
   3  -9  -4    5.62    1.79
  -3   9   4    5.88    1.30
   2  -9  -4    2.17    1.17
  -2   9   4    2.43    0.86
   1  -9  -4    4.95    1.51
  -1   9   4    4.40    0.98
  -1   9   4    7.36    0.76
   0  -9  -4    9.34    1.74
   0   9   4    9.72    1.34
   0   9   4    8.03    0.85
  -1  -9  -4    4.03    1.23
   1   9   4    5.29    0.78
   1   9   4    3.65    0.83
  -2  -9  -4   62.40    2.31
  -2  -9  -4   63.63    3.20
   2   9   4   62.94    2.62
  -3  -9  -4    0.99    0.51
  -3  -9  -4   -0.13    0.28
   3   9   4    0.14    0.39
  -4  -9  -4   26.39    1.70
  -4  -9  -4   27.53    1.76
   4   9   4   27.49    1.79
  -5  -9  -4   72.64    3.03
  -5  -9  -4   68.02    2.57
   5   9   4   68.59    2.96
  -6  -9  -4    3.83    0.93
   6   9   4    4.86    1.10
  -7  -9  -4   28.50    2.11
   7   9   4   30.15    2.18
  -8  -9  -4   11.66    1.73
   8   9   4   13.43    1.56
  -9  -9  -4    1.54    0.82
   9   9   4    2.16    0.90
 -10  -9  -4    1.39    0.83
  10   9   4    0.93    0.85
 -11  -9  -4    0.97    0.88
  11   9   4    2.60    1.06
 -12  -9  -4   -1.44    0.54
  12   9   4    1.41    1.02
 -13  -9  -4   11.26    2.17
  13   9   4   12.03    2.33
   6 -10  -4    8.87    2.41
  -6  10   4    7.78    1.89
   5 -10  -4   -0.92    1.01
  -5  10   4    0.66    0.89
   4 -10  -4    0.53    1.13
  -4  10   4   -0.12    0.73
   3 -10  -4    1.33    1.27
  -3  10   4    2.04    0.92
   2 -10  -4    3.74    1.50
  -2  10   4    4.83    1.12
   1 -10  -4    2.52    1.25
  -1  10   4    1.87    0.75
   0 -10  -4    9.25    1.88
   0  10   4    5.95    1.10
   0  10   4   11.22    1.00
  -1 -10  -4   12.65    2.05
   1  10   4   14.61    1.15
   1  10   4   12.75    1.28
  -2 -10  -4   27.63    2.32
   2  10   4   29.63    1.65
   2  10   4   28.30    1.82
  -3 -10  -4  156.95    5.18
  -3 -10  -4  172.11    4.42
   3  10   4  164.86    4.61
  -4 -10  -4   21.87    1.60
  -4 -10  -4   21.23    1.64
   4  10   4   19.80    1.58
  -5 -10  -4   39.71    2.10
  -5 -10  -4   45.23    2.44
   5  10   4   41.15    2.33
  -6 -10  -4    9.34    0.94
  -6 -10  -4    6.40    1.27
   6  10   4    7.29    1.27
  -7 -10  -4    2.26    0.84
   7  10   4    1.98    0.81
  -8 -10  -4   -0.32    0.42
   8  10   4   -0.40    0.54
  -9 -10  -4    2.01    0.89
   9  10   4    3.23    1.08
 -10 -10  -4    0.47    0.66
  10  10   4   -0.10    0.54
 -11 -10  -4    9.09    1.83
  11  10   4   11.97    2.10
 -12 -10  -4   -0.44    0.58
  12  10   4    0.87    0.99
 -13 -10  -4   -1.14    0.56
  13  10   4   -0.55    0.83
   5 -11  -4    3.30    1.77
  -5  11   4    2.78    1.26
   4 -11  -4   11.07    2.51
  -4  11   4    8.38    1.76
   3 -11  -4    1.90    1.41
  -3  11   4    1.72    0.91
   2 -11  -4   -0.54    0.89
  -2  11   4    0.07    0.53
   1 -11  -4    0.96    1.02
  -1  11   4    1.76    0.77
   0 -11  -4    2.11    1.20
   0  11   4    3.00    0.91
  -1 -11  -4   15.10    2.25
   1  11   4   15.61    1.24
   1  11   4   14.71    1.43
  -2 -11  -4    9.97    1.83
   2  11   4    8.68    1.31
   2  11   4    8.65    1.16
  -3 -11  -4    6.07    1.04
  -3 -11  -4    6.32    1.37
   3  11   4    6.69    1.13
  -4 -11  -4   13.80    1.87
  -4 -11  -4   11.95    1.26
   4  11   4   13.00    1.34
  -5 -11  -4    1.64    0.61
  -5 -11  -4    0.76    0.54
   5  11   4   -0.53    0.37
  -6 -11  -4    4.78    1.09
   6  11   4    4.91    1.11
  -7 -11  -4    5.80    1.30
   7  11   4    7.26    1.39
  -8 -11  -4    0.86    0.73
   8  11   4    1.05    0.75
  -9 -11  -4    4.92    1.30
   9  11   4    4.68    1.26
 -10 -11  -4    2.80    1.06
  10  11   4    0.14    0.70
 -11 -11  -4    1.73    0.93
  11  11   4    2.78    1.08
 -12 -11  -4    1.56    1.04
  12  11   4   -0.20    0.76
   4 -12  -4   -0.23    1.25
   3 -12  -4    1.11    1.08
  -3  12   4    0.97    0.86
   2 -12  -4    0.46    1.11
  -2  12   4    0.53    0.73
   1 -12  -4    3.32    1.46
  -1  12   4    2.23    0.90
   0 -12  -4    4.20    1.35
   0  12   4    2.14    0.85
  -1 -12  -4    0.74    0.88
   1  12   4    0.32    0.52
  -2 -12  -4    7.70    1.69
   2  12   4    5.62    1.07
   2  12   4    7.21    1.11
  -3 -12  -4    1.23    0.79
   3  12   4    1.88    0.65
   3  12   4    1.98    0.73
  -4 -12  -4   -0.65    0.47
  -4 -12  -4   -0.11    0.45
   4  12   4   -0.36    0.42
  -5 -12  -4    4.98    1.21
  -5 -12  -4    3.69    1.00
   5  12   4    3.30    0.96
  -6 -12  -4    1.08    0.79
   6  12   4    0.31    0.52
  -7 -12  -4    6.33    1.38
   7  12   4    7.66    1.41
  -8 -12  -4    0.64    0.67
   8  12   4    0.54    0.75
  -9 -12  -4    1.25    0.81
   9  12   4    0.35    0.71
 -10 -12  -4    0.69    0.84
  10  12   4    0.85    0.88
 -11 -12  -4   -0.96    0.56
  11  12   4    0.85    0.91
 -12 -12  -4   -0.45    0.73
  12  12   4    1.87    1.16
   2 -13  -4    3.58    1.59
   1 -13  -4    1.95    1.15
   0 -13  -4    0.91    1.13
   0  13   4    0.15    0.54
  -1 -13  -4    2.31    1.07
  -2 -13  -4    2.60    1.24
   2  13   4    3.39    0.83
   2  13   4    3.04    0.90
  -3 -13  -4   15.57    2.27
   3  13   4   13.13    1.34
   3  13   4   14.84    1.50
  -4 -13  -4    0.06    0.69
   4  13   4   -0.20    0.45
   4  13   4    0.73    0.56
  -5 -13  -4   10.54    1.64
  -5 -13  -4   11.38    1.69
   5  13   4    9.71    1.45
  -6 -13  -4    0.07    0.62
   6  13   4    0.66    0.69
  -7 -13  -4    0.38    0.62
   7  13   4   -0.44    0.46
  -8 -13  -4    0.98    0.84
   8  13   4    2.69    1.00
  -9 -13  -4   -0.77    0.51
   9  13   4   -1.02    0.60
 -10 -13  -4    0.14    0.68
  10  13   4    0.67    0.80
 -11 -13  -4   -0.33    0.74
  11  13   4   -0.03    0.88
   1 -14  -4    0.41    1.21
   0 -14  -4    0.51    1.18
  -1 -14  -4    1.71    1.32
  -2 -14  -4    0.58    0.93
  -3 -14  -4    8.19    1.74
   3  14   4    7.63    1.33
   3  14   4    6.09    1.22
  -4 -14  -4    5.19    1.41
   4  14   4    4.54    1.11
   4  14   4    5.93    1.24
  -5 -14  -4    8.54    1.49
   5  14   4    7.15    1.33
  -6 -14  -4    0.15    0.67
   6  14   4   -0.59    0.52
  -7 -14  -4    2.17    0.97
   7  14   4    3.73    1.08
  -8 -14  -4   -0.09    0.66
   8  14   4    0.82    0.82
  -9 -14  -4    2.02    1.08
   9  14   4    1.80    1.00
 -10 -14  -4    1.44    1.07
  10  14   4    1.23    0.93
 -11 -14  -4   -0.67    0.66
  11  14   4   -0.89    0.90
   0 -15  -4    2.27    1.35
  -1 -15  -4    0.41    1.24
  -2 -15  -4    3.44    1.49
  -3 -15  -4    1.28    1.05
  -4 -15  -4   11.72    2.06
   4  15   4    9.90    1.51
  -5 -15  -4    4.25    1.21
   5  15   4    1.96    0.91
  -6 -15  -4    4.73    1.29
  -7 -15  -4   -0.65    0.64
   7  15   4   -0.28    0.66
  -8 -15  -4    4.52    1.38
   8  15   4    4.03    1.22
  -9 -15  -4    2.57    1.13
   9  15   4    1.05    0.93
 -10 -15  -4    5.79    1.65
  10  15   4    8.08    1.85
  -2 -16  -4    1.02    1.30
  -3 -16  -4    1.28    1.10
  -4 -16  -4    8.16    1.71
   5  16   4    3.06    0.94
   6  16   4    0.61    0.76
  -7 -16  -4   12.12    2.04
  -8 -16  -4    4.57    1.53
   6  15  -5    2.68    1.17
  -6 -15   5    2.42    1.19
   5  15  -5    1.31    0.95
  -5 -15   5    2.34    0.95
   4  15  -5    1.60    0.93
  -4 -15   5    1.50    0.96
   3  15  -5    0.72    0.82
  -3 -15   5    0.89    0.85
   2  15  -5    4.49    1.37
  -2 -15   5    7.26    1.82
   8  14  -5    1.25    1.03
   7  14  -5    1.27    0.81
   6  14  -5   -0.02    0.63
  -6 -14   5    0.94    0.97
   5  14  -5    6.03    1.43
  -5 -14   5    4.07    1.18
   4  14  -5    1.66    0.85
  -4 -14   5    0.73    0.83
   3  14  -5    2.88    1.06
  -3 -14   5    3.23    1.07
   2  14  -5    5.82    1.47
  -2 -14   5    4.73    1.42
   1  14  -5    4.19    1.20
  -1 -14   5    3.63    1.48
   0  14  -5    0.61    0.74
   0 -14   5    0.77    0.88
  -1  14  -5    0.68    0.83
   1 -14   5    0.54    1.14
   9  13  -5    0.78    0.82
   8  13  -5    0.32    0.70
   7  13  -5   -0.36    0.53
  -7 -13   5    0.20    0.71
   6  13  -5    4.59    1.27
  -6 -13   5    6.48    1.45
   5  13  -5    1.03    0.78
  -5 -13   5    1.00    0.76
   4  13  -5   10.53    1.83
  -4 -13   5   10.23    1.81
   3  13  -5   -0.43    0.50
  -3 -13   5    1.61    0.77
   2  13  -5    5.16    1.34
  -2 -13   5    5.08    1.50
   1  13  -5    7.66    1.60
  -1 -13   5   11.26    1.98
   0  13  -5    3.91    1.17
   0 -13   5    2.38    1.17
  -1  13  -5    3.23    1.05
   1 -13   5    0.68    0.89
  -2  13  -5   -0.13    0.72
   2 -13   5   -0.29    0.93
 -10 -12   5    3.75    1.28
  -9 -12   5    1.38    0.76
   8  12  -5    0.78    0.73
   7  12  -5    0.72    0.76
  -7 -12   5    1.67    0.81
   6  12  -5   27.51    2.43
  -6 -12   5   27.22    2.29
   5  12  -5    8.02    1.50
  -5 -12   5    6.40    1.42
   4  12  -5    8.16    1.59
  -4 -12   5    9.17    1.63
   3  12  -5    0.85    0.72
  -3 -12   5    1.58    0.72
   2  12  -5   -0.62    0.41
  -2 -12   5    0.58    0.75
   1  12  -5   16.41    1.84
  -1 -12   5   12.07    2.08
   0  12  -5    7.16    1.51
   0 -12   5    6.66    1.58
  -1  12  -5    1.38    0.84
   1 -12   5    1.29    1.13
  -2  12  -5    1.05    0.93
   2 -12   5    0.98    0.94
  -3  12  -5    3.90    1.21
   3 -12   5    0.77    1.00
  -4  12  -5    2.37    1.20
   4 -12   5    0.77    1.06
 -11 -11   5    3.79    1.24
 -10 -11   5    1.91    1.02
  -9 -11   5    2.37    1.12
  -8 -11   5    0.30    0.79
   7  11  -5    1.36    0.76
  -7 -11   5    0.43    0.65
   6  11  -5    0.91    0.72
  -6 -11   5    3.52    1.00
   5  11  -5    1.29    0.71
  -5 -11   5    1.57    0.70
   4  11  -5    6.21    1.35
  -4 -11   5    4.28    1.17
   3  11  -5    3.54    1.05
  -3 -11   5    2.87    0.98
   2  11  -5    0.83    0.62
  -2 -11   5    0.76    0.84
   1  11  -5    0.42    0.61
  -1 -11   5    1.50    0.79
   0  11  -5   -0.18    0.48
   0 -11   5    0.83    0.89
  -1  11  -5    0.90    0.73
   1 -11   5    1.01    0.79
  -2  11  -5    1.09    0.79
   2 -11   5    0.69    0.76
  -3  11  -5    3.12    1.07
   3 -11   5    2.44    1.41
  -4  11  -5    0.98    0.91
   4 -11   5    0.12    1.11
  -5  11  -5    2.63    1.19
   5 -11   5    0.08    1.17
  11  10  -5    0.55    0.98
 -11 -10   5    0.86    0.96
  10  10  -5    0.36    0.87
 -10 -10   5    0.76    0.73
   9  10  -5    0.42    0.71
  -9 -10   5   -0.30    0.57
  -8 -10   5    1.13    0.77
  -7 -10   5   53.27    2.90
  -7 -10   5   54.17    3.12
   6  10  -5   10.87    1.70
  -6 -10   5   10.48    1.64
   5  10  -5    0.40    0.58
  -5 -10   5    0.48    0.64
   4  10  -5   19.40    1.81
  -4 -10   5   18.55    1.80
   3  10  -5    8.29    1.43
  -3 -10   5    9.12    1.55
   2  10  -5   14.01    1.56
  -2 -10   5   16.84    1.77
   1  10  -5   37.72    2.49
  -1 -10   5   36.83    2.69
   0  10  -5    6.13    1.33
   0 -10   5    4.86    1.33
  -1  10  -5    0.91    0.70
   1 -10   5    1.40    0.83
  -2  10  -5    2.77    0.95
   2 -10   5    1.99    1.11
  -3  10  -5    0.93    0.80
   3 -10   5   -0.72    0.60
  -4  10  -5    5.31    1.46
   4 -10   5    4.75    1.61
  -5  10  -5    7.58    1.64
   5 -10   5    6.16    1.74
  -6  10  -5    4.10    1.31
   6 -10   5    1.81    1.23
  11   9  -5    0.45    0.83
 -11  -9   5   -0.54    0.61
  10   9  -5    6.80    1.51
 -10  -9   5    8.14    1.66
   9   9  -5    0.87    0.71
  -9  -9   5    0.26    0.60
   8   9  -5   -0.01    0.58
  -8  -9   5   -0.86    0.30
  -8  -9   5    0.29    0.60
   7   9  -5    9.91    1.46
  -7  -9   5    8.47    1.44
  -7  -9   5   11.21    1.62
   6   9  -5    5.13    1.00
  -6  -9   5    3.86    0.98
  -6  -9   5    4.99    1.20
   5   9  -5    2.67    0.70
   5   9  -5    2.50    0.83
  -5  -9   5    3.94    1.02
   4   9  -5   22.20    1.86
  -4  -9   5   22.63    1.90
   3   9  -5   -0.26    0.35
  -3  -9   5    0.07    0.52
   2   9  -5    6.31    1.27
  -2  -9   5    5.56    1.19
   1   9  -5    1.00    0.56
  -1  -9   5    1.19    0.59
   0   9  -5    0.11    0.42
   0  -9   5    0.64    0.71
  -1   9  -5    0.70    0.60
   1  -9   5    0.34    0.64
  -2   9  -5   12.36    1.79
   2  -9   5    8.95    1.78
  -3   9  -5    4.88    1.32
   3  -9   5    3.16    1.19
  -4   9  -5    0.99    0.77
   4  -9   5   -0.98    0.73
  -5   9  -5    7.22    1.60
   5  -9   5    7.95    1.92
  -6   9  -5    0.82    1.01
   6  -9   5    0.43    1.09
  -7   9  -5    7.01    1.75
   7  -9   5    6.70    1.77
  11   8  -5    0.90    0.91
 -11  -8   5    1.12    0.84
  10   8  -5    3.12    1.13
 -10  -8   5    2.99    1.00
   9   8  -5    3.03    1.02
  -9  -8   5    1.57    0.82
   8   8  -5    2.60    0.91
  -8  -8   5    1.84    0.70
  -8  -8   5    0.10    0.56
   7   8  -5    1.19    0.70
  -7  -8   5    0.94    0.68
  -7  -8   5    1.44    0.68
   6   8  -5    2.31    0.76
  -6  -8   5    3.19    0.87
  -6  -8   5    1.26    0.75
   5   8  -5   11.42    1.10
  -5  -8   5   11.98    1.33
  -5  -8   5   12.21    1.38
   4   8  -5    6.52    1.22
   4   8  -5    6.79    0.85
  -4  -8   5    6.03    1.23
   3   8  -5   55.92    2.75
  -3  -8   5   54.09    2.80
   2   8  -5    7.57    1.22
  -2  -8   5    6.80    1.23
   1   8  -5   19.74    1.64
  -1  -8   5   16.24    1.67
   0   8  -5    0.97    0.59
   0  -8   5    1.14    0.75
  -1   8  -5   36.95    2.37
   1  -8   5   35.27    2.52
  -2   8  -5   -0.02    0.44
   2  -8   5   -0.65    0.54
  -3   8  -5    4.61    1.13
   3  -8   5    5.36    1.38
  -4   8  -5    0.57    0.65
   4  -8   5   -0.08    0.60
  -5   8  -5    1.71    0.82
   5  -8   5    3.75    1.29
  -6   8  -5    2.83    1.19
   6  -8   5    4.83    1.47
  -7   8  -5    0.69    0.83
   7  -8   5   -0.10    0.88
  -8   8  -5   20.81    2.80
   8  -8   5   19.61    2.82
  12   7  -5    1.53    1.25
  11   7  -5    6.98    1.68
 -11  -7   5   10.02    1.75
  10   7  -5    0.88    0.78
 -10  -7   5    0.57    0.75
   9   7  -5    2.70    1.01
  -9  -7   5    3.37    0.91
   8   7  -5   17.96    1.76
  -8  -7   5   16.98    1.62
  -8  -7   5   18.98    1.60
   7   7  -5   16.88    1.60
  -7  -7   5   16.84    1.56
  -7  -7   5   18.81    1.55
   6   7  -5    5.62    1.06
  -6  -7   5    7.65    1.26
  -6  -7   5    5.64    1.08
   5   7  -5    3.83    0.81
  -5  -7   5    2.38    0.68
  -5  -7   5    3.80    0.89
   4   7  -5   12.26    1.27
   4   7  -5   13.43    1.04
  -4  -7   5   12.42    1.26
   3   7  -5   81.79    3.18
   3   7  -5   78.02    2.02
  -3  -7   5   77.69    3.23
   2   7  -5    0.42    0.38
  -2  -7   5    0.73    0.58
   1   7  -5    0.43    0.39
  -1  -7   5    0.02    0.53
   0   7  -5    0.90    0.49
   0  -7   5    1.72    0.73
  -1   7  -5    6.66    1.20
   1  -7   5    5.55    1.19
  -2   7  -5    3.30    0.88
   2  -7   5    2.62    1.04
  -3   7  -5   24.75    2.03
   3  -7   5   24.14    2.17
   4  -7   5   -0.26    0.54
  -5   7  -5    1.03    0.68
   5  -7   5    0.34    0.68
  -6   7  -5   19.97    2.13
   6  -7   5   16.33    1.91
  -7   7  -5    0.40    0.79
   7  -7   5    0.65    0.78
  -8   7  -5    2.71    1.08
   8  -7   5    1.95    1.20
  12   6  -5    2.62    1.32
  11   6  -5    2.85    1.21
 -11  -6   5    1.85    1.03
  10   6  -5    1.36    0.99
   9   6  -5   -0.96    0.55
  -9  -6   5   -0.08    0.52
   8   6  -5    1.29    0.80
   8   6  -5    1.43    0.83
  -8  -6   5    0.65    0.59
   7   6  -5   33.14    2.27
  -7  -6   5   33.06    1.99
  -7  -6   5   32.78    2.05
   6   6  -5   11.60    1.27
  -6  -6   5   12.51    1.18
  -6  -6   5   10.13    1.14
   5   6  -5    8.83    1.18
  -5  -6   5   11.05    1.17
  -5  -6   5   11.50    1.20
   4   6  -5    6.12    0.88
  -4  -6   5    8.12    0.97
  -4  -6   5    5.46    0.90
   3   6  -5   32.04    1.36
   3   6  -5   32.35    1.89
  -3  -6   5   30.83    1.91
   2   6  -5   17.78    0.70
   2   6  -5   18.34    1.40
  -2  -6   5   18.28    1.47
   1   6  -5   12.65    1.19
  -1  -6   5   12.77    1.21
   0   6  -5   13.21    1.25
   0  -6   5   13.62    1.39
  -1   6  -5   25.67    1.77
   1  -6   5   25.44    1.90
  -2   6  -5  102.38    3.73
   2  -6   5   96.03    3.84
  -3   6  -5    1.73    0.69
   3  -6   5    1.10    0.69
  -4   6  -5    8.58    1.46
   4  -6   5   10.81    1.67
  -5   6  -5    3.63    1.04
   5  -6   5    2.37    1.00
  -6   6  -5   -0.08    0.53
   6  -6   5    0.24    0.60
  -7   6  -5    1.14    0.71
   7  -6   5    0.71    0.78
  -8   6  -5    2.38    1.11
   8  -6   5    1.47    1.01
  -9   6  -5   15.49    2.37
  12   5  -5    0.53    0.95
  11   5  -5    1.27    1.16
  10   5  -5    2.53    1.10
 -10  -5   5    4.53    1.05
   9   5  -5    1.11    0.71
   9   5  -5   -0.27    0.69
  -9  -5   5    1.35    0.71
   8   5  -5    0.66    0.56
  -8  -5   5    0.52    0.53
  -8  -5   5    0.21    0.63
  -7  -5   5    6.33    1.31
  -7  -5   5    7.77    1.19
  -7  -5   5    6.25    1.07
  -6  -5   5    7.09    1.09
  -6  -5   5    9.45    1.03
  -6  -5   5    7.18    1.16
  -5  -5   5    1.04    0.50
  -5  -5   5    0.95    0.41
  -5  -5   5    2.84    0.62
  -4  -5   5    2.44    0.66
  -4  -5   5    4.10    0.68
  -4  -5   5    3.77    0.69
   3   5  -5   34.90    1.83
  -3  -5   5   34.45    1.39
  -3  -5   5   32.69    1.85
   2   5  -5  129.40    3.65
   2   5  -5  133.60    2.67
  -2  -5   5  131.57    3.97
   1   5  -5   59.14    2.40
  -1  -5   5   57.81    2.54
   0   5  -5   -0.01    0.26
   0  -5   5    1.04    0.45
  -1   5  -5  132.08    3.92
   1  -5   5  129.54    4.13
  -2   5  -5    3.41    0.81
   2  -5   5    5.95    0.38
   2  -5   5    4.70    1.01
  -3   5  -5   14.73    1.42
   3  -5   5   18.72    0.95
   3  -5   5   14.47    1.49
  -4   5  -5    5.38    1.17
   4  -5   5    8.39    0.81
   4  -5   5    5.26    1.14
  -5   5  -5   17.85    1.76
   5  -5   5   19.05    1.34
   5  -5   5   16.71    1.67
  -6   5  -5    1.22    0.70
   6  -5   5    1.07    0.62
   6  -5   5    0.26    0.57
  -7   5  -5   -0.95    0.48
   7  -5   5    0.42    0.55
   7  -5   5    0.71    0.73
  -8   5  -5   -0.20    0.66
   8  -5   5    0.04    0.70
  -9   5  -5    8.82    1.85
 -10   5  -5    3.54    1.28
  12   4  -5    0.98    1.03
  11   4  -5   10.23    2.09
 -10  -4   5   10.97    2.12
 -10  -4   5    8.16    1.38
   9   4  -5    1.62    0.80
  -9  -4   5    1.80    0.70
  -9  -4   5    1.03    0.80
   8   4  -5    0.85    0.63
  -8  -4   5    0.70    0.72
  -8  -4   5    1.14    0.64
   7   4  -5    0.51    0.61
  -7  -4   5    0.84    0.52
  -7  -4   5   -0.33    0.44
  -6  -4   5  126.15    3.61
  -6  -4   5  119.74    4.10
  -6  -4   5  122.46    3.86
  -5  -4   5   43.46    1.90
  -5  -4   5   41.65    2.09
  -5  -4   5   37.97    2.00
  -4  -4   5    2.03    0.45
  -4  -4   5    1.56    0.44
   3   4  -5    0.35    0.31
  -3  -4   5    1.88    0.55
  -3  -4   5    1.22    0.31
   2   4  -5  121.92    3.26
  -2  -4   5  112.91    3.51
  -2  -4   5  114.80    2.50
   1   4  -5   45.37    1.95
  -1  -4   5   44.58    2.09
  -1  -4   5   44.89    1.07
   0   4  -5    3.65    0.69
   0  -4   5    3.54    0.74
  -1   4  -5  310.44    6.27
   1  -4   5  308.32    6.61
  -2   4  -5   54.54    2.43
   2  -4   5   53.37    1.29
   2  -4   5   55.84    2.53
  -3   4  -5   63.06    2.78
   3  -4   5   61.19    2.73
   3  -4   5   61.54    1.82
  -4   4  -5   12.42    1.36
   4  -4   5   10.74    1.49
   4  -4   5   12.64    0.98
  -5   4  -5   31.46    2.22
   5  -4   5   30.99    1.70
   5  -4   5   27.12    1.98
  -6   4  -5    3.59    1.10
   6  -4   5    3.42    1.02
   6  -4   5    3.98    0.84
  -7   4  -5    0.09    0.53
   7  -4   5    0.54    0.66
   7  -4   5    0.30    0.52
  -8   4  -5    5.58    1.31
   8  -4   5    4.42    1.18
   8  -4   5    5.19    1.14
  -9   4  -5    9.35    1.79
   9  -4   5    8.97    1.57
 -10   4  -5    4.21    1.31
  12   3  -5    6.03    1.76
 -11  -3   5    8.40    2.00
 -10  -3   5    7.12    1.76
   9   3  -5    0.76    0.71
  -9  -3   5    1.19    0.92
  -9  -3   5    0.65    0.65
   8   3  -5    3.12    1.01
  -8  -3   5    1.44    0.87
  -8  -3   5    3.35    0.85
   7   3  -5    0.39    0.51
  -7  -3   5    0.79    0.63
   6   3  -5   22.14    1.82
  -6  -3   5   20.61    1.31
  -6  -3   5   19.81    1.71
  -5  -3   5    3.29    0.56
  -5  -3   5    3.75    0.79
  -5  -3   5    3.43    0.67
  -4  -3   5    0.96    0.40
  -4  -3   5    0.81    0.38
  -4  -3   5    0.75    0.23
  -3  -3   5   41.67    2.00
  -3  -3   5   40.70    1.72
  -3  -3   5   43.36    1.63
   2   3  -5    4.75    0.71
  -2  -3   5    4.96    0.82
  -2  -3   5    6.04    0.56
   1   3  -5   12.56    0.95
  -1  -3   5   14.87    1.14
  -1  -3   5   13.61    0.66
   0   3  -5    5.13    0.32
   0   3  -5    5.49    0.79
   0  -3   5    5.56    0.88
   0  -3   5    5.36    0.32
  -1   3  -5   34.69    1.73
   1  -3   5   33.71    1.75
   1  -3   5   34.44    0.82
  -2   3  -5  134.72    3.77
   2  -3   5  126.19    2.37
   2  -3   5  135.10    3.81
  -3   3  -5    3.07    0.74
   3  -3   5    4.51    0.51
   3  -3   5    2.68    0.73
  -4   3  -5    2.68    0.76
   4  -3   5    3.00    0.80
   4  -3   5    3.34    0.63
  -5   3  -5    7.53    1.31
   5  -3   5    7.32    0.85
   5  -3   5    6.90    1.16
  -6   3  -5   36.43    2.44
   6  -3   5   38.41    2.07
   6  -3   5   37.88    2.21
  -7   3  -5   14.50    1.95
   7  -3   5   15.06    1.44
   7  -3   5   13.54    1.43
  -8   3  -5    0.16    0.62
   8  -3   5    0.77    0.71
   8  -3   5    0.26    0.61
  -9   3  -5    3.14    1.13
   9  -3   5    2.51    1.00
 -10   3  -5   39.18    2.99
  10  -3   5   35.19    2.72
 -11   3  -5    1.36    0.98
  11  -3   5    1.05    0.81
 -11  -2   5   18.80    2.89
 -10  -2   5    4.30    1.47
   9   2  -5    1.37    0.84
  -9  -2   5    0.86    0.83
   8   2  -5    0.32    0.60
  -8  -2   5    1.29    0.53
  -8  -2   5   -1.37    0.47
   7   2  -5   46.91    2.74
  -7  -2   5   48.68    2.09
  -7  -2   5   43.59    2.82
   6   2  -5    3.80    1.03
  -6  -2   5    3.16    0.94
   5   2  -5   15.02    1.48
  -5  -2   5   17.13    1.44
  -5  -2   5   16.11    1.03
  -4  -2   5    1.07    0.42
  -4  -2   5    0.34    0.23
  -4  -2   5    0.62    0.35
  -3  -2   5   77.24    2.54
  -3  -2   5   74.08    2.06
  -3  -2   5   81.31    2.76
   2   2  -5   15.57    0.94
  -2  -2   5   16.33    1.19
  -2  -2   5   15.56    0.95
   1   2  -5  166.03    3.48
  -1  -2   5  161.04    3.10
  -1  -2   5  161.66    4.01
   0   2  -5   56.41    1.94
   0  -2   5   56.03    2.14
   0  -2   5   55.97    1.37
  -1   2  -5  145.80    3.54
   1  -2   5  144.50    2.46
   1  -2   5  146.66    3.70
  -2   2  -5   49.01    2.06
   2  -2   5   46.43    1.96
   2  -2   5   46.82    1.32
  -3   2  -5   14.30    1.24
   3  -2   5   16.51    0.91
   3  -2   5   15.69    1.17
  -4   2  -5    0.81    0.43
   4  -2   5   -0.12    0.33
   4  -2   5   -0.01    0.26
  -5   2  -5    1.55    0.58
   5  -2   5    0.50    0.40
   5  -2   5    0.15    0.38
  -6   2  -5   23.43    1.90
   6  -2   5   20.52    1.53
   6  -2   5   20.93    1.57
  -7   2  -5   28.33    2.21
   7  -2   5   29.56    2.01
   7  -2   5   28.18    1.82
  -8   2  -5   -0.33    0.49
   8  -2   5    0.10    0.50
   8  -2   5    0.28    0.58
  -9   2  -5    5.86    1.41
   9  -2   5    3.49    1.06
 -10   2  -5   15.16    2.24
  10  -2   5   14.40    2.07
 -11   2  -5    6.83    1.59
  11  -2   5    9.17    1.73
 -11  -1   5    2.65    1.42
   9   1  -5    0.94    0.97
  -9  -1   5    0.68    0.84
   8   1  -5   -0.07    0.61
  -8  -1   5   -0.29    0.59
   7   1  -5    0.13    0.58
  -7  -1   5    0.28    0.62
   6   1  -5   82.15    3.61
  -6  -1   5   84.65    2.52
  -6  -1   5   89.03    3.80
   5   1  -5    5.53    1.14
  -5  -1   5    8.55    1.24
  -5  -1   5    8.41    0.68
   4   1  -5    2.86    0.78
  -4  -1   5    1.92    0.58
  -4  -1   5    2.71    0.47
  -3  -1   5   65.76    2.42
  -3  -1   5   66.08    1.74
  -3  -1   5   67.57    2.57
   2   1  -5  137.03    2.78
  -2  -1   5  130.09    3.19
  -2  -1   5  136.78    3.62
   1   1  -5   50.94    1.56
  -1  -1   5   48.96    1.59
  -1  -1   5   49.75    2.00
   0   1  -5   37.60    1.43
   0  -1   5   38.48    1.68
   0  -1   5   38.65    1.23
  -1   1  -5    8.73    0.75
   1  -1   5    7.92    0.77
   1  -1   5    7.79    0.51
  -2   1  -5    9.30    0.87
   2  -1   5    9.53    0.60
   2  -1   5   10.64    0.87
  -3   1  -5   21.12    1.43
   3  -1   5   20.97    1.07
   3  -1   5   19.68    1.20
  -4   1  -5    2.05    0.61
   4  -1   5    2.88    0.53
  -5   1  -5    6.73    1.14
   5  -1   5    7.88    0.86
   5  -1   5    5.33    0.90
  -6   1  -5   78.62    3.41
   6  -1   5   80.35    3.05
   6  -1   5   79.90    2.73
  -7   1  -5   16.13    1.71
   7  -1   5   15.16    1.50
   7  -1   5   16.97    1.30
  -8   1  -5   -0.19    0.55
   8  -1   5    1.27    0.67
   8  -1   5    0.32    0.42
  -9   1  -5    9.72    1.71
   9  -1   5    9.17    1.62
 -10   1  -5    5.72    1.45
  10  -1   5    6.15    1.34
 -11   1  -5   16.31    2.38
  11  -1   5   17.46    2.00
 -12   1  -5    1.08    0.93
  12  -1   5    1.93    1.02
 -11   0   5    4.06    1.44
 -10   0   5    7.66    1.90
   9   0  -5    0.44    0.88
  -9   0   5    0.74    0.81
   8   0  -5    1.25    0.89
  -8   0   5    3.26    1.14
   7   0  -5    1.93    0.90
  -7   0   5    0.31    0.73
  -7   0   5    4.29    0.59
   6   0  -5   84.92    3.80
  -6   0   5   82.71    2.37
  -6   0   5   82.74    3.76
   5   0  -5    3.00    0.87
  -5   0   5    2.01    0.77
   4   0  -5    1.86    0.68
  -4   0   5    3.53    0.36
  -4   0   5    2.37    0.62
   3   0  -5    1.53    0.61
  -3   0   5    1.50    0.48
   2   0  -5  139.45    2.54
  -2   0   5  138.03    3.73
  -2   0   5  139.38    3.45
   1   0  -5  112.45    2.24
  -1   0   5  109.47    3.11
  -1   0   5  110.57    2.76
   0   0  -5   14.93    0.80
   0   0   5   17.03    0.87
   0   0   5   15.35    1.04
  -1   0  -5   86.83    2.32
   1   0   5   87.01    2.48
   1   0   5   84.50    2.04
  -2   0  -5   53.02    1.97
   2   0   5   56.86    1.90
   2   0   5   52.45    1.60
  -3   0  -5  183.84    4.39
   3   0   5  181.83    3.77
   3   0   5  187.27    3.87
  -4   0  -5   16.25    1.31
   4   0   5   18.41    1.16
   4   0   5   17.14    1.04
  -5   0  -5   73.57    3.00
   5   0   5   73.90    2.27
   5   0   5   73.74    2.68
  -6   0  -5   -0.21    0.36
   6   0   5    0.09    0.38
   6   0   5    1.90    0.56
  -7   0  -5   28.43    2.14
   7   0   5   24.74    1.85
   7   0   5   26.89    1.45
  -8   0  -5    0.62    0.63
   8   0   5    0.70    0.54
  -9   0  -5    7.09    1.46
   9   0   5    9.16    1.52
 -10   0  -5   13.44    2.07
  10   0   5   14.79    1.72
 -11   0  -5   -0.24    0.70
  11   0   5    0.88    0.77
 -12   0  -5   -0.21    0.65
  12   0   5    2.14    1.05
 -11   1   5   -1.02    0.75
 -10   1   5   -0.51    0.78
   9  -1  -5    2.19    1.16
  -9   1   5    1.81    1.06
   8  -1  -5    5.27    1.47
  -8   1   5    2.93    1.18
   7  -1  -5    1.21    0.82
  -7   1   5    0.32    0.63
   6  -1  -5    3.49    1.09
  -6   1   5    3.94    1.06
   5  -1  -5  152.36    5.11
  -5   1   5  151.14    2.96
  -5   1   5  144.22    4.79
   4  -1  -5    3.66    0.93
  -4   1   5    3.52    0.77
  -4   1   5    5.47    0.40
   3  -1  -5    6.61    1.17
  -3   1   5    8.97    0.43
  -3   1   5    8.34    0.92
   2  -1  -5   38.50    2.10
   2  -1  -5   39.79    0.94
  -2   1   5   39.15    1.77
   1  -1  -5  326.09    6.63
   1  -1  -5  314.99    4.30
  -1   1   5  302.25    5.57
   0  -1  -5    8.40    0.54
   0   1   5    9.24    0.82
   0   1   5    8.50    0.69
  -1  -1  -5   20.03    0.99
   1   1   5   20.58    1.00
   1   1   5   21.12    1.14
  -2  -1  -5  192.97    4.01
   2   1   5  189.85    3.73
   2   1   5  199.16    3.90
  -3  -1  -5   10.79    0.95
   3   1   5   12.04    0.85
   3   1   5   11.63    0.77
  -4  -1  -5   79.47    2.85
   4   1   5   79.80    2.56
   4   1   5   79.18    2.06
  -5  -1  -5   12.40    1.22
   5   1   5   13.40    1.13
   5   1   5   13.66    0.83
  -6  -1  -5   92.11    3.57
   6   1   5   93.05    3.34
   6   1   5   97.64    2.41
  -7  -1  -5   -0.78    0.33
   7   1   5   -0.55    0.36
   7   1   5    0.32    0.32
  -8  -1  -5    1.43    0.79
   8   1   5    1.17    0.60
  -9  -1  -5   49.50    3.08
   9   1   5   50.36    2.97
 -10  -1  -5   19.67    2.08
  10   1   5   22.05    2.06
 -11  -1  -5   22.54    2.31
  11   1   5   20.09    2.14
 -12  -1  -5    1.02    0.84
  12   1   5    1.47    0.95
 -10   2   5    1.22    1.06
   9  -2  -5    0.51    1.01
  -9   2   5    0.09    0.84
   8  -2  -5    0.49    0.83
  -8   2   5   -0.89    0.48
   7  -2  -5    0.02    0.79
  -7   2   5    0.83    0.80
   6  -2  -5    4.62    1.35
  -6   2   5    3.33    1.06
   5  -2  -5   17.56    1.85
  -5   2   5   15.55    1.60
  -5   2   5   18.66    0.81
   4  -2  -5    0.95    0.61
  -4   2   5    1.24    0.50
   3  -2  -5    0.31    0.38
  -3   2   5    1.02    0.47
   2  -2  -5   27.51    1.82
  -2   2   5   26.61    1.52
   1  -2  -5   12.07    1.10
  -1   2   5   10.23    0.87
   0  -2  -5   71.79    1.52
   0  -2  -5   72.53    2.63
   0   2   5   70.90    2.19
  -1  -2  -5   30.36    1.15
  -1  -2  -5   30.37    1.53
   1   2   5   32.19    1.35
  -2  -2  -5   49.51    1.76
   2   2   5   48.95    1.73
   2   2   5   51.90    1.72
  -3  -2  -5   79.68    2.55
   3   2   5   79.11    2.03
   3   2   5   75.90    2.34
  -4  -2  -5   24.32    1.52
   4   2   5   23.17    1.37
   4   2   5   23.80    0.97
  -5  -2  -5   12.40    1.21
   5   2   5   13.21    0.68
   5   2   5   12.32    1.11
  -6  -2  -5   62.55    2.86
   6   2   5   63.52    2.71
   6   2   5   61.74    1.51
  -7  -2  -5   53.28    2.85
   7   2   5   55.33    2.75
   7   2   5   54.96    1.39
  -8  -2  -5    3.09    0.96
   8   2   5    3.43    0.98
  -9  -2  -5    4.21    1.21
   9   2   5    3.41    1.00
 -10  -2  -5   15.33    2.17
  10   2   5   16.57    1.84
 -11  -2  -5   11.02    1.92
  11   2   5   14.52    2.15
 -12  -2  -5    2.01    0.90
  12   2   5    1.03    0.90
 -10   3   5   -0.75    0.78
   9  -3  -5    8.13    2.17
  -9   3   5    7.76    1.88
   8  -3  -5    4.76    1.63
  -8   3   5    3.13    1.20
   7  -3  -5    0.98    0.87
  -7   3   5    0.37    0.79
   6  -3  -5   12.47    2.12
  -6   3   5    7.89    1.55
   5  -3  -5   16.14    2.26
  -5   3   5   15.68    1.64
   4  -3  -5   68.16    3.47
  -4   3   5   65.47    3.04
  -4   3   5   66.54    1.31
   3  -3  -5   -0.24    0.34
  -3   3   5   -0.01    0.33
   2  -3  -5    4.31    0.96
  -2   3   5    4.01    0.77
   1  -3  -5    8.05    1.19
  -1   3   5    7.11    0.78
   0  -3  -5   18.96    0.61
   0  -3  -5   17.80    1.30
   0   3   5   18.72    1.16
   0   3   5   19.67    0.60
  -1  -3  -5  145.79    3.79
  -1  -3  -5  149.38    2.84
   1   3   5  141.32    3.36
  -2  -3  -5    0.27    0.26
  -2  -3  -5    0.13    0.24
   2   3   5   -0.06    0.18
  -3  -3  -5    3.47    0.67
  -3  -3  -5    3.95    0.60
   3   3   5    3.22    0.62
  -4  -3  -5    3.71    0.44
  -4  -3  -5    3.20    0.69
   4   3   5    4.45    0.75
  -5  -3  -5    8.46    1.20
  -5  -3  -5    8.73    0.51
   5   3   5    6.85    1.03
  -6  -3  -5   32.39    2.06
   6   3   5   33.14    1.95
  -7  -3  -5   26.63    2.03
   7   3   5   29.49    2.01
  -8  -3  -5    1.99    0.81
   8   3   5    1.17    0.70
  -9  -3  -5    0.39    0.63
   9   3   5   -0.03    0.47
 -10  -3  -5    0.96    0.77
  10   3   5    0.36    0.60
 -11  -3  -5    3.71    1.18
  11   3   5    4.02    1.19
 -12  -3  -5   -0.44    0.75
  12   3   5    0.41    0.73
 -13  -3  -5    3.71    1.25
  13   3   5    3.19    1.23
   9  -4  -5   -0.57    1.17
  -9   4   5    0.92    1.06
   8  -4  -5    0.72    1.12
  -8   4   5    1.51    0.97
   7  -4  -5    0.87    0.90
  -7   4   5   -0.47    0.69
   6  -4  -5    2.92    1.21
  -6   4   5    1.10    0.78
   5  -4  -5   19.51    2.11
  -5   4   5   20.20    1.91
   4  -4  -5   14.20    2.07
  -4   4   5   12.63    1.45
   3  -4  -5   14.93    2.03
  -3   4   5    9.45    1.34
   2  -4  -5   12.69    1.41
  -2   4   5   10.66    1.08
   1  -4  -5   21.96    1.67
  -1   4   5   21.18    1.41
   0  -4  -5   13.70    0.51
   0  -4  -5   13.21    1.21
   0   4   5   13.24    1.05
  -1  -4  -5   26.96    1.59
  -1  -4  -5   31.17    1.10
   1   4   5   27.98    1.45
  -2  -4  -5    0.02    0.24
  -2  -4  -5    0.73    0.28
  -3  -4  -5    1.09    0.29
  -3  -4  -5   -0.01    0.28
   3   4   5    0.52    0.35
  -4  -4  -5  113.94    2.57
  -4  -4  -5  118.16    3.44
   4   4   5  116.04    3.37
  -5  -4  -5    0.83    0.48
   5   4   5    0.02    0.39
  -6  -4  -5    1.77    0.64
   6   4   5    2.90    0.71
  -7  -4  -5    8.78    1.41
   7   4   5    8.95    1.40
  -8  -4  -5    8.76    1.47
   8   4   5    8.51    1.43
  -9  -4  -5   -0.72    0.43
   9   4   5   -0.46    0.50
 -10  -4  -5   -0.24    0.51
  10   4   5   -0.95    0.37
 -11  -4  -5    4.67    1.33
  11   4   5    2.34    1.01
 -12  -4  -5    1.00    0.80
  12   4   5    1.92    0.99
 -13  -4  -5    2.53    1.28
  13   4   5    1.98    1.16
   9  -5  -5    4.44    1.85
  -9   5   5    2.39    1.47
   8  -5  -5    0.87    1.27
  -8   5   5    1.22    1.12
   7  -5  -5   -0.68    0.93
   6  -5  -5    2.03    1.13
  -6   5   5    2.69    1.10
   5  -5  -5   62.42    3.89
  -5   5   5   61.13    3.37
   4  -5  -5    0.09    0.56
  -4   5   5   -0.15    0.42
   3  -5  -5   27.32    2.33
  -3   5   5   25.20    1.86
   2  -5  -5    1.25    0.58
  -2   5   5    1.05    0.52
   1  -5  -5   44.31    2.56
  -1   5   5   46.36    2.18
   0  -5  -5    9.40    1.41
   0   5   5   10.49    1.00
  -1  -5  -5   91.58    2.06
  -1  -5  -5   86.46    3.20
   1   5   5   90.30    2.85
  -2  -5  -5  141.06    3.92
  -2  -5  -5  145.68    3.24
   2   5   5  143.18    3.70
  -3  -5  -5   42.51    1.81
  -3  -5  -5   41.55    1.78
   3   5   5   42.81    1.93
  -4  -5  -5   94.55    3.06
  -4  -5  -5   90.04    2.40
   4   5   5   95.53    3.09
  -5  -5  -5    9.36    0.56
  -5  -5  -5    9.86    1.29
   5   5   5   10.07    1.04
  -6  -5  -5    0.87    0.54
   6   5   5    0.24    0.51
  -7  -5  -5   24.86    1.94
   7   5   5   29.29    2.09
  -8  -5  -5    6.61    1.29
   8   5   5    7.50    1.38
  -9  -5  -5    9.27    1.63
   9   5   5   10.29    1.65
 -10  -5  -5    2.92    1.03
  10   5   5    1.24    0.76
 -11  -5  -5    0.83    0.83
  11   5   5    0.99    0.77
 -12  -5  -5   -0.08    0.86
  12   5   5    3.28    1.10
 -13  -5  -5    4.03    1.44
  13   5   5    2.38    1.08
   8  -6  -5    1.22    1.42
  -8   6   5    0.55    0.95
   7  -6  -5   -1.66    0.74
  -7   6   5   -0.12    0.74
   6  -6  -5    9.91    2.19
  -6   6   5   11.08    1.95
   5  -6  -5    3.64    1.41
  -5   6   5    2.60    0.99
   4  -6  -5   62.22    3.87
  -4   6   5   67.86    3.41
   3  -6  -5    0.79    0.76
  -3   6   5    0.04    0.48
   2  -6  -5    1.25    0.79
  -2   6   5    1.28    0.59
   1  -6  -5    0.53    0.51
  -1   6   5    0.77    0.46
   0  -6  -5    3.23    0.76
   0   6   5    0.66    0.41
  -1  -6  -5    0.63    0.45
  -1  -6  -5    0.92    0.33
   1   6   5    0.27    0.34
  -2  -6  -5   15.44    1.27
  -2  -6  -5   15.88    0.98
   2   6   5   14.92    1.18
  -3  -6  -5   90.40    2.96
  -3  -6  -5   93.71    2.80
   3   6   5   96.24    3.10
  -4  -6  -5   29.44    1.68
  -4  -6  -5   29.64    1.45
   4   6   5   29.01    1.73
  -5  -6  -5    0.22    0.40
   5   6   5    0.11    0.38
  -6  -6  -5   21.43    1.70
   6   6   5   24.36    1.80
  -7  -6  -5    2.10    0.78
   7   6   5    1.09    0.68
  -8  -6  -5   22.43    1.97
   8   6   5   23.48    2.04
  -9  -6  -5    8.72    1.63
   9   6   5    6.49    1.39
 -10  -6  -5    3.62    1.12
  10   6   5    3.05    1.03
 -11  -6  -5    2.29    1.01
  11   6   5    3.12    1.14
 -12  -6  -5    1.04    0.85
  12   6   5    2.27    1.08
 -13  -6  -5    3.03    1.11
  13   6   5   -0.19    0.74
   8  -7  -5   -0.06    1.48
  -8   7   5    0.90    1.07
   7  -7  -5    2.54    1.52
  -7   7   5    2.83    1.26
   6  -7  -5    1.94    1.28
  -6   7   5    3.09    1.24
   5  -7  -5   24.05    2.74
  -5   7   5   21.58    2.15
   4  -7  -5    0.82    0.96
  -4   7   5    1.95    0.91
   3  -7  -5   17.95    2.16
  -3   7   5   18.20    1.73
   2  -7  -5    1.87    0.93
  -2   7   5    3.58    0.91
   1  -7  -5   22.79    2.11
  -1   7   5   19.94    1.57
  -1   7   5   22.90    0.94
   0  -7  -5    5.93    1.29
   0   7   5    7.56    0.60
   0   7   5    5.86    0.99
  -1  -7  -5   32.68    2.20
  -1  -7  -5   32.25    1.31
   1   7   5   33.25    1.85
  -2  -7  -5   28.32    1.84
  -2  -7  -5   22.80    1.22
   2   7   5   23.22    1.53
  -3  -7  -5   17.77    1.37
  -3  -7  -5   13.66    1.08
   3   7   5   16.35    1.29
  -4  -7  -5    9.07    0.91
  -4  -7  -5    8.15    1.12
   4   7   5    9.28    1.24
  -5  -7  -5   13.43    1.31
  -5  -7  -5   14.67    0.97
   5   7   5   14.16    1.31
  -6  -7  -5   44.95    2.47
  -6  -7  -5   47.32    1.40
   6   7   5   48.56    2.56
  -7  -7  -5   12.19    1.39
   7   7   5   13.52    1.49
  -8  -7  -5    6.60    1.31
   8   7   5    6.90    1.39
  -9  -7  -5    3.62    1.09
   9   7   5    3.63    1.13
 -10  -7  -5    1.96    0.94
  10   7   5    1.27    0.87
 -11  -7  -5    0.26    0.71
  11   7   5    1.11    0.87
 -12  -7  -5    3.31    1.15
  12   7   5    2.47    1.17
 -13  -7  -5   -0.36    0.68
  13   7   5    1.06    0.83
   7  -8  -5    1.65    1.46
  -7   8   5    2.25    1.17
   6  -8  -5    0.23    1.33
  -6   8   5    2.59    1.14
   5  -8  -5    5.17    1.72
  -5   8   5    4.46    1.40
   4  -8  -5   11.92    2.29
  -4   8   5   13.16    1.95
   3  -8  -5    6.44    1.71
  -3   8   5    5.38    1.20
   2  -8  -5    2.53    1.04
  -2   8   5    1.55    0.70
   1  -8  -5   -0.45    0.58
  -1   8   5   -0.34    0.35
   0  -8  -5    9.36    1.67
   0   8   5    8.45    1.25
   0   8   5    8.96    0.72
  -1  -8  -5   26.17    2.10
   1   8   5   23.55    1.20
   1   8   5   25.00    1.70
  -2  -8  -5   33.58    2.22
  -2  -8  -5   32.77    1.52
   2   8   5   33.08    1.90
  -3  -8  -5    7.97    1.03
  -3  -8  -5    9.62    1.11
   3   8   5    7.68    1.14
  -4  -8  -5   69.26    2.69
  -4  -8  -5   69.71    2.72
   4   8   5   75.43    2.99
  -5  -8  -5   12.53    1.03
  -5  -8  -5   10.87    1.19
   5   8   5   12.01    1.27
  -6  -8  -5    0.86    0.59
  -6  -8  -5    2.85    0.50
   6   8   5    1.44    0.69
  -7  -8  -5    0.47    0.62
   7   8   5    1.26    0.66
  -8  -8  -5    9.88    1.60
   8   8   5   12.75    1.84
  -9  -8  -5    0.82    0.67
   9   8   5    0.85    0.79
 -10  -8  -5    5.75    1.37
  10   8   5    5.70    1.36
 -11  -8  -5    2.16    1.08
  11   8   5    2.00    1.01
 -12  -8  -5    1.90    0.96
 -13  -8  -5   -1.32    0.57
  13   8   5    0.01    0.91
   6  -9  -5    6.87    2.08
  -6   9   5    6.59    1.66
   5  -9  -5   -0.34    1.08
  -5   9   5    0.05    0.73
   4  -9  -5    2.00    1.28
  -4   9   5    1.57    0.87
   3  -9  -5   10.99    2.29
  -3   9   5   10.69    1.68
   2  -9  -5    7.58    1.85
  -2   9   5    7.31    1.33
   1  -9  -5   27.11    2.58
  -1   9   5   25.04    1.92
   0  -9  -5   16.88    2.35
   0   9   5   17.56    1.07
   0   9   5   16.25    1.49
  -1  -9  -5  154.98    5.63
   1   9   5  170.58    4.80
   1   9   5  160.61    3.67
  -2  -9  -5   40.83    1.82
  -2  -9  -5   40.75    2.64
   2   9   5   41.24    2.22
  -3  -9  -5   21.44    1.42
  -3  -9  -5   23.41    1.85
   3   9   5   21.85    1.65
  -4  -9  -5    0.20    0.46
  -4  -9  -5    1.09    0.64
   4   9   5    0.04    0.38
  -5  -9  -5   42.68    2.31
  -5  -9  -5   38.93    1.96
   5   9   5   42.33    2.39
  -6  -9  -5    1.25    0.63
   6   9   5    0.46    0.57
  -7  -9  -5   33.08    2.31
   7   9   5   28.48    2.17
  -8  -9  -5    1.88    0.79
   8   9   5    2.61    0.90
  -9  -9  -5    4.66    1.24
   9   9   5    5.04    1.25
 -10  -9  -5    3.88    1.20
  10   9   5    2.90    1.09
 -11  -9  -5    1.40    0.87
  11   9   5    3.19    1.25
 -12  -9  -5    1.21    0.95
  12   9   5   -1.06    0.62
 -13  -9  -5   -0.54    0.81
  13   9   5   -0.36    0.82
   6 -10  -5    0.69    1.48
  -6  10   5   -1.16    0.75
   5 -10  -5    2.19    1.53
  -5  10   5    2.48    1.20
   4 -10  -5    2.61    1.30
  -4  10   5    0.97    0.84
   3 -10  -5    0.30    1.06
  -3  10   5   -0.47    0.49
   2 -10  -5    3.11    1.34
  -2  10   5    2.73    0.93
   1 -10  -5   11.01    2.16
  -1  10   5   13.16    1.76
   0 -10  -5    1.68    1.08
   0  10   5    0.85    0.57
  -1 -10  -5   -0.51    0.66
   1  10   5    0.26    0.43
   1  10   5    2.37    0.51
  -2 -10  -5   65.91    3.52
   2  10   5   60.31    2.80
   2  10   5   63.59    2.38
  -3 -10  -5   52.80    2.29
  -3 -10  -5   48.88    2.87
   3  10   5   52.51    2.59
  -4 -10  -5   11.56    1.17
  -4 -10  -5   11.12    1.31
   4  10   5    9.90    1.38
  -5 -10  -5   13.10    1.22
  -5 -10  -5   12.24    1.34
   5  10   5   12.13    1.36
  -6 -10  -5   83.06    3.51
  -6 -10  -5   73.93    2.69
   6  10   5   78.70    3.48
  -7 -10  -5    0.78    0.59
   7  10   5   -0.69    0.50
  -8 -10  -5    0.61    0.65
   8  10   5    0.81    0.73
  -9 -10  -5    4.42    1.18
   9  10   5    3.84    1.18
 -10 -10  -5    1.86    0.88
  10  10   5    0.74    0.79
 -11 -10  -5    0.43    0.74
  11  10   5   -0.77    0.60
 -12 -10  -5    1.14    0.86
  12  10   5   -0.08    0.78
 -13 -10  -5    5.67    1.61
  13  10   5    4.62    1.53
   5 -11  -5    1.32    1.50
  -5  11   5    1.38    1.11
   4 -11  -5    3.73    1.83
  -4  11   5    4.35    1.36
   3 -11  -5    2.22    1.44
  -3  11   5    1.42    0.93
   2 -11  -5    0.76    1.11
  -2  11   5    0.24    0.61
   1 -11  -5    4.34    1.54
  -1  11   5    6.56    1.29
   0 -11  -5    1.52    1.06
   0  11   5   -0.02    0.52
  -1 -11  -5    4.13    1.36
   1  11   5    5.56    1.15
  -2 -11  -5    2.64    1.10
   2  11   5    3.01    0.67
   2  11   5    1.56    0.69
  -3 -11  -5    0.21    0.39
  -3 -11  -5    0.52    0.81
   3  11   5    0.15    0.45
  -4 -11  -5   11.45    1.23
  -4 -11  -5   12.27    1.78
   4  11   5    9.47    1.42
  -5 -11  -5    0.35    0.53
  -5 -11  -5    0.52    0.64
   5  11   5   -0.52    0.39
  -6 -11  -5    8.00    1.36
   6  11   5    9.31    1.47
  -7 -11  -5    0.63    0.64
   7  11   5   -0.37    0.56
  -8 -11  -5   -0.56    0.51
   8  11   5    2.04    0.95
  -9 -11  -5    0.32    0.58
   9  11   5    0.89    0.83
 -10 -11  -5    0.47    0.77
  10  11   5    0.92    0.84
 -11 -11  -5    9.89    1.88
  11  11   5   10.02    1.94
 -12 -11  -5    3.30    1.33
  12  11   5    3.53    1.37
   4 -12  -5   -1.68    1.03
  -4  12   5   -0.30    0.90
   3 -12  -5    1.30    1.34
  -3  12   5    4.32    1.31
   2 -12  -5   -0.96    1.03
  -2  12   5    0.64    0.70
   1 -12  -5    2.85    1.36
  -1  12   5    2.34    0.88
   0 -12  -5    1.56    1.24
   0  12   5    0.42    0.53
  -1 -12  -5   29.34    2.85
   1  12   5   27.73    2.09
  -2 -12  -5    4.77    1.48
   2  12   5    5.63    1.14
   2  12   5    7.30    1.10
  -3 -12  -5    2.06    0.94
   3  12   5    1.69    0.72
   3  12   5    1.83    0.67
  -4 -12  -5    1.88    0.80
  -4 -12  -5    1.47    0.67
   4  12   5    1.45    0.65
  -5 -12  -5    9.23    1.53
  -5 -12  -5   11.85    1.60
   5  12   5   11.42    1.60
  -6 -12  -5    0.72    0.63
   6  12   5   -0.40    0.59
  -7 -12  -5    0.71    0.69
   7  12   5    1.01    0.72
  -8 -12  -5    3.54    1.18
   8  12   5    2.52    1.00
  -9 -12  -5    0.66    0.76
   9  12   5   -0.91    0.63
 -10 -12  -5    1.65    0.92
  10  12   5    0.91    0.89
 -11 -12  -5    0.14    0.71
  11  12   5    1.28    1.10
 -12 -12  -5    1.33    1.01
  12  12   5    2.05    1.14
   3 -13  -5   -0.27    1.08
   2 -13  -5    7.09    2.02
   1 -13  -5    8.96    2.26
  -1  13   5    7.09    1.48
   0 -13  -5    1.14    0.98
   0  13   5   -0.75    0.50
  -1 -13  -5   13.17    2.39
   1  13   5   11.29    1.65
  -2 -13  -5    3.53    1.34
   2  13   5    3.87    0.99
  -3 -13  -5    0.30    0.81
   3  13   5   -0.05    0.50
   3  13   5    0.69    0.48
  -4 -13  -5    3.10    1.14
   4  13   5    2.07    0.82
  -5 -13  -5    2.52    0.96
  -5 -13  -5    2.84    0.91
   5  13   5    2.22    0.87
  -6 -13  -5    8.97    1.51
   6  13   5   10.08    1.62
  -7 -13  -5   -0.64    0.49
   7  13   5   -0.45    0.56
  -8 -13  -5    0.12    0.68
   8  13   5    0.35    0.67
  -9 -13  -5    1.41    0.92
   9  13   5   -0.11    0.77
 -10 -13  -5   -0.51    0.73
  10  13   5   -0.54    0.69
 -11 -13  -5   12.07    2.19
  11  13   5   11.41    2.08
   1 -14  -5   -0.77    1.02
   0 -14  -5    4.80    1.62
  -1 -14  -5    0.24    0.88
   1  14   5    0.27    0.65
  -2 -14  -5   15.02    2.54
   2  14   5   14.77    1.66
  -3 -14  -5    7.46    1.81
   3  14   5    7.14    1.35
  -4 -14  -5   10.25    1.93
   4  14   5   12.31    1.69
   4  14   5   10.70    1.64
  -5 -14  -5   -0.50    0.57
  -5 -14  -5    0.13    0.77
   5  14   5   -0.45    0.49
  -6 -14  -5   13.70    1.90
   6  14   5   15.99    1.78
  -7 -14  -5    4.44    1.21
   7  14   5    4.21    1.16
  -8 -14  -5    0.41    0.70
   8  14   5    1.25    0.85
  -9 -14  -5    0.52    0.74
   9  14   5    0.41    0.77
 -10 -14  -5    1.43    1.00
  10  14   5    0.04    0.88
 -11 -14  -5   -0.46    0.83
   0 -15  -5    0.85    1.51
  -1 -15  -5    1.36    1.18
  -2 -15  -5    3.89    1.54
  -3 -15  -5   11.94    2.29
  -4 -15  -5    3.01    1.30
   5  15   5    0.06    0.60
   5  15   5    0.92    0.72
  -6 -15  -5    0.34    0.76
   6  15   5   -0.57    0.52
  -7 -15  -5    8.10    1.67
   7  15   5    3.89    1.21
  -8 -15  -5    2.74    1.18
   8  15   5    3.14    1.16
  -9 -15  -5    0.08    0.79
   9  15   5   -0.46    0.69
 -10 -15  -5   -1.42    0.69
  -3 -16  -5    2.90    1.43
  -4 -16  -5    0.43    0.95
   6  16   5    1.95    0.99
  -7 -16  -5    0.47    0.83
  -8 -16  -5    0.75    0.96
   5  15  -6    2.93    1.12
  -5 -15   6    2.55    1.11
   4  15  -6    2.95    1.18
  -4 -15   6    3.05    1.15
   3  15  -6    0.72    0.81
  -3 -15   6    1.02    0.91
   7  14  -6    1.06    0.85
   6  14  -6   -0.32    0.63
  -6 -14   6    0.85    0.87
   5  14  -6    0.84    0.80
  -5 -14   6    1.02    0.77
   4  14  -6    0.77    0.73
  -4 -14   6    0.75    0.75
   3  14  -6    3.24    1.18
  -3 -14   6    3.57    1.29
   2  14  -6    4.44    1.34
  -2 -14   6    5.06    1.52
   1  14  -6    2.89    1.15
  -1 -14   6    3.28    1.16
   0  14  -6   15.88    2.43
   0 -14   6   14.87    2.65
   9  13  -6   -0.94    0.68
   8  13  -6    4.59    1.44
   7  13  -6    1.53    0.84
  -7 -13   6    0.56    0.77
   6  13  -6    5.83    1.51
  -6 -13   6    5.90    1.39
   5  13  -6    1.20    0.83
  -5 -13   6    0.59    0.81
   4  13  -6    1.11    0.78
  -4 -13   6    2.40    0.96
   3  13  -6    8.53    1.67
  -3 -13   6    9.85    1.90
   2  13  -6    7.64    1.62
  -2 -13   6    8.20    1.64
   1  13  -6   14.74    2.22
  -1 -13   6   12.58    2.19
   0  13  -6   -0.05    0.68
   0 -13   6   -0.66    0.67
  -1  13  -6    1.68    0.83
   1 -13   6    0.52    1.00
  -2  13  -6    3.41    1.19
   2 -13   6    2.69    1.25
  10  12  -6    0.06    0.76
   9  12  -6   -0.03    0.69
   8  12  -6    0.34    0.76
   7  12  -6    0.44    0.71
  -7 -12   6    1.81    1.06
   6  12  -6    1.14    0.76
  -6 -12   6    3.33    1.04
   5  12  -6    8.12    1.62
  -5 -12   6    6.61    1.52
   4  12  -6    5.47    1.33
  -4 -12   6    4.61    1.25
   3  12  -6   -0.19    0.52
  -3 -12   6   -0.27    0.60
   2  12  -6   25.47    2.30
  -2 -12   6   27.73    2.49
   1  12  -6   47.69    3.19
  -1 -12   6   45.31    3.29
   0  12  -6   11.31    1.92
   0 -12   6   12.20    2.17
  -1  12  -6   12.37    2.03
   1 -12   6   11.44    2.17
  -2  12  -6    7.09    1.57
   2 -12   6    9.57    2.02
  -3  12  -6    3.80    1.20
   3 -12   6    0.32    1.07
 -10 -11   6    6.80    1.59
  -9 -11   6    1.78    0.88
   8  11  -6    3.60    1.26
   7  11  -6    1.83    0.94
  -7 -11   6    2.56    0.94
   6  11  -6    4.43    1.21
  -6 -11   6    5.17    1.38
   5  11  -6    1.10    0.73
  -5 -11   6    1.24    0.88
   4  11  -6    6.11    1.38
  -4 -11   6    5.41    1.33
   3  11  -6   17.10    1.86
  -3 -11   6   19.55    1.99
   2  11  -6   -0.16    0.47
  -2 -11   6    1.81    0.77
   1  11  -6   19.36    1.95
  -1 -11   6   21.39    2.20
   0  11  -6   21.15    2.08
   0 -11   6   17.93    2.07
  -1  11  -6   20.43    2.13
   1 -11   6   20.77    2.32
  -2  11  -6    1.15    0.75
   2 -11   6    0.18    0.95
  -3  11  -6    5.59    1.34
   3 -11   6    5.55    1.65
  -4  11  -6    9.25    1.89
   4 -11   6    6.16    1.82
  -5  11  -6    3.35    1.24
   5 -11   6   -0.72    0.85
 -11 -10   6    0.51    0.78
 -10 -10   6    3.99    1.20
  -9 -10   6    1.31    0.92
  -8 -10   6    0.70    0.78
  -8 -10   6    1.76    0.85
   7  10  -6   12.03    1.86
  -7 -10   6   13.91    1.65
   6  10  -6    0.74    0.69
  -6 -10   6    0.24    0.60
   5  10  -6   16.05    1.74
  -5 -10   6   15.74    1.73
   4  10  -6    6.50    1.35
  -4 -10   6    8.32    1.55
   3  10  -6    0.24    0.54
  -3 -10   6    0.59    0.63
   2  10  -6    9.34    1.58
  -2 -10   6    8.04    1.56
   1  10  -6    0.19    0.56
  -1 -10   6    1.04    0.70
   0  10  -6    9.24    1.60
   0 -10   6    7.62    1.59
  -1  10  -6    0.96    0.70
   1 -10   6    0.25    0.70
  -2  10  -6    0.99    0.73
   2 -10   6    0.43    0.83
  -3  10  -6    0.93    0.87
   3 -10   6    1.29    1.07
  -4  10  -6    1.13    0.92
   4 -10   6    0.03    0.83
  -5  10  -6    2.14    1.05
   5 -10   6   -0.70    0.78
  -6  10  -6    0.79    1.03
   6 -10   6   -0.05    0.97
  11   9  -6   12.33    2.22
 -11  -9   6   12.97    2.03
  10   9  -6   -0.81    0.80
 -10  -9   6    0.82    0.84
   9   9  -6    2.55    1.11
  -9  -9   6    2.31    0.82
   8   9  -6    1.20    0.78
  -8  -9   6    0.55    0.62
  -8  -9   6    2.97    0.89
   7   9  -6    1.10    0.68
  -7  -9   6    0.81    0.68
   6   9  -6    2.94    0.99
  -6  -9   6    4.69    1.06
   5   9  -6   28.46    2.21
  -5  -9   6   27.03    2.12
   4   9  -6    0.20    0.46
  -4  -9   6    0.77    0.65
   3   9  -6    5.11    1.16
  -3  -9   6    4.73    1.17
   2   9  -6    3.53    0.96
  -2  -9   6    1.82    0.88
  -1  -9   6   88.33    4.02
   0   9  -6    4.03    1.06
   0  -9   6    4.12    1.23
  -1   9  -6    2.56    0.99
   1  -9   6    2.99    1.07
  -2   9  -6   24.56    2.16
   2  -9   6   25.26    2.40
  -3   9  -6    0.81    0.65
   3  -9   6   -0.47    0.64
  -4   9  -6    3.06    1.19
   4  -9   6    2.81    1.13
  -5   9  -6    0.06    0.71
   5  -9   6    1.34    0.83
  -6   9  -6    2.08    1.14
   6  -9   6    2.34    1.11
  -7   9  -6    1.36    1.13
   7  -9   6   -0.14    0.93
  11   8  -6    1.20    1.03
 -11  -8   6    1.19    0.92
  10   8  -6    1.89    1.07
 -10  -8   6    1.17    0.84
   9   8  -6    1.10    0.87
  -9  -8   6    1.08    0.80
   8   8  -6    0.57    0.67
  -8  -8   6    0.97    0.66
  -8  -8   6    1.13    0.66
   7   8  -6    7.26    1.28
  -7  -8   6    8.15    1.40
  -7  -8   6    6.82    1.24
   6   8  -6   15.98    1.47
  -6  -8   6   15.38    1.51
  -6  -8   6   15.22    1.58
   5   8  -6    8.24    1.10
   5   8  -6    6.57    1.22
  -5  -8   6    6.61    1.31
   4   8  -6   20.42    1.74
  -4  -8   6   19.22    1.76
   3   8  -6    0.69    0.53
  -3  -8   6    0.35    0.55
   2   8  -6    0.65    0.51
  -2  -8   6   -0.01    0.48
   1   8  -6   -0.59    0.24
  -1  -8   6    1.15    0.61
   0   8  -6    7.21    1.32
   0  -8   6    7.00    1.40
  -1   8  -6    4.79    1.12
   1  -8   6    4.69    1.28
  -2   8  -6   15.30    1.67
   2  -8   6   12.92    1.95
  -3   8  -6    7.96    1.56
   3  -8   6    9.79    1.80
  -4   8  -6    2.85    1.10
   4  -8   6    4.01    1.25
  -5   8  -6    5.49    1.44
   5  -8   6    4.00    1.24
  -6   8  -6    9.66    1.95
   6  -8   6    7.78    1.69
  -7   8  -6    5.16    1.50
   7  -8   6    3.64    1.26
  11   7  -6    2.85    1.23
 -11  -7   6    3.00    1.03
  10   7  -6    7.79    1.73
 -10  -7   6    9.51    1.60
   9   7  -6    3.53    1.17
  -9  -7   6    1.72    0.75
   8   7  -6    1.18    0.75
  -8  -7   6    1.70    0.77
  -8  -7   6    1.38    0.73
   7   7  -6    0.07    0.52
  -7  -7   6    0.43    0.56
  -7  -7   6    0.13    0.50
   6   7  -6   20.70    1.62
  -6  -7   6   22.31    1.82
  -6  -7   6   21.45    1.73
   5   7  -6    2.08    0.76
   5   7  -6    1.82    0.63
  -5  -7   6    1.70    0.70
   4   7  -6    1.64    0.54
   4   7  -6    1.61    0.67
  -4  -7   6    1.54    0.75
   3   7  -6    3.73    0.88
   3   7  -6    3.79    0.58
  -3  -7   6    3.07    0.89
   2   7  -6   11.22    1.25
  -2  -7   6   12.44    1.37
   1   7  -6   83.36    3.32
  -1  -7   6   71.96    3.33
   0   7  -6    9.01    1.37
   0  -7   6    8.55    1.47
  -1   7  -6  178.41    5.33
   1  -7   6  174.24    5.57
  -2   7  -6   -0.18    0.41
   2  -7   6   -0.38    0.48
  -3   7  -6   26.47    2.16
   3  -7   6   26.26    2.21
  -4   7  -6    0.99    0.69
   4  -7   6    0.77    0.70
  -5   7  -6    6.38    1.45
   5  -7   6    6.02    1.42
  -6   7  -6    1.62    0.90
   6  -7   6    0.50    0.84
  -7   7  -6    0.91    0.83
   7  -7   6    0.89    0.82
  -8   7  -6    2.68    1.08
   8  -7   6    0.28    0.80
  11   6  -6   -0.03    0.84
  10   6  -6    2.79    1.33
 -10  -6   6    3.63    1.10
   9   6  -6    1.00    0.79
   9   6  -6    0.84    0.74
  -9  -6   6    1.41    0.73
   8   6  -6    0.22    0.64
   8   6  -6    1.08    0.74
  -8  -6   6    0.53    0.54
   7   6  -6    0.28    0.59
  -7  -6   6    0.08    0.42
  -7  -6   6    0.05    0.48
  -6  -6   6   15.01    1.36
  -6  -6   6   16.44    1.53
  -5  -6   6    4.50    0.88
  -5  -6   6    4.72    1.01
   4   6  -6   35.59    1.74
   4   6  -6   38.55    2.15
  -4  -6   6   36.26    2.24
   3   6  -6   37.16    1.51
   3   6  -6   34.93    2.00
  -3  -6   6   38.03    2.22
   2   6  -6    1.66    0.60
   2   6  -6    2.80    0.39
  -2  -6   6    2.18    0.74
   1   6  -6    3.02    0.76
  -1  -6   6    1.46    0.67
   0   6  -6    0.67    0.46
   0  -6   6    1.77    0.66
  -1   6  -6   13.47    1.36
   1  -6   6   13.01    1.47
  -2   6  -6   98.46    3.83
   2  -6   6  100.67    4.02
  -3   6  -6   -0.21    0.45
   3  -6   6   -0.04    0.55
  -4   6  -6    0.97    0.74
   4  -6   6    1.42    0.73
  -5   6  -6   25.26    2.22
   5  -6   6   24.86    2.15
  -6   6  -6    0.31    0.66
   6  -6   6    0.64    0.79
  -7   6  -6    6.95    1.60
   7  -6   6    4.64    1.23
  -8   6  -6    3.37    1.21
   8  -6   6    6.22    1.46
  -9   6  -6    4.88    1.49
  11   5  -6    0.90    0.97
  10   5  -6   -0.33    0.80
   9   5  -6    0.69    0.65
  -9  -5   6    1.19    0.67
  -9  -5   6    0.67    0.81
   8   5  -6    3.05    1.07
  -8  -5   6    3.92    0.90
  -8  -5   6    2.83    0.96
  -7  -5   6   -0.29    0.47
  -7  -5   6   -0.09    0.47
  -7  -5   6   -0.26    0.40
  -6  -5   6    9.93    1.29
  -6  -5   6    9.53    1.41
  -6  -5   6   12.03    1.59
  -5  -5   6    2.88    0.62
  -5  -5   6    1.35    0.55
   4   5  -6    9.78    1.04
  -4  -5   6   10.85    0.93
  -4  -5   6   11.36    1.15
   3   5  -6   29.30    1.72
  -3  -5   6   30.09    1.32
  -3  -5   6   26.81    1.82
   2   5  -6   12.19    1.15
  -2  -5   6   15.32    0.76
  -2  -5   6   12.53    1.23
   1   5  -6   15.44    1.27
  -1  -5   6   15.90    1.36
   0   5  -6   31.32    1.86
   0  -5   6   30.70    1.95
  -1   5  -6   42.84    2.26
   1  -5   6   48.18    2.49
  -2   5  -6   10.82    1.47
   2  -5   6    9.91    1.42
  -3   5  -6   11.63    1.57
   3  -5   6   13.54    0.74
   3  -5   6   12.08    1.38
  -4   5  -6   10.92    1.63
   4  -5   6    8.45    1.43
   4  -5   6   10.91    0.83
  -5   5  -6    0.31    0.56
   5  -5   6    0.36    0.57
  -6   5  -6   22.79    2.16
   6  -5   6   18.69    1.80
  -7   5  -6    6.56    1.47
   7  -5   6    6.19    1.32
  -8   5  -6    1.84    0.90
   8  -5   6    1.43    0.79
  -9   5  -6    0.92    0.93
 -10   5  -6    4.44    1.47
  11   4  -6    1.19    1.19
 -10  -4   6    0.17    0.72
   9   4  -6    0.67    0.82
  -9  -4   6    2.31    0.97
  -9  -4   6    0.57    0.61
   8   4  -6   21.48    1.99
  -8  -4   6   23.49    1.68
  -8  -4   6   21.52    2.10
   7   4  -6    0.58    0.67
  -7  -4   6    0.56    0.50
  -7  -4   6    1.88    0.80
  -6  -4   6   38.26    2.32
  -6  -4   6   39.45    2.28
  -6  -4   6   40.42    1.91
  -5  -4   6    6.40    0.73
  -5  -4   6    8.52    1.19
  -5  -4   6    9.55    1.05
  -4  -4   6   33.45    2.00
  -4  -4   6   32.44    1.70
   3   4  -6    5.35    0.87
  -3  -4   6    6.79    0.68
  -3  -4   6    6.04    1.02
   2   4  -6   22.10    1.41
  -2  -4   6   20.27    1.49
  -2  -4   6   19.98    0.98
  -1  -4   6   77.38    1.70
  -1  -4   6   80.99    3.04
   0   4  -6   38.13    1.93
   0  -4   6   38.73    2.09
  -1   4  -6  137.73    4.02
   1  -4   6  131.62    4.10
  -2   4  -6    7.30    1.16
   2  -4   6    5.33    1.08
   2  -4   6    6.60    0.39
  -3   4  -6   16.21    1.50
   3  -4   6   17.27    0.87
   3  -4   6   15.79    1.47
  -4   4  -6   13.13    1.45
   4  -4   6   13.98    0.95
   4  -4   6   12.29    1.38
  -5   4  -6    0.86    0.64
   5  -4   6    1.90    0.53
   5  -4   6    0.69    0.62
  -6   4  -6   26.16    2.23
   6  -4   6   23.96    1.91
   6  -4   6   24.98    1.66
  -7   4  -6    0.16    0.55
   7  -4   6    0.50    0.55
   7  -4   6   -0.29    0.52
  -8   4  -6    9.34    1.81
   8  -4   6    9.42    1.58
  -9   4  -6   -0.03    0.70
 -10   4  -6    3.34    1.34
 -11  -3   6    4.16    1.57
 -10  -3   6   -0.19    0.68
   9   3  -6    4.72    1.35
  -9  -3   6    1.28    1.00
   8   3  -6   20.30    1.99
  -8  -3   6   20.78    2.10
  -8  -3   6   20.63    1.52
   7   3  -6    4.77    1.18
  -7  -3   6    8.45    0.82
  -7  -3   6    4.79    1.26
   6   3  -6    1.16    0.76
  -6  -3   6    1.00    0.70
  -6  -3   6    2.90    0.55
  -5  -3   6    8.45    1.23
  -5  -3   6    9.16    0.81
  -5  -3   6    8.08    1.25
  -4  -3   6   34.30    1.53
  -4  -3   6   37.05    1.90
  -4  -3   6   33.87    1.94
   3   3  -6   52.22    2.05
  -3  -3   6   54.71    2.07
  -3  -3   6   52.95    2.42
   2   3  -6   21.24    1.28
  -2  -3   6   22.18    1.13
  -2  -3   6   22.37    1.54
   1   3  -6   47.55    1.94
  -1  -3   6   49.62    1.47
  -1  -3   6   45.23    2.18
   0   3  -6    6.85    0.94
   0  -3   6    5.65    0.94
   0  -3   6    8.15    0.47
  -1   3  -6   20.78    1.43
   1  -3   6   21.45    0.71
   1  -3   6   19.17    1.43
  -2   3  -6    0.20    0.35
   2  -3   6   -0.21    0.33
  -3   3  -6   10.33    1.37
   3  -3   6   10.13    0.70
   3  -3   6    8.18    1.20
  -4   3  -6    2.37    0.79
   4  -3   6    2.50    0.76
   4  -3   6    3.60    0.59
  -5   3  -6    0.65    0.56
   5  -3   6   -0.26    0.40
   5  -3   6    2.14    0.46
  -6   3  -6   50.63    2.97
   6  -3   6   45.87    2.46
   6  -3   6   50.85    2.36
  -7   3  -6    1.24    0.86
   7  -3   6    0.86    0.58
   7  -3   6    0.60    0.60
  -8   3  -6    1.15    0.84
   8  -3   6    2.22    0.86
   8  -3   6    1.66    0.76
  -9   3  -6    1.37    0.96
   9  -3   6    1.81    0.82
 -10   3  -6    1.81    1.06
  10  -3   6    0.68    0.74
 -11   3  -6    2.47    1.10
 -11  -2   6    2.22    1.11
 -10  -2   6    2.79    1.20
   9   2  -6    3.20    1.24
  -9  -2   6    4.04    1.29
   8   2  -6    0.18    0.61
  -8  -2   6    0.36    0.67
   7   2  -6   14.34    1.66
  -7  -2   6   17.72    1.90
  -7  -2   6   17.75    1.18
   6   2  -6    0.73    0.78
  -6  -2   6    2.32    0.87
   5   2  -6    0.19    0.54
  -5  -2   6    3.37    0.75
  -5  -2   6    1.93    0.40
  -4  -2   6   15.66    1.26
  -4  -2   6   16.78    1.40
  -4  -2   6   15.87    0.94
   3   2  -6    9.49    0.81
  -3  -2   6    9.90    1.04
  -3  -2   6   10.12    0.94
   2   2  -6    1.37    0.41
  -2  -2   6    2.46    0.51
  -2  -2   6    2.95    0.64
   1   2  -6   14.14    0.98
  -1  -2   6   15.28    1.20
  -1  -2   6   13.97    0.83
   0   2  -6   14.01    1.02
   0  -2   6   13.35    1.14
   0  -2   6   15.54    0.76
  -1   2  -6   29.41    1.57
   1  -2   6   32.65    1.74
   1  -2   6   31.77    1.03
  -2   2  -6   -0.07    0.23
   2  -2   6    0.11    0.34
   2  -2   6    0.34    0.20
  -3   2  -6    3.49    0.82
   3  -2   6    4.55    0.52
   3  -2   6    3.34    0.74
  -4   2  -6    0.54    0.49
   4  -2   6    0.34    0.41
   4  -2   6    1.26    0.37
  -5   2  -6   -0.53    0.34
   5  -2   6   -0.22    0.36
  -6   2  -6    8.33    1.51
   6  -2   6   10.36    1.37
   6  -2   6    9.14    1.02
  -7   2  -6    9.93    1.65
   7  -2   6   12.02    1.30
   7  -2   6   10.51    1.21
  -8   2  -6    0.91    0.64
   8  -2   6    0.20    0.57
   8  -2   6    0.41    0.59
  -9   2  -6   15.31    2.27
   9  -2   6   13.85    1.86
 -10   2  -6    1.27    0.97
  10  -2   6    0.70    0.71
 -11   2  -6    5.95    1.57
  11  -2   6    4.55    1.30
 -11  -1   6    1.67    1.19
 -10  -1   6    4.63    1.52
   9   1  -6    0.64    0.83
  -9  -1   6    0.28    0.76
   8   1  -6    2.90    1.14
  -8  -1   6    5.96    1.49
   7   1  -6   22.92    2.13
  -7  -1   6   24.75    1.32
  -7  -1   6   22.71    2.15
   6   1  -6   88.49    3.96
  -6  -1   6   96.17    4.07
  -6  -1   6   91.94    2.57
   5   1  -6    1.40    0.76
  -5  -1   6    1.23    0.64
  -5  -1   6    2.90    0.46
   4   1  -6   10.68    1.55
  -4  -1   6   14.52    0.80
  -4  -1   6   13.91    1.25
   3   1  -6    0.19    0.23
  -3  -1   6    0.87    0.37
  -3  -1   6    1.89    0.49
   2   1  -6   17.35    0.96
  -2  -1   6   16.13    1.10
  -2  -1   6   18.58    1.34
   1   1  -6  220.10    4.10
  -1  -1   6  220.23    5.07
  -1  -1   6  218.48    4.25
   0   1  -6   27.70    1.33
   0  -1   6   25.57    1.51
   0  -1   6   29.35    1.17
  -1   1  -6    0.78    0.35
   1  -1   6    1.20    0.28
   1  -1   6    1.22    0.44
  -2   1  -6  155.83    3.98
   2  -1   6  158.14    3.90
   2  -1   6  153.27    3.05
  -3   1  -6    6.49    1.03
   3  -1   6    6.58    0.60
   3  -1   6    6.60    0.94
  -4   1  -6   10.99    1.22
   4  -1   6   12.71    1.07
   4  -1   6   12.08    0.95
  -5   1  -6    9.24    1.43
   5  -1   6    8.35    0.88
   5  -1   6    8.23    0.90
  -6   1  -6    1.13    0.61
   6  -1   6    0.28    0.40
   6  -1   6   -0.52    0.40
  -7   1  -6   23.35    2.07
   7  -1   6   23.96    1.59
   7  -1   6   24.09    1.81
  -8   1  -6    1.49    0.84
   8  -1   6    1.27    0.58
  -9   1  -6   16.27    2.35
   9  -1   6   15.65    1.68
 -10   1  -6    1.39    0.86
  10  -1   6    1.23    0.81
 -11   1  -6    0.00    0.71
  11  -1   6    1.26    0.89
 -11   0   6    0.79    1.10
 -10   0   6   13.78    2.46
   9   0  -6   23.02    2.47
  -9   0   6   20.96    2.39
   8   0  -6    1.46    0.98
  -8   0   6    0.65    0.79
   7   0  -6   34.76    2.67
  -7   0   6   37.18    2.78
   6   0  -6   43.62    2.86
  -6   0   6   44.82    1.59
  -6   0   6   44.27    2.79
   5   0  -6   30.77    2.28
  -5   0   6   29.48    2.10
  -5   0   6   31.78    1.20
   4   0  -6   -0.36    0.40
  -4   0   6    1.01    0.38
   3   0  -6   -0.07    0.35
   3   0  -6    0.68    0.26
  -3   0   6    0.57    0.39
   2   0  -6    0.17    0.19
  -2   0   6    0.54    0.37
  -2   0   6    0.38    0.39
   1   0  -6    0.91    0.29
  -1   0   6    0.98    0.35
  -1   0   6    1.20    0.35
   0   0  -6  100.40    2.45
   0   0   6   95.05    2.46
   0   0   6   97.50    2.99
  -1   0  -6    0.52    0.29
   1   0   6    0.32    0.30
   1   0   6    0.85    0.28
  -2   0  -6  173.79    4.07
   2   0   6  178.74    4.05
   2   0   6  173.16    3.47
  -3   0  -6    5.68    0.93
   3   0   6    6.12    0.70
   3   0   6    5.64    0.63
  -4   0  -6    8.36    1.20
   4   0   6    6.65    0.77
   4   0   6    7.18    0.76
  -5   0  -6   16.59    1.47
   5   0   6   18.29    1.30
   5   0   6   16.39    1.11
  -6   0  -6  166.08    5.19
   6   0   6  163.93    4.55
   6   0   6  167.89    3.95
  -7   0  -6    3.06    1.00
   7   0   6    4.50    0.96
   7   0   6    2.10    0.60
  -8   0  -6   35.11    2.59
   8   0   6   35.25    2.32
  -9   0  -6   -0.11    0.57
   9   0   6    0.18    0.56
 -10   0  -6    2.81    1.12
  10   0   6    1.16    0.79
 -11   0  -6   -0.44    0.81
  11   0   6    1.29    0.95
 -12   0  -6    5.00    1.42
  12   0   6    5.34    1.42
 -10   1   6    8.78    1.97
   9  -1  -6   21.53    2.96
  -9   1   6   15.28    2.55
   8  -1  -6    0.08    0.86
  -8   1   6    0.00    0.67
   7  -1  -6    0.57    0.87
  -7   1   6    0.71    0.71
   6  -1  -6   39.22    2.80
  -6   1   6   35.79    2.57
   5  -1  -6   43.95    2.83
  -5   1   6   48.59    1.37
  -5   1   6   45.73    2.69
   4  -1  -6   43.12    2.63
  -4   1   6   42.79    1.13
  -4   1   6   39.91    2.28
   3  -1  -6    0.29    0.17
   3  -1  -6   -0.01    0.32
  -3   1   6    1.35    0.44
   2  -1  -6   77.99    3.22
   2  -1  -6   77.32    1.56
  -2   1   6   76.82    2.67
   1  -1  -6   20.48    0.80
   1  -1  -6   20.50    1.56
  -1   1   6   21.22    1.25
   0  -1  -6   16.83    0.85
   0   1   6   17.28    1.22
   0   1   6   18.34    1.08
  -1  -1  -6    9.58    0.75
   1   1   6   10.24    0.90
   1   1   6   10.91    0.79
  -2  -1  -6    0.13    0.26
   2   1   6    0.05    0.27
   2   1   6    1.01    0.28
  -3  -1  -6   82.32    2.77
   3   1   6   83.72    2.39
   3   1   6   79.17    2.39
  -4  -1  -6   15.82    1.32
   4   1   6   16.62    1.01
   4   1   6   18.50    1.19
  -5  -1  -6   31.87    2.00
   5   1   6   31.91    1.37
   5   1   6   31.86    1.76
  -6  -1  -6    7.56    1.32
   6   1   6    8.46    0.76
   6   1   6   10.29    1.11
  -7  -1  -6   65.65    3.32
   7   1   6   68.43    3.04
   7   1   6   68.64    2.12
  -8  -1  -6    0.30    0.57
   8   1   6    0.14    0.59
  -9  -1  -6    0.97    0.78
   9   1   6    1.81    0.80
 -10  -1  -6    1.08    0.89
  10   1   6    3.18    1.07
 -11  -1  -6    6.48    1.55
  11   1   6    5.27    1.33
 -12  -1  -6    0.57    0.87
  12   1   6    1.05    0.80
 -10   2   6    3.21    1.43
   9  -2  -6    5.83    1.75
  -9   2   6    1.44    1.10
   8  -2  -6   12.08    2.25
  -8   2   6   10.12    2.03
   7  -2  -6    7.32    1.71
  -7   2   6    5.05    1.43
   6  -2  -6    4.82    1.38
  -6   2   6    5.49    1.34
   5  -2  -6   25.47    2.27
  -5   2   6   26.70    2.12
   4  -2  -6   12.49    1.83
  -4   2   6   11.58    1.60
   3  -2  -6   79.34    3.53
  -3   2   6   76.95    3.03
   2  -2  -6    2.76    0.81
  -2   2   6    3.95    0.76
   1  -2  -6   82.11    1.37
   1  -2  -6   80.77    3.20
  -1   2   6   80.35    2.67
   0  -2  -6   34.55    1.92
   0  -2  -6   36.75    1.13
   0   2   6   35.91    1.62
  -1  -2  -6  142.49    3.94
  -1  -2  -6  146.60    3.01
   1   2   6  145.52    3.41
  -2  -2  -6   43.71    1.72
   2   2   6   43.86    1.72
   2   2   6   45.72    1.79
  -3  -2  -6  250.23    5.21
   3   2   6  255.44    4.77
   3   2   6  252.16    5.01
  -4  -2  -6   11.89    1.13
   4   2   6   15.64    1.12
   4   2   6   13.32    0.85
  -5  -2  -6   20.46    1.59
   5   2   6   21.66    1.48
   5   2   6   20.78    0.99
  -6  -2  -6   66.07    3.04
   6   2   6   63.39    2.75
   6   2   6   61.28    1.70
  -7  -2  -6   70.90    3.36
   7   2   6   70.11    1.76
   7   2   6   67.45    3.03
  -8  -2  -6    7.88    1.50
   8   2   6    7.62    1.34
  -9  -2  -6    0.52    0.80
   9   2   6    1.60    0.82
 -10  -2  -6    3.44    1.18
  10   2   6    5.63    1.31
 -11  -2  -6   11.32    1.99
  11   2   6    9.52    1.69
 -12  -2  -6    0.13    0.90
  12   2   6    2.66    1.00
 -10   3   6    0.72    1.13
   9  -3  -6    1.36    1.19
  -9   3   6    2.65    1.32
   8  -3  -6   21.41    3.02
  -8   3   6   15.86    2.52
   7  -3  -6    3.42    1.38
  -7   3   6    2.90    1.15
   6  -3  -6    8.42    1.79
  -6   3   6    6.89    1.49
   5  -3  -6   31.22    2.61
  -5   3   6   26.76    2.18
   4  -3  -6   28.11    2.36
  -4   3   6   25.33    1.96
   3  -3  -6   30.08    2.22
  -3   3   6   29.56    1.92
   2  -3  -6   11.96    1.37
  -2   3   6   13.71    1.22
   1  -3  -6   58.77    2.77
  -1   3   6   61.43    2.41
   0  -3  -6    0.03    0.16
   0  -3  -6    1.14    0.43
   0   3   6    0.66    0.34
  -1  -3  -6  125.81    2.69
  -1  -3  -6  128.24    3.75
   1   3   6  127.96    3.31
  -2  -3  -6    0.94    0.35
  -2  -3  -6    0.63    0.34
   2   3   6    1.01    0.37
  -3  -3  -6  108.77    3.09
  -3  -3  -6  103.84    2.90
   3   3   6  109.06    3.08
  -4  -3  -6   44.95    2.12
  -4  -3  -6   44.51    1.65
   4   3   6   45.63    2.02
  -5  -3  -6    2.81    0.47
  -5  -3  -6    2.33    0.71
   5   3   6    1.84    0.58
  -6  -3  -6   16.95    0.79
  -6  -3  -6   14.38    1.45
   6   3   6   15.87    1.40
  -7  -3  -6   -0.34    0.42
   7   3   6    0.23    0.49
  -8  -3  -6   56.15    3.16
   8   3   6   63.16    3.15
  -9  -3  -6    6.71    1.46
   9   3   6    6.94    1.36
 -10  -3  -6   -0.49    0.56
  10   3   6    1.24    0.66
 -11  -3  -6    0.77    0.88
  11   3   6    2.38    0.94
 -12  -3  -6    2.21    1.02
  12   3   6    4.83    1.24
 -13  -3  -6    1.88    1.12
  13   3   6    5.19    1.45
   9  -4  -6   14.45    2.79
  -9   4   6   16.11    2.67
   8  -4  -6    1.25    1.05
  -8   4   6   -0.05    0.74
   7  -4  -6    0.15    0.92
  -7   4   6    0.04    0.63
   6  -4  -6    4.38    1.42
  -6   4   6    5.21    1.35
   5  -4  -6   54.47    3.58
  -5   4   6   55.21    3.19
   4  -4  -6    0.50    0.71
  -4   4   6   -0.18    0.34
   3  -4  -6   26.18    2.24
  -3   4   6   23.81    1.80
   2  -4  -6    3.76    0.96
  -2   4   6    2.06    0.66
   1  -4  -6    2.27    0.69
  -1   4   6    0.05    0.31
   0  -4  -6    2.79    0.76
   0  -4  -6    3.47    0.28
   0   4   6    4.50    0.79
  -1  -4  -6    4.15    0.47
  -1  -4  -6    4.99    0.86
   1   4   6    3.48    0.71
  -2  -4  -6   32.30    1.73
  -2  -4  -6   31.31    1.40
   2   4   6   32.15    1.63
  -3  -4  -6   41.80    1.84
  -3  -4  -6   38.82    1.73
   3   4   6   43.19    1.94
  -4  -4  -6   11.23    0.83
  -4  -4  -6   10.91    1.07
   4   4   6   11.60    1.06
  -5  -4  -6    6.88    0.56
  -5  -4  -6    5.83    1.03
   5   4   6    5.71    0.95
  -6  -4  -6    1.90    0.70
   6   4   6    2.97    0.81
  -7  -4  -6   17.87    1.69
   7   4   6   18.75    1.71
  -8  -4  -6    8.89    1.55
   8   4   6    9.96    1.56
  -9  -4  -6   14.10    1.99
   9   4   6   14.22    1.66
 -10  -4  -6   -0.84    0.51
  10   4   6    1.19    0.66
 -11  -4  -6    1.27    0.86
  11   4   6    0.42    0.58
 -12  -4  -6   -0.07    0.72
  12   4   6    1.48    0.85
 -13  -4  -6    1.70    1.08
  13   4   6    2.28    1.14
   9  -5  -6   14.15    2.81
  -9   5   6   11.97    2.41
   8  -5  -6   11.00    2.45
  -8   5   6   10.58    2.19
   7  -5  -6    1.30    1.02
  -7   5   6    0.48    0.79
   6  -5  -6    0.63    0.99
  -6   5   6   -0.15    0.60
   5  -5  -6    3.08    1.25
  -5   5   6    1.97    0.90
   4  -5  -6   54.17    3.51
  -4   5   6   48.00    2.85
   3  -5  -6   28.42    2.44
  -3   5   6   28.71    2.05
   2  -5  -6    1.55    0.84
  -2   5   6    0.28    0.43
   1  -5  -6    5.31    1.19
  -1   5   6    4.25    0.87
   0  -5  -6    6.57    1.11
   0   5   6    5.30    0.90
  -1  -5  -6   14.95    0.77
  -1  -5  -6   16.39    1.43
   1   5   6   15.58    1.22
  -2  -5  -6   42.12    2.10
  -2  -5  -6   41.26    1.59
   2   5   6   41.12    1.96
  -3  -5  -6   19.47    1.27
  -3  -5  -6   19.30    1.31
   3   5   6   18.84    1.34
  -4  -5  -6   81.94    2.50
  -4  -5  -6   82.32    2.90
   4   5   6   82.50    2.96
  -5  -5  -6    9.33    0.67
  -5  -5  -6    9.09    1.24
   5   5   6    7.36    1.13
  -6  -5  -6   10.85    1.50
   6   5   6   11.57    1.25
  -7  -5  -6   26.78    2.04
   7   5   6   26.26    2.01
  -8  -5  -6    4.64    1.11
   8   5   6    6.45    1.32
  -9  -5  -6    0.39    0.64
   9   5   6    0.61    0.72
 -10  -5  -6    8.38    1.69
  10   5   6   10.09    1.75
 -11  -5  -6   12.42    2.04
  11   5   6   11.83    1.96
 -12  -5  -6    0.26    0.75
  12   5   6    0.24    0.71
 -13  -5  -6    2.04    0.94
  13   5   6   -0.66    0.82
   8  -6  -6    8.40    2.18
  -8   6   6   11.71    2.33
   7  -6  -6   13.27    2.57
  -7   6   6   12.24    2.21
   6  -6  -6   -1.10    0.82
  -6   6   6    0.13    0.71
   5  -6  -6    1.07    1.06
  -5   6   6    1.34    0.87
   4  -6  -6    6.14    1.62
  -4   6   6    4.11    1.12
   3  -6  -6   34.42    2.81
  -3   6   6   33.94    2.31
   2  -6  -6    0.68    0.58
  -2   6   6    0.31    0.48
   1  -6  -6   12.14    1.81
  -1   6   6   15.18    1.38
   0  -6  -6   15.90    1.59
   0   6   6   13.33    1.25
   0   6   6   17.24    0.68
  -1  -6  -6    9.42    0.65
  -1  -6  -6   10.84    1.25
   1   6   6   10.63    1.07
  -2  -6  -6   27.88    1.81
  -2  -6  -6   25.94    1.25
   2   6   6   28.17    1.69
  -3  -6  -6    3.44    0.67
  -3  -6  -6    3.01    0.64
   3   6   6    1.76    0.62
  -4  -6  -6    2.13    0.63
  -4  -6  -6    4.50    0.68
   4   6   6    2.29    0.67
  -5  -6  -6   19.85    1.57
  -5  -6  -6   23.56    1.17
   5   6   6   23.91    1.69
  -6  -6  -6   -0.40    0.31
   6   6   6   -0.01    0.46
  -7  -6  -6    6.93    1.29
   7   6   6    6.56    1.30
  -8  -6  -6   16.29    1.71
   8   6   6   14.28    1.65
  -9  -6  -6    6.01    1.34
   9   6   6    5.29    1.29
 -10  -6  -6    0.23    0.74
  10   6   6   -0.02    0.56
 -11  -6  -6    1.33    0.97
  11   6   6   -0.19    0.61
 -12  -6  -6    1.98    1.03
  12   6   6    0.95    0.92
 -13  -6  -6    1.87    1.07
  13   6   6    1.38    1.05
   7  -7  -6    5.41    1.97
  -7   7   6    7.41    1.83
   6  -7  -6   -1.56    0.79
  -6   7   6   -0.06    0.64
   5  -7  -6    0.98    1.15
  -5   7   6    0.27    0.75
   4  -7  -6    8.51    1.90
  -4   7   6    8.20    1.55
   3  -7  -6    0.18    0.79
  -3   7   6    1.27    0.67
   2  -7  -6    3.95    1.23
  -2   7   6    4.57    1.08
   1  -7  -6    4.84    1.27
  -1   7   6    6.26    1.17
   0  -7  -6    1.31    0.73
   0   7   6    0.84    0.53
   0   7   6    1.77    0.31
  -1  -7  -6   30.92    2.16
  -1  -7  -6   30.69    1.22
   1   7   6   32.13    1.92
  -2  -7  -6    2.24    0.75
  -2  -7  -6    2.19    0.51
   2   7   6    1.74    0.61
  -3  -7  -6   64.46    2.77
  -3  -7  -6   62.37    2.27
   3   7   6   66.14    2.76
  -4  -7  -6    6.58    1.04
  -4  -7  -6    7.01    0.83
   4   7   6    5.08    0.96
  -5  -7  -6   -0.40    0.28
   5   7   6   -0.09    0.39
  -6  -7  -6   13.54    0.81
  -6  -7  -6   11.22    1.51
   6   7   6    9.52    1.41
  -7  -7  -6   29.11    2.15
   7   7   6   28.96    2.17
  -8  -7  -6    5.94    1.25
   8   7   6    5.64    1.27
  -9  -7  -6    3.30    1.08
   9   7   6    4.29    1.23
 -10  -7  -6    0.38    0.67
  10   7   6    1.09    0.76
 -11  -7  -6    5.14    1.40
  11   7   6    7.23    1.64
 -12  -7  -6    5.74    1.55
  12   7   6    5.39    1.56
 -13  -7  -6    2.37    1.00
  13   7   6    2.92    1.20
   7  -8  -6    5.26    2.16
  -7   8   6    5.80    1.77
   6  -8  -6    2.17    1.47
  -6   8   6    2.17    1.18
   5  -8  -6    1.41    1.28
   4  -8  -6    2.05    1.11
  -4   8   6    2.18    0.93
   3  -8  -6    0.05    0.88
  -3   8   6   -0.25    0.51
   2  -8  -6   19.59    2.27
  -2   8   6   15.35    1.60
   1  -8  -6    8.45    1.71
  -1   8   6    9.02    1.42
   0  -8  -6    1.74    0.82
  -1  -8  -6    6.82    1.39
   1   8   6    6.97    1.18
   1   8   6    8.42    0.69
  -2  -8  -6   21.36    1.21
  -2  -8  -6   23.82    1.89
   2   8   6   21.74    1.62
  -3  -8  -6   74.20    2.55
  -3  -8  -6   68.92    3.09
   3   8   6   71.51    2.97
  -4  -8  -6   57.90    2.44
  -4  -8  -6   54.40    2.48
   4   8   6   55.35    2.65
  -5  -8  -6   28.57    1.88
  -5  -8  -6   30.31    1.64
   5   8   6   27.35    1.92
  -6  -8  -6   23.88    1.88
  -6  -8  -6   25.16    1.28
   6   8   6   27.13    2.05
  -7  -8  -6   34.83    2.35
   7   8   6   35.98    2.44
  -8  -8  -6   15.52    1.69
   8   8   6   17.70    1.82
  -9  -8  -6   17.03    1.88
   9   8   6   16.51    1.85
 -10  -8  -6    0.50    0.69
  10   8   6    1.63    0.86
 -11  -8  -6   -0.22    0.59
  11   8   6   -1.08    0.54
 -12  -8  -6    0.52    0.86
  12   8   6    1.10    0.97
 -13  -8  -6    0.50    0.89
  13   8   6    0.92    0.92
   6  -9  -6    6.99    2.22
  -6   9   6    7.99    1.86
   5  -9  -6   -0.33    1.07
  -5   9   6    0.61    0.81
   4  -9  -6    1.36    1.23
  -4   9   6    0.26    0.66
   3  -9  -6    4.42    1.58
  -3   9   6    3.10    1.09
   2  -9  -6    2.27    1.16
  -2   9   6    1.23    0.71
   1  -9  -6    8.73    1.83
  -1   9   6    6.44    1.24
   0  -9  -6   18.22    2.08
   0   9   6   18.01    1.64
  -1  -9  -6    1.14    0.81
   1   9   6    3.25    0.53
   1   9   6    1.78    0.69
  -2  -9  -6    0.10    0.64
  -2  -9  -6    0.38    0.37
   2   9   6    0.29    0.50
  -3  -9  -6   13.85    1.14
  -3  -9  -6   13.11    1.45
   3   9   6   14.54    1.39
  -4  -9  -6    0.29    0.45
  -4  -9  -6    2.01    0.61
   4   9   6    0.22    0.49
  -5  -9  -6   19.29    1.55
  -5  -9  -6   18.73    1.45
   5   9   6   17.74    1.60
  -6  -9  -6    0.32    0.49
   6   9   6   -0.02    0.49
  -7  -9  -6    0.99    0.64
   7   9   6   -0.65    0.38
  -8  -9  -6    1.87    0.91
   8   9   6    1.28    0.83
  -9  -9  -6    1.05    0.77
   9   9   6    0.89    0.78
 -10  -9  -6    0.00    0.69
  10   9   6    1.56    0.87
 -11  -9  -6    2.80    1.30
  11   9   6    5.57    1.42
 -12  -9  -6   -1.14    0.65
  12   9   6    1.39    0.93
 -13  -9  -6    1.79    1.04
  13   9   6    0.47    1.00
   5 -10  -6    1.05    1.35
  -5  10   6    0.40    0.98
   4 -10  -6   -0.38    1.13
  -4  10   6    1.79    0.89
   3 -10  -6   20.84    3.15
  -3  10   6   16.34    1.89
   2 -10  -6    0.48    1.02
  -2  10   6    1.08    0.70
   1 -10  -6    4.91    1.58
  -1  10   6    4.16    1.09
   0 -10  -6    7.08    1.71
   0  10   6    5.46    1.19
  -1 -10  -6   32.99    2.73
   1  10   6   28.24    2.04
  -2 -10  -6   63.37    3.56
   2  10   6   55.62    2.80
  -3 -10  -6   28.73    1.66
  -3 -10  -6   28.70    2.32
   3  10   6   25.85    1.91
  -4 -10  -6   12.42    1.23
  -4 -10  -6   12.00    1.68
   4  10   6   11.66    1.36
  -5 -10  -6    7.56    1.25
  -5 -10  -6    8.69    1.31
   5  10   6    6.69    1.30
  -6 -10  -6    0.04    0.47
   6  10   6   -0.21    0.46
  -7 -10  -6   -0.04    0.46
   7  10   6   -0.31    0.46
  -8 -10  -6   -0.19    0.53
   8  10   6    0.84    0.66
  -9 -10  -6    3.60    1.15
   9  10   6    4.22    1.29
 -10 -10  -6    2.23    1.07
  10  10   6    3.78    1.23
 -11 -10  -6    1.89    1.01
  11  10   6    2.00    1.07
 -12 -10  -6    2.50    1.16
  12  10   6    2.37    1.12
   4 -11  -6    2.76    1.64
  -4  11   6    0.35    0.81
   3 -11  -6   -0.94    0.90
  -3  11   6    2.83    1.04
   2 -11  -6    5.71    1.81
  -2  11   6    7.18    1.49
   1 -11  -6    3.36    1.46
  -1  11   6    4.46    1.16
   0 -11  -6    1.75    1.17
   0  11   6   -0.06    0.46
  -1 -11  -6    4.71    1.47
   1  11   6    2.45    0.85
  -2 -11  -6   16.74    1.96
   2  11   6   15.33    1.56
  -3 -11  -6    2.58    0.73
  -3 -11  -6    3.06    1.03
   3  11   6    2.56    0.84
  -4 -11  -6    1.04    0.77
  -4 -11  -6    1.49    0.62
   4  11   6    1.06    0.60
  -5 -11  -6    6.50    1.30
  -5 -11  -6    7.13    1.23
   5  11   6    8.78    1.44
  -6 -11  -6   41.22    2.56
   6  11   6   43.72    2.73
  -7 -11  -6    3.15    1.00
   7  11   6    6.56    1.35
  -8 -11  -6    0.26    0.61
   8  11   6    0.50    0.78
  -9 -11  -6    2.59    0.97
   9  11   6    2.69    1.08
 -10 -11  -6   -0.62    0.49
  10  11   6   -0.22    0.64
 -11 -11  -6    2.12    1.10
  11  11   6    1.83    1.13
 -12 -11  -6    2.65    1.19
  12  11   6    2.98    1.16
   3 -12  -6    1.59    1.31
  -3  12   6    1.13    0.90
   2 -12  -6   -1.12    1.07
  -2  12   6    1.86    0.98
   1 -12  -6    1.66    1.21
  -1  12   6    0.74    0.74
   0 -12  -6   -0.49    0.69
   0  12   6    0.50    0.65
  -1 -12  -6   14.03    2.47
   1  12   6   13.38    1.52
  -2 -12  -6   27.26    2.63
   2  12   6   27.74    2.12
  -3 -12  -6    5.03    1.39
   3  12   6    5.98    1.03
   3  12   6    5.84    1.17
  -4 -12  -6   15.17    1.80
  -4 -12  -6   14.20    1.38
   4  12   6   15.59    1.63
  -5 -12  -6   -0.01    0.50
  -5 -12  -6    1.51    0.78
   5  12   6   -0.09    0.52
  -6 -12  -6    8.11    1.44
   6  12   6    8.00    1.45
  -7 -12  -6    1.89    0.88
   7  12   6    1.17    0.80
  -8 -12  -6    0.37    0.75
   8  12   6    0.15    0.66
  -9 -12  -6    6.20    1.46
   9  12   6    6.89    1.61
 -10 -12  -6    3.20    1.19
  10  12   6    3.08    1.23
 -11 -12  -6    2.41    1.06
  11  12   6    1.29    1.04
 -12 -12  -6    0.29    0.81
  12  12   6    2.24    1.25
   2 -13  -6    0.56    1.22
  -2  13   6   -0.76    0.73
   1 -13  -6    0.81    1.12
  -1  13   6    0.28    0.74
   0 -13  -6    2.08    1.33
   0  13   6    0.63    0.72
  -1 -13  -6    1.17    1.05
   1  13   6    0.96    0.70
  -2 -13  -6   12.03    2.29
   2  13   6    9.54    1.56
  -3 -13  -6   13.04    2.23
   3  13   6   13.58    1.59
  -4 -13  -6    0.89    0.61
  -4 -13  -6    0.00    0.70
   4  13   6    0.44    0.62
  -5 -13  -6    2.47    0.93
  -5 -13  -6    2.07    0.93
   5  13   6    2.61    0.96
  -6 -13  -6    1.80    0.82
   6  13   6    1.50    0.79
  -7 -13  -6    1.58    0.77
   7  13   6    2.24    0.91
  -8 -13  -6   -0.15    0.64
   8  13   6    0.46    0.63
  -9 -13  -6   -0.51    0.70
   9  13   6   -0.69    0.56
 -10 -13  -6   -1.12    0.58
  10  13   6    1.06    0.85
 -11 -13  -6    8.72    1.92
  11  13   6    8.72    2.03
   1 -14  -6    2.83    1.60
   0 -14  -6    0.11    1.21
   0  14   6    1.29    0.78
  -1 -14  -6    1.58    1.30
   1  14   6    1.38    0.85
  -2 -14  -6    4.84    1.71
   2  14   6    4.94    1.24
  -3 -14  -6    2.17    1.12
   3  14   6   -0.36    0.50
  -4 -14  -6    3.86    1.33
   4  14   6    4.16    1.12
  -5 -14  -6    4.11    1.22
  -5 -14  -6    2.50    0.90
   5  14   6    3.86    1.09
  -6 -14  -6    3.22    1.06
   6  14   6    3.26    1.04
  -7 -14  -6    1.11    0.78
   7  14   6   -0.22    0.67
  -8 -14  -6    0.71    0.79
   8  14   6    0.70    0.82
  -9 -14  -6    1.18    0.84
   9  14   6    4.22    1.31
 -10 -14  -6    2.47    1.12
  10  14   6    3.21    1.23
  -1 -15  -6    2.71    1.39
  -2 -15  -6    3.55    1.60
  -3 -15  -6    0.11    0.95
   3  15   6   -0.51    0.57
  -4 -15  -6    3.64    1.40
   4  15   6    3.60    1.14
   5  15   6    1.42    0.88
  -6 -15  -6    1.81    0.87
   6  15   6    2.28    0.99
  -7 -15  -6    0.14    0.82
   7  15   6   -0.30    0.71
  -8 -15  -6    0.42    0.86
   8  15   6   -0.26    0.76
  -9 -15  -6    0.77    0.90
   9  15   6   -0.95    0.78
  -4 -16  -6    0.56    1.01
  -7 -16  -6   -0.43    0.74
   7  16   6   -0.27    0.66
   6  14  -7   10.20    2.00
  -6 -14   7   12.42    2.07
   5  14  -7    1.36    0.86
  -5 -14   7    3.53    1.35
   4  14  -7   -0.51    0.68
  -4 -14   7    1.29    1.03
   3  14  -7    1.34    0.88
  -3 -14   7    2.55    1.08
   2  14  -7    4.80    1.46
  -2 -14   7    6.49    1.61
   1  14  -7    2.78    1.24
  -1 -14   7    4.17    1.50
   8  13  -7    4.07    1.28
   7  13  -7    5.09    1.49
  -7 -13   7    6.19    1.46
   6  13  -7   -0.33    0.66
  -6 -13   7    0.34    0.83
   5  13  -7   11.39    2.02
  -5 -13   7   12.14    2.08
   4  13  -7    4.03    1.23
  -4 -13   7    4.65    1.32
   3  13  -7   -1.11    0.42
  -3 -13   7    1.28    0.86
   2  13  -7    7.59    1.65
  -2 -13   7    7.07    1.66
   1  13  -7    0.89    0.87
  -1 -13   7    1.03    0.79
   0  13  -7    2.19    1.01
   0 -13   7    3.14    1.26
  -1  13  -7    1.31    0.91
   1 -13   7    0.48    0.99
   2 -13   7    1.56    1.35
   9  12  -7    0.46    0.89
   8  12  -7    1.15    0.92
   7  12  -7    5.73    1.45
  -7 -12   7    7.10    1.51
   6  12  -7    7.71    1.69
  -6 -12   7    7.66    1.59
   5  12  -7    0.10    0.71
  -5 -12   7    1.45    0.83
   4  12  -7   11.35    1.97
  -4 -12   7    7.78    1.65
   3  12  -7   16.42    2.30
  -3 -12   7   14.66    2.18
   2  12  -7    7.03    1.59
  -2 -12   7    5.26    1.39
   1  12  -7    3.68    1.17
  -1 -12   7    3.67    1.29
   0  12  -7    3.44    1.23
   0 -12   7    4.00    1.18
  -1  12  -7    3.86    1.19
   1 -12   7    2.71    1.41
  -2  12  -7    2.17    0.99
   2 -12   7   -1.57    0.67
  -3  12  -7   -1.40    0.55
   3 -12   7   -1.01    0.69
  10  11  -7    4.04    1.40
   9  11  -7    0.28    0.76
   8  11  -7    0.68    0.79
   7  11  -7    1.19    0.79
  -7 -11   7    2.73    1.08
   6  11  -7    6.40    1.47
  -6 -11   7    8.53    1.68
   5  11  -7    7.34    1.58
  -5 -11   7    8.20    1.60
   4  11  -7    0.85    0.79
  -4 -11   7    1.09    0.89
   3  11  -7    8.71    1.65
  -3 -11   7    9.69    1.71
   2  11  -7    1.37    0.80
  -2 -11   7    0.57    0.80
   1  11  -7    2.37    0.95
  -1 -11   7    2.00    0.90
   0  11  -7    3.69    1.17
   0 -11   7    2.91    1.11
  -1  11  -7    2.64    1.12
   1 -11   7    2.11    1.17
  -2  11  -7    1.67    0.95
   2 -11   7    0.90    0.97
  -3  11  -7    0.03    0.57
   3 -11   7    0.42    0.80
  -4  11  -7    0.59    0.91
   4 -11   7    0.57    1.06
 -10 -10   7    4.55    1.34
   9  10  -7    4.58    1.29
   8  10  -7   -0.92    0.52
  -8 -10   7    0.97    0.84
   7  10  -7    2.09    0.95
  -7 -10   7    3.31    1.09
   6  10  -7    3.78    1.11
  -6 -10   7    4.22    1.12
   5  10  -7    5.66    1.33
  -5 -10   7    5.37    1.37
   4  10  -7    1.14    0.75
  -4 -10   7    2.14    0.90
   3  10  -7    2.28    0.91
  -3 -10   7    2.89    1.06
   2  10  -7    8.66    1.53
  -2 -10   7    7.67    1.48
   1  10  -7    0.83    0.62
  -1 -10   7    1.65    0.85
   0  10  -7    2.15    0.90
   0 -10   7    1.32    0.74
  -1  10  -7   -0.19    0.50
   1 -10   7   -1.21    0.59
  -2  10  -7    1.55    0.84
   2 -10   7    2.14    1.10
  -3  10  -7    0.70    0.74
   3 -10   7    1.02    0.82
  -4  10  -7    2.46    1.11
   4 -10   7    3.68    1.51
  -5  10  -7    4.71    1.48
   5 -10   7    3.76    1.39
 -10  -9   7   -0.28    0.59
  -9  -9   7    6.31    1.35
   8   9  -7   -0.31    0.56
  -8  -9   7    0.41    0.66
   7   9  -7   -0.38    0.46
  -7  -9   7    1.81    0.72
   6   9  -7   -0.15    0.53
  -6  -9   7    1.39    0.75
   5   9  -7    9.46    1.55
  -5  -9   7   11.47    1.75
   4   9  -7    0.30    0.47
  -4  -9   7    0.03    0.51
   3   9  -7   17.92    1.79
  -3  -9   7   17.49    1.84
   2   9  -7    5.32    1.21
  -2  -9   7    6.51    1.39
   1   9  -7    8.80    1.52
  -1  -9   7    9.75    1.72
   0  -9   7    0.46    0.57
  -1   9  -7    8.47    1.60
   1  -9   7    7.51    1.64
  -2   9  -7   20.08    2.06
   2  -9   7   20.77    2.19
  -3   9  -7   15.93    2.31
   3  -9   7   16.53    2.37
  -4   9  -7   -0.90    0.52
   4  -9   7    0.74    0.74
  -5   9  -7    4.14    1.37
   5  -9   7    2.67    1.15
  -6   9  -7    2.38    1.13
   6  -9   7    3.19    1.24
  11   8  -7    0.49    0.97
  10   8  -7    4.63    1.42
 -10  -8   7    4.37    1.29
   9   8  -7    1.60    0.82
  -9  -8   7   -0.92    0.54
   8   8  -7    0.42    0.61
  -8  -8   7    0.10    0.54
  -8  -8   7    0.76    0.66
   7   8  -7    5.96    1.19
   7   8  -7    4.49    1.11
  -7  -8   7    5.54    1.29
   6   8  -7    0.01    0.47
   6   8  -7    0.06    0.51
  -6  -8   7    1.08    0.69
   5   8  -7   18.70    1.74
  -5  -8   7   16.05    1.70
   4   8  -7    2.80    0.85
  -4  -8   7    6.26    1.35
  -3  -8   7   92.04    3.99
   2   8  -7    8.11    1.38
  -2  -8   7    7.02    1.36
   1   8  -7   51.55    2.84
  -1  -8   7   53.01    3.07
   0   8  -7   37.42    2.50
   0  -8   7   35.00    2.53
  -1   8  -7   10.67    1.71
   1  -8   7   13.70    1.97
  -2   8  -7    0.76    0.65
   2  -8   7   -0.60    0.56
  -3   8  -7   33.46    2.60
   3  -8   7   32.77    2.64
  -4   8  -7    3.12    1.08
   4  -8   7    3.49    1.16
  -5   8  -7    4.61    1.38
   5  -8   7    1.30    0.91
  -6   8  -7    0.08    0.75
   6  -8   7    0.92    0.92
  -7   8  -7    7.83    1.86
   7  -8   7    4.74    1.37
  11   7  -7    0.59    0.94
  10   7  -7    4.37    1.40
 -10  -7   7    6.31    1.37
   9   7  -7    7.75    1.62
  -9  -7   7   10.79    1.68
   8   7  -7    3.62    1.17
  -8  -7   7    2.90    0.87
  -8  -7   7    5.38    1.17
   7   7  -7   -0.93    0.50
  -7  -7   7    0.30    0.55
  -7  -7   7    0.13    0.58
   6   7  -7   22.88    1.90
   6   7  -7   23.58    1.81
  -6  -7   7   26.58    2.09
   5   7  -7    9.03    1.22
   5   7  -7    8.96    1.45
  -5  -7   7    9.88    1.56
   4   7  -7   22.19    1.34
   4   7  -7   20.76    1.70
  -4  -7   7   20.28    1.83
   3   7  -7   24.79    1.89
  -3  -7   7   27.16    2.09
   2   7  -7   60.38    2.91
  -2  -7   7   58.84    3.10
   1   7  -7   25.09    1.89
  -1  -7   7   24.87    2.04
   0   7  -7    0.75    0.57
   0  -7   7    0.36    0.61
  -1   7  -7   39.95    2.55
   1  -7   7   37.74    2.55
  -2   7  -7   82.84    3.81
   2  -7   7   83.02    3.94
  -3   7  -7   18.86    1.92
   3  -7   7   18.66    1.93
  -4   7  -7    1.66    0.94
   4  -7   7    1.12    0.88
  -5   7  -7   -0.05    0.58
   5  -7   7    1.08    0.80
  -6   7  -7    0.09    0.84
   6  -7   7    1.19    0.88
  -7   7  -7    1.66    1.01
   7  -7   7   -0.29    0.75
  -8   7  -7   -0.07    0.87
   8  -7   7    0.41    0.92
  11   6  -7    0.48    0.90
  10   6  -7    7.20    1.69
   9   6  -7   -0.09    0.67
   9   6  -7    1.58    0.86
  -9  -6   7    0.45    0.56
   8   6  -7   24.76    2.34
  -8  -6   7   28.90    2.03
  -7  -6   7    0.75    0.66
  -7  -6   7    0.70    0.47
  -7  -6   7    1.23    0.61
  -6  -6   7    0.07    0.53
  -6  -6   7    0.90    0.56
   5   6  -7   -0.01    0.40
  -5  -6   7    2.97    0.53
  -5  -6   7    0.84    0.63
   4   6  -7    4.63    0.94
  -4  -6   7    8.07    0.77
  -4  -6   7    5.67    1.17
   3   6  -7   -0.14    0.31
   3   6  -7    0.17    0.34
  -3  -6   7    0.56    0.59
   2   6  -7   46.87    2.43
   2   6  -7   45.07    1.31
  -2  -6   7   44.01    2.57
   1   6  -7   67.85    2.95
  -1  -6   7   65.63    3.17
   0   6  -7   26.30    1.89
   0  -6   7   26.41    2.00
  -1   6  -7    1.35    0.67
   1  -6   7   -0.18    0.50
  -2   6  -7   16.62    1.67
   2  -6   7   13.88    1.55
  -3   6  -7    2.42    0.87
   3  -6   7    3.41    1.07
  -4   6  -7    4.14    1.16
   4  -6   7    4.13    1.13
  -5   6  -7    1.76    0.85
   5  -6   7    1.30    0.88
  -6   6  -7    8.22    1.69
   6  -6   7    8.25    1.60
  -7   6  -7    7.61    1.70
   7  -6   7    7.56    1.53
  -8   6  -7    5.20    1.55
   8  -6   7    5.76    1.44
  -9   6  -7    3.29    1.30
  11   5  -7    1.90    1.24
   9   5  -7    2.65    1.03
  -9  -5   7    1.16    0.64
  -9  -5   7    0.85    0.81
   8   5  -7   -0.27    0.59
  -8  -5   7   -0.28    0.50
  -8  -5   7    0.55    0.52
  -7  -5   7   11.89    1.24
  -7  -5   7   12.32    1.46
  -7  -5   7   13.09    1.79
  -6  -5   7   15.52    1.58
  -6  -5   7   15.70    1.53
  -6  -5   7   16.64    1.38
   5   5  -7   20.37    1.55
  -5  -5   7   21.46    1.51
  -5  -5   7   20.13    1.76
   4   5  -7    7.11    1.09
  -4  -5   7    8.54    0.86
  -4  -5   7    7.02    1.26
   3   5  -7   30.79    1.85
  -3  -5   7   29.61    2.03
  -3  -5   7   31.98    1.42
   2   5  -7    2.13    0.69
  -2  -5   7    1.74    0.67
   1   5  -7    1.49    0.57
  -1  -5   7    1.62    0.73
   0   5  -7    0.38    0.40
   0  -5   7   -0.06    0.46
  -1   5  -7    0.89    0.57
   1  -5   7    0.93    0.59
  -2   5  -7    0.66    0.47
   2  -5   7    0.76    0.55
  -3   5  -7    2.16    0.77
   3  -5   7    2.70    0.91
  -4   5  -7    0.82    0.72
   4  -5   7    1.47    0.77
  -5   5  -7    0.32    0.67
   5  -5   7    1.62    0.81
  -6   5  -7    0.63    0.76
   6  -5   7    1.75    0.87
  -7   5  -7    0.59    0.77
   7  -5   7    0.58    0.64
  -8   5  -7    1.87    1.02
   8  -5   7    1.35    0.92
  -9   5  -7   -0.30    0.78
 -11  -4   7    7.65    1.91
 -10  -4   7    0.29    0.84
   9   4  -7    1.70    0.92
  -9  -4   7    1.22    0.99
   8   4  -7    4.25    1.25
  -8  -4   7    4.06    0.88
  -8  -4   7    3.47    1.16
   7   4  -7    0.89    0.76
  -7  -4   7    2.36    0.71
  -7  -4   7    2.58    0.94
  -6  -4   7   72.76    3.31
  -6  -4   7   73.67    3.31
  -6  -4   7   71.80    2.64
   5   4  -7    5.66    0.95
  -5  -4   7    6.66    1.27
  -5  -4   7    8.96    1.22
   4   4  -7    9.74    1.02
  -4  -4   7   10.11    1.19
  -4  -4   7   11.90    1.04
   3   4  -7   83.89    2.88
  -3  -4   7   74.72    3.16
  -3  -4   7   78.00    2.52
   2   4  -7   46.77    2.14
  -2  -4   7   46.05    2.45
  -2  -4   7   46.33    1.63
   1   4  -7   27.69    1.67
  -1  -4   7   29.04    1.05
  -1  -4   7   28.57    1.86
   0   4  -7   85.41    3.10
   0  -4   7   81.97    1.60
   0  -4   7   86.22    3.36
  -1   4  -7    0.27    0.39
   1  -4   7    1.21    0.58
  -2   4  -7    0.22    0.39
   2  -4   7    0.69    0.60
  -3   4  -7    2.80    0.85
   3  -4   7    3.77    0.41
   3  -4   7    2.70    0.78
  -4   4  -7    3.17    0.99
   4  -4   7    3.74    0.55
   4  -4   7    2.96    0.96
  -5   4  -7    2.27    0.89
   5  -4   7    2.38    0.83
  -6   4  -7    1.71    0.93
   6  -4   7    5.49    0.89
   6  -4   7    4.90    1.10
  -7   4  -7    2.97    1.08
   7  -4   7    2.00    0.83
  -8   4  -7   -0.03    0.75
   8  -4   7    0.70    0.66
  -9   4  -7    0.18    0.70
 -10   4  -7   13.53    2.38
 -11  -3   7    1.94    1.38
 -10  -3   7    3.97    1.46
   9   3  -7    1.56    0.95
  -9  -3   7    0.77    0.87
   8   3  -7    0.45    0.59
  -8  -3   7   -0.89    0.60
   7   3  -7    3.14    1.16
  -7  -3   7    5.86    0.81
  -7  -3   7    4.02    1.14
   6   3  -7   28.25    2.35
  -6  -3   7   31.29    2.23
  -6  -3   7   31.31    1.58
  -5  -3   7    1.27    0.60
  -5  -3   7    0.03    0.47
   4   3  -7   11.40    1.02
  -4  -3   7   12.59    1.29
  -4  -3   7   13.38    1.19
   3   3  -7   18.26    1.24
  -3  -3   7   18.05    1.51
  -3  -3   7   20.17    1.29
   2   3  -7   17.19    1.21
  -2  -3   7   17.61    1.07
  -2  -3   7   19.46    1.50
   1   3  -7   43.37    1.95
  -1  -3   7   43.87    1.50
  -1  -3   7   44.98    2.30
   0   3  -7    8.50    0.95
   0  -3   7    8.44    1.21
   0  -3   7    9.62    0.60
  -1   3  -7   73.86    2.83
   1  -3   7   71.01    1.64
   1  -3   7   69.53    2.90
  -2   3  -7   34.42    2.03
   2  -3   7   34.66    1.09
   2  -3   7   36.83    2.09
  -3   3  -7    0.54    0.49
   3  -3   7    0.55    0.52
   3  -3   7    1.34    0.35
  -4   3  -7   43.61    2.57
   4  -3   7   43.49    1.68
   4  -3   7   42.83    2.30
  -5   3  -7    9.55    1.61
   5  -3   7    9.40    0.93
   5  -3   7    8.89    1.33
  -6   3  -7   19.93    1.97
   6  -3   7   23.06    1.83
   6  -3   7   23.84    1.56
  -7   3  -7   -0.06    0.47
   7  -3   7    1.89    0.73
   7  -3   7   -0.48    0.54
  -8   3  -7   -0.31    0.48
   8  -3   7    0.07    0.71
   8  -3   7    0.90    0.66
  -9   3  -7    1.81    0.93
 -10   3  -7    1.22    0.95
 -11  -2   7   -1.88    0.65
 -10  -2   7    0.66    0.95
   9   2  -7    0.02    0.65
  -9  -2   7   -0.43    0.66
   8   2  -7    7.16    1.55
  -8  -2   7    4.64    1.38
   7   2  -7   18.78    1.97
  -7  -2   7   17.03    1.89
  -7  -2   7   20.58    1.22
   6   2  -7    4.32    1.14
  -6  -2   7    3.15    1.01
   5   2  -7    7.29    1.51
  -5  -2   7    7.95    1.33
  -5  -2   7    9.22    0.76
   4   2  -7   19.50    1.20
  -4  -2   7   19.83    1.60
  -4  -2   7   20.31    1.53
  -3  -2   7    1.40    0.36
  -3  -2   7    1.23    0.42
   2   2  -7   19.23    1.17
  -2  -2   7   21.16    1.23
  -2  -2   7   20.60    1.54
   1   2  -7   78.30    2.51
  -1  -2   7   79.68    2.26
  -1  -2   7   80.17    3.05
   0   2  -7   -0.05    0.26
   0  -2   7    0.49    0.43
  -1   2  -7    0.68    0.39
   1  -2   7    0.33    0.38
   1  -2   7    0.71    0.25
  -2   2  -7    0.57    0.43
   2  -2   7    0.59    0.48
   2  -2   7    1.71    0.31
  -3   2  -7    7.86    1.23
   3  -2   7    9.98    0.71
   3  -2   7    8.61    0.99
  -4   2  -7    3.91    0.93
   4  -2   7    3.55    0.61
   4  -2   7    2.13    0.69
  -5   2  -7    8.96    1.52
   5  -2   7    7.90    1.19
   5  -2   7   10.23    0.96
  -6   2  -7    3.71    1.03
   6  -2   7    5.27    0.91
   6  -2   7    5.70    1.02
  -7   2  -7   -0.40    0.50
   7  -2   7    0.69    0.52
   7  -2   7    0.06    0.44
  -8   2  -7    9.73    1.86
   8  -2   7    7.62    1.31
  -9   2  -7    5.68    1.47
   9  -2   7    6.71    1.33
 -10   2  -7    0.59    0.79
  10  -2   7    2.59    1.01
 -11   2  -7    4.42    1.39
 -10  -1   7    6.12    1.72
   9   1  -7    0.58    0.91
  -9  -1   7    1.10    0.90
   8   1  -7    0.17    0.71
  -8  -1   7    2.16    0.97
   7   1  -7    4.53    1.34
  -7  -1   7    3.99    1.15
   6   1  -7    0.60    0.66
  -6  -1   7   -0.16    0.61
   5   1  -7   75.69    3.70
  -5  -1   7   75.99    3.38
  -5  -1   7   73.48    2.09
   4   1  -7   24.60    1.24
   4   1  -7   21.85    1.95
  -4  -1   7   25.97    1.78
   3   1  -7   11.87    0.84
  -3  -1   7   11.13    1.24
  -3  -1   7   13.08    1.13
   2   1  -7    0.06    0.24
  -2  -1   7    0.95    0.36
  -2  -1   7   -0.08    0.30
   1   1  -7  107.67    2.81
  -1  -1   7  108.78    3.57
  -1  -1   7  109.47    2.90
   0   1  -7   44.79    1.81
   0  -1   7   45.98    1.62
   0  -1   7   44.99    2.17
  -1   1  -7   11.89    1.02
   1  -1   7   11.07    1.06
   1  -1   7   10.64    0.71
  -2   1  -7    2.23    0.61
   2  -1   7    2.20    0.42
   2  -1   7    1.70    0.58
  -3   1  -7    0.40    0.40
   3  -1   7    1.07    0.33
   3  -1   7    0.36    0.37
  -4   1  -7    7.40    1.25
   4  -1   7    6.60    1.01
   4  -1   7    7.96    0.75
  -5   1  -7    8.10    1.36
   5  -1   7    9.74    0.99
   5  -1   7    9.71    1.04
  -6   1  -7   -0.09    0.49
   6  -1   7    0.25    0.44
   6  -1   7    2.36    0.56
  -7   1  -7   -0.03    0.58
   7  -1   7   -0.47    0.39
   7  -1   7   -0.33    0.38
  -8   1  -7    1.95    0.88
   8  -1   7    1.45    0.68
  -9   1  -7   10.56    1.91
   9  -1   7   14.03    1.57
 -10   1  -7   18.66    2.65
  10  -1   7   21.97    2.05
 -11   1  -7   18.51    2.66
  11  -1   7   15.79    2.18
 -10   0   7    2.49    1.18
   9   0  -7    0.49    0.96
  -9   0   7    2.75    1.19
   8   0  -7    4.25    1.39
  -8   0   7    7.10    1.62
   7   0  -7    3.16    1.15
  -7   0   7    2.82    1.10
   6   0  -7   18.62    1.99
  -6   0   7   18.65    1.89
   5   0  -7    6.80    1.43
  -5   0   7    8.33    1.43
  -5   0   7    9.27    0.61
   4   0  -7    4.66    1.23
   4   0  -7    3.70    0.54
  -4   0   7    4.27    0.94
   3   0  -7   24.93    2.01
   3   0  -7   27.86    1.13
  -3   0   7   26.97    1.67
   2   0  -7    1.68    0.39
  -2   0   7    1.62    0.55
  -2   0   7    2.19    0.54
   1   0  -7   22.77    1.11
  -1   0   7   20.67    1.51
  -1   0   7   22.94    1.33
   0   0  -7   38.07    1.55
   0   0   7   37.33    1.55
   0   0   7   37.47    1.93
  -1   0  -7  121.58    3.19
   1   0   7  117.01    3.49
  -2   0  -7   15.20    1.19
   2   0   7   15.70    0.94
   2   0   7   15.28    1.19
  -3   0  -7   -0.08    0.33
   3   0   7    1.09    0.31
   3   0   7   -0.08    0.33
  -4   0  -7   11.08    1.21
   4   0   7   10.77    0.94
   4   0   7   12.08    1.01
  -5   0  -7    5.81    1.13
   5   0   7    5.64    0.89
   5   0   7    5.90    0.91
  -6   0  -7    0.38    0.56
   6   0   7   -0.05    0.38
   6   0   7    0.40    0.40
  -7   0  -7   16.91    1.77
   7   0   7   15.87    1.49
   7   0   7   17.91    1.29
  -8   0  -7    0.29    0.61
   8   0   7    1.36    0.65
  -9   0  -7   -0.33    0.68
   9   0   7    0.90    0.68
 -10   0  -7   21.74    2.33
  10   0   7   19.03    1.94
 -11   0  -7    3.13    1.28
  11   0   7    2.59    1.06
 -12   0  -7   -1.09    0.77
  12   0   7    1.31    0.94
 -10   1   7    7.72    1.91
   9  -1  -7   10.22    2.23
  -9   1   7   14.38    2.51
   8  -1  -7    9.74    2.01
  -8   1   7    6.22    1.71
   7  -1  -7    8.83    1.81
  -7   1   7    9.47    1.83
   6  -1  -7   83.58    4.23
  -6   1   7   87.37    4.11
   5  -1  -7   33.61    2.57
  -5   1   7   37.49    2.50
   4  -1  -7   46.69    1.27
   4  -1  -7   47.82    2.91
  -4   1   7   44.16    2.51
   3  -1  -7  112.92    4.37
   3  -1  -7  113.57    2.08
  -3   1   7  107.99    3.66
   2  -1  -7   24.19    1.92
   2  -1  -7   26.64    0.91
  -2   1   7   25.29    1.56
   1  -1  -7   30.35    2.05
   1  -1  -7   28.77    1.07
  -1   1   7   31.35    1.62
   0  -1  -7   69.06    1.96
   0   1   7   71.70    2.73
   0   1   7   68.28    2.29
  -1  -1  -7   -0.08    0.22
   1   1   7   -0.18    0.28
   1   1   7    0.01    0.21
  -2  -1  -7   12.22    1.02
   2   1   7   13.01    0.89
   2   1   7   11.21    1.01
  -3  -1  -7    4.40    0.83
   3   1   7    5.42    0.75
   3   1   7    5.14    0.81
  -4  -1  -7    3.42    0.81
   4   1   7    3.50    0.67
   4   1   7    4.09    0.73
  -5  -1  -7   -0.02    0.37
   5   1   7   -0.15    0.30
   5   1   7    1.81    0.46
  -6  -1  -7    1.95    0.77
   6   1   7    2.28    0.72
   6   1   7    1.38    0.48
  -7  -1  -7    2.16    0.88
   7   1   7    2.91    0.60
   7   1   7    2.62    0.82
  -8  -1  -7    3.21    1.14
   8   1   7    4.63    1.03
  -9  -1  -7   10.24    1.81
   9   1   7   13.39    1.85
 -10  -1  -7    0.32    0.77
  10   1   7   -0.36    0.55
 -11  -1  -7    1.04    0.87
  11   1   7    2.26    1.00
 -12  -1  -7    4.44    1.46
  12   1   7    5.67    1.51
  10  -2  -7    2.05    1.60
 -10   2   7    2.80    1.43
   9  -2  -7    3.37    1.48
  -9   2   7    2.60    1.23
   8  -2  -7    0.42    0.95
  -8   2   7    1.70    0.98
   7  -2  -7    0.93    0.94
  -7   2   7    1.01    0.80
   6  -2  -7   29.05    2.62
  -6   2   7   29.52    2.43
   5  -2  -7    7.94    1.54
  -5   2   7    6.99    1.40
   4  -2  -7   81.39    3.97
  -4   2   7   74.37    3.38
   3  -2  -7   28.04    2.19
  -3   2   7   31.07    2.00
   2  -2  -7  122.89    4.46
  -2   2   7  116.72    3.67
   1  -2  -7   32.23    0.90
   1  -2  -7   28.11    1.97
  -1   2   7   31.44    1.71
   0  -2  -7    1.22    0.49
   0  -2  -7    0.80    0.28
   0   2   7    0.49    0.35
  -1  -2  -7   -0.30    0.35
  -1  -2  -7   -0.12    0.23
   1   2   7   -0.25    0.20
  -2  -2  -7    1.02    0.44
   2   2   7    0.60    0.39
   2   2   7    2.09    0.47
  -3  -2  -7   27.68    1.60
   3   2   7   26.78    1.42
   3   2   7   29.40    1.51
  -4  -2  -7   16.27    1.35
   4   2   7   16.85    1.22
   4   2   7   16.54    1.04
  -5  -2  -7    6.82    1.15
   5   2   7    7.82    0.89
   5   2   7    6.77    0.69
  -6  -2  -7    3.71    0.97
   6   2   7    4.96    1.00
   6   2   7    5.15    0.69
  -7  -2  -7   28.74    2.24
   7   2   7   31.81    2.11
  -8  -2  -7   36.38    2.61
   8   2   7   37.20    2.41
  -9  -2  -7    3.53    1.16
   9   2   7    3.89    1.07
 -10  -2  -7    0.01    0.67
  10   2   7   -0.51    0.51
 -11  -2  -7   -1.05    0.63
  11   2   7    1.33    0.78
 -12  -2  -7    1.07    0.97
  12   2   7    2.33    0.96
   9  -3  -7   -1.48    0.99
  -9   3   7   -0.46    0.80
   8  -3  -7    7.72    1.93
  -8   3   7    8.70    1.94
   7  -3  -7   18.12    2.83
  -7   3   7   20.85    2.75
   6  -3  -7    6.10    1.68
  -6   3   7    5.85    1.39
   5  -3  -7    8.10    1.73
  -5   3   7    6.48    1.37
   4  -3  -7   -0.12    0.50
  -4   3   7   -0.01    0.45
   3  -3  -7   46.40    2.92
  -3   3   7   49.50    2.59
   2  -3  -7    8.30    1.42
  -2   3   7    8.89    1.02
   1  -3  -7    2.97    0.84
  -1   3   7    1.84    0.56
   0  -3  -7   11.38    1.24
   0  -3  -7   12.24    0.64
   0   3   7   11.67    1.05
  -1  -3  -7   32.23    1.91
  -1  -3  -7   31.53    1.28
  -2  -3  -7    2.28    0.64
  -2  -3  -7    2.84    0.57
   2   3   7    2.91    0.61
  -3  -3  -7   26.42    1.52
  -3  -3  -7   25.06    1.47
   3   3   7   26.15    1.48
  -4  -3  -7   40.35    1.76
  -4  -3  -7   40.70    2.05
   4   3   7   40.42    1.96
  -5  -3  -7    3.44    0.86
   5   3   7    4.60    0.82
  -6  -3  -7    4.87    1.07
   6   3   7    3.56    0.86
  -7  -3  -7   12.90    1.80
   7   3   7   10.15    1.46
  -8  -3  -7    7.41    1.48
   8   3   7    8.64    1.46
  -9  -3  -7    0.07    0.65
   9   3   7    1.63    0.79
 -10  -3  -7    2.71    1.01
  10   3   7    1.51    0.82
 -11  -3  -7    7.23    1.70
  11   3   7    8.00    1.66
 -12  -3  -7    4.18    1.34
  12   3   7    4.86    1.38
   9  -4  -7   -0.38    1.20
  -9   4   7    2.74    1.34
   8  -4  -7    0.53    1.29
  -8   4   7   -0.56    0.86
   7  -4  -7    4.33    1.52
  -7   4   7    1.51    1.02
   6  -4  -7   13.60    2.41
  -6   4   7   12.51    2.00
   5  -4  -7    1.20    1.05
  -5   4   7    0.83    0.67
   4  -4  -7   43.42    3.14
  -4   4   7   39.29    2.57
   3  -4  -7    3.84    1.18
  -3   4   7    6.26    1.19
   2  -4  -7    9.28    1.59
  -2   4   7   10.20    1.42
   1  -4  -7    1.71    0.69
  -1   4   7    2.94    0.70
   0  -4  -7    9.24    1.09
   0  -4  -7    6.52    0.37
   0   4   7    6.69    0.99
  -1  -4  -7   14.10    0.83
  -1  -4  -7   13.10    1.28
   1   4   7   14.57    1.17
  -2  -4  -7    3.98    0.77
  -2  -4  -7    3.46    0.62
   2   4   7    3.90    0.72
  -3  -4  -7    0.26    0.37
  -3  -4  -7    0.29    0.40
   3   4   7    1.49    0.51
  -4  -4  -7   -0.33    0.31
  -4  -4  -7    0.98    0.46
   4   4   7    0.36    0.37
  -5  -4  -7   -0.30    0.30
  -5  -4  -7    0.89    0.33
   5   4   7    0.67    0.39
  -6  -4  -7    0.17    0.46
   6   4   7    0.32    0.44
  -7  -4  -7    2.95    0.90
   7   4   7    2.95    0.93
  -8  -4  -7   20.39    1.94
   8   4   7   20.65    1.88
  -9  -4  -7    4.01    1.17
   9   4   7    4.18    1.13
 -10  -4  -7    0.76    0.72
  10   4   7    1.85    0.98
 -11  -4  -7   -0.65    0.73
  11   4   7   -0.56    0.61
 -12  -4  -7   10.16    2.01
  12   4   7   12.53    2.15
 -13  -4  -7    0.33    0.80
  13   4   7    0.50    0.92
   8  -5  -7    0.14    1.06
  -8   5   7   -0.80    0.65
   7  -5  -7   11.01    2.49
  -7   5   7   10.41    2.06
   6  -5  -7    5.18    1.65
  -6   5   7    8.31    1.71
   5  -5  -7   -0.47    0.74
  -5   5   7    0.34    0.59
   4  -5  -7    8.11    1.85
  -4   5   7    6.45    1.35
   3  -5  -7    0.26    0.73
  -3   5   7    0.95    0.61
   2  -5  -7    0.60    0.55
  -2   5   7   -0.24    0.35
   1  -5  -7    4.44    1.10
  -1   5   7    3.73    0.88
   0  -5  -7    3.19    0.25
   0  -5  -7    4.35    1.05
   0   5   7    2.67    0.71
  -1  -5  -7   57.53    2.78
  -1  -5  -7   55.69    1.57
   1   5   7   54.78    2.39
  -2  -5  -7   26.16    1.31
  -2  -5  -7   27.82    1.76
   2   5   7   25.83    1.61
  -3  -5  -7   57.12    2.20
  -3  -5  -7   50.24    2.24
   3   5   7   54.48    2.37
  -4  -5  -7    1.43    0.38
  -4  -5  -7   -0.23    0.28
   4   5   7    0.02    0.32
  -5  -5  -7    6.40    0.68
  -5  -5  -7    4.92    0.95
   5   5   7    4.47    0.89
  -6  -5  -7   12.86    1.38
  -6  -5  -7   16.45    0.82
   6   5   7   14.75    1.45
  -7  -5  -7   77.31    3.51
   7   5   7   76.25    3.39
  -8  -5  -7    2.29    0.90
   8   5   7    2.70    0.91
  -9  -5  -7    3.73    1.13
   9   5   7    4.47    1.22
 -10  -5  -7    1.25    0.85
  10   5   7    1.08    0.87
 -11  -5  -7   -0.39    0.75
  11   5   7    1.23    0.80
 -12  -5  -7    1.60    1.01
  12   5   7    1.43    0.87
 -13  -5  -7    0.65    1.00
  13   5   7    0.70    0.89
   8  -6  -7   -1.22    1.02
  -8   6   7    2.52    1.30
   7  -6  -7    4.96    1.96
  -7   6   7    5.56    1.58
   6  -6  -7    2.98    1.41
  -6   6   7    3.28    1.20
   5  -6  -7    0.47    0.91
  -5   6   7    0.51    0.67
   4  -6  -7   20.11    2.40
  -4   6   7   19.30    1.97
   3  -6  -7   19.52    2.18
  -3   6   7   16.27    1.70
   2  -6  -7    9.28    1.78
  -2   6   7    6.86    1.23
   1  -6  -7    3.18    1.07
  -1   6   7    2.44    0.78
   0  -6  -7   56.92    3.17
   0   6   7   58.46    1.18
   0   6   7   62.05    2.77
  -1  -6  -7    0.78    0.29
  -1  -6  -7    2.04    0.61
   1   6   7   -0.02    0.37
  -2  -6  -7   17.23    1.05
  -2  -6  -7   17.23    1.54
   2   6   7   17.51    1.42
  -3  -6  -7    0.98    0.45
  -3  -6  -7    0.93    0.42
   3   6   7    0.20    0.39
  -4  -6  -7   20.07    1.46
  -4  -6  -7   20.28    1.41
   4   6   7   21.42    1.57
  -5  -6  -7   21.24    1.23
  -5  -6  -7   21.13    1.61
   5   6   7   21.91    1.69
  -6  -6  -7    7.25    1.26
   6   6   7    5.34    1.11
  -7  -6  -7    7.11    1.33
   7   6   7    5.64    1.22
  -8  -6  -7    1.75    0.80
   8   6   7    2.50    0.87
  -9  -6  -7    8.36    1.63
   9   6   7    9.23    1.63
 -10  -6  -7    0.33    0.72
  10   6   7    0.26    0.68
 -11  -6  -7   12.02    2.04
  11   6   7   13.83    2.10
 -12  -6  -7   -0.57    0.66
  12   6   7    1.27    0.91
 -13  -6  -7    1.26    0.99
  13   6   7    4.29    1.42
   7  -7  -7   -0.35    1.14
  -7   7   7   -0.26    0.87
   6  -7  -7   -1.47    0.93
  -6   7   7    0.95    0.91
   5  -7  -7    7.06    1.93
  -5   7   7    6.07    1.50
   4  -7  -7   -0.31    0.83
  -4   7   7    2.52    1.01
   3  -7  -7   19.08    2.72
  -3   7   7   21.47    1.98
   2  -7  -7    5.12    1.45
  -2   7   7    6.39    1.24
   1  -7  -7    0.97    0.69
  -1   7   7    1.07    0.60
   0  -7  -7    2.27    0.90
   0   7   7    1.47    0.62
  -1  -7  -7    0.68    0.61
  -1  -7  -7    0.24    0.26
   1   7   7    0.50    0.45
  -2  -7  -7    2.78    0.64
  -2  -7  -7   -0.12    0.24
   2   7   7   -0.13    0.32
  -3  -7  -7   38.90    1.81
  -3  -7  -7   40.75    2.27
   3   7   7   37.80    2.15
  -4  -7  -7   41.86    2.11
  -4  -7  -7   39.42    2.04
   4   7   7   40.03    2.25
  -5  -7  -7   25.25    1.75
  -5  -7  -7   26.34    1.49
   5   7   7   24.88    1.85
  -6  -7  -7   -0.03    0.42
   6   7   7   -0.85    0.32
  -7  -7  -7    3.26    0.94
   7   7   7    1.85    0.80
  -8  -7  -7    0.05    0.52
   8   7   7    1.64    0.78
  -9  -7  -7    0.52    0.69
   9   7   7    1.85    0.91
 -10  -7  -7    2.23    0.96
  10   7   7    2.26    1.03
 -11  -7  -7    2.03    0.94
  11   7   7    0.04    0.67
 -12  -7  -7    0.47    0.89
  12   7   7    0.71    0.87
 -13  -7  -7   -0.66    0.77
  13   7   7    1.77    1.15
   6  -8  -7    0.40    1.27
  -6   8   7    1.03    0.92
   5  -8  -7    0.62    0.97
  -5   8   7    0.13    0.71
   4  -8  -7    1.28    1.26
  -4   8   7    1.52    0.84
   3  -8  -7    2.82    1.25
  -3   8   7    2.43    0.96
   2  -8  -7    1.39    0.89
  -2   8   7    0.21    0.52
   1  -8  -7   15.97    2.38
  -1   8   7   14.09    1.59
   0  -8  -7    4.42    1.30
   0   8   7    3.24    0.88
  -1  -8  -7   35.27    2.62
   1   8   7   34.70    2.19
  -2  -8  -7    0.56    0.68
  -2  -8  -7    0.28    0.34
   2   8   7   -0.55    0.28
  -3  -8  -7    6.20    0.91
  -3  -8  -7    6.49    1.16
   3   8   7    6.28    1.14
  -4  -8  -7    5.64    1.01
  -4  -8  -7    5.26    0.94
   4   8   7    5.67    1.07
  -5  -8  -7    0.32    0.49
   5   8   7    0.03    0.40
  -6  -8  -7    0.74    0.57
   6   8   7    0.39    0.49
  -7  -8  -7    7.19    1.36
   7   8   7    7.94    1.39
  -8  -8  -7    7.03    1.39
   8   8   7    7.04    1.45
  -9  -8  -7    4.40    1.17
   9   8   7    3.19    1.08
 -10  -8  -7    0.45    0.72
  10   8   7    0.28    0.66
 -11  -8  -7    0.59    0.77
  11   8   7    1.73    0.84
 -12  -8  -7    1.90    0.88
  12   8   7    3.28    1.20
 -13  -8  -7    1.10    0.97
  13   8   7    1.00    1.04
   6  -9  -7    1.41    1.44
  -6   9   7    1.93    1.07
   5  -9  -7    1.60    1.42
  -5   9   7    1.32    1.01
   4  -9  -7   -0.13    0.99
  -4   9   7    0.77    0.80
   3  -9  -7    2.44    1.15
   2  -9  -7    1.93    1.28
  -2   9   7    2.12    0.89
   1  -9  -7   -0.03    0.79
  -1   9   7    0.43    0.57
   0  -9  -7    1.98    0.98
   0   9   7    1.80    0.72
  -1  -9  -7    0.34    0.74
   1   9   7    0.23    0.48
  -2  -9  -7    1.34    0.47
  -2  -9  -7    2.36    0.93
   2   9   7    1.58    0.70
  -3  -9  -7    0.64    0.65
  -3  -9  -7    1.05    0.51
   3   9   7    0.27    0.48
  -4  -9  -7   47.56    2.58
  -4  -9  -7   48.38    2.27
   4   9   7   50.88    2.71
  -5  -9  -7    9.13    1.09
  -5  -9  -7    7.18    1.19
   5   9   7    6.68    1.24
  -6  -9  -7    0.83    0.60
   6   9   7    0.78    0.61
  -7  -9  -7    0.98    0.66
   7   9   7    0.84    0.71
  -8  -9  -7    1.12    0.80
   8   9   7    1.53    0.82
  -9  -9  -7   -0.06    0.61
   9   9   7    0.25    0.67
 -10  -9  -7    0.17    0.64
  10   9   7   -0.83    0.52
 -11  -9  -7   12.03    2.08
  11   9   7   12.40    2.11
 -12  -9  -7    2.26    1.06
  12   9   7   -0.26    0.69
 -13  -9  -7   -0.33    0.86
   5 -10  -7   -0.65    1.29
  -5  10   7   -0.95    0.82
   4 -10  -7    3.76    1.64
  -4  10   7    3.05    1.13
   3 -10  -7    4.22    1.76
  -3  10   7    4.83    1.29
   2 -10  -7    2.46    1.05
  -2  10   7    0.27    0.53
   1 -10  -7    3.03    1.38
  -1  10   7    5.36    1.25
   0 -10  -7    0.88    0.98
   0  10   7    0.28    0.54
  -1 -10  -7    0.72    0.82
   1  10   7    1.01    0.59
  -2 -10  -7   13.67    2.15
   2  10   7   13.07    1.46
  -3 -10  -7    1.26    0.53
  -3 -10  -7    1.47    0.86
   3  10   7    1.26    0.62
  -4 -10  -7    1.32    0.76
  -4 -10  -7    1.85    0.65
   4  10   7    1.37    0.74
  -5 -10  -7   11.44    1.51
  -5 -10  -7   13.09    1.36
   5  10   7    7.51    1.33
  -6 -10  -7    5.53    1.17
   6  10   7    5.42    1.23
  -7 -10  -7    1.46    0.77
   7  10   7    1.12    0.72
  -8 -10  -7    6.89    1.43
   8  10   7    8.86    1.65
  -9 -10  -7    4.37    1.20
   9  10   7    6.87    1.50
 -10 -10  -7    2.42    1.06
  10  10   7    4.07    1.34
 -11 -10  -7    6.23    1.57
  11  10   7    6.76    1.63
 -12 -10  -7    1.68    1.07
  12  10   7    1.68    1.05
   4 -11  -7   -0.07    1.24
  -4  11   7    0.43    0.76
   3 -11  -7    2.62    1.45
  -3  11   7    0.85    0.88
   2 -11  -7    6.06    1.82
  -2  11   7    5.87    1.41
   1 -11  -7    8.91    2.17
  -1  11   7    7.31    1.50
   0 -11  -7    1.36    0.93
   0  11   7    1.27    0.72
  -1 -11  -7    3.33    1.36
   1  11   7    4.31    1.08
  -2 -11  -7    1.36    0.95
   2  11   7    2.29    0.85
  -3 -11  -7    1.36    0.57
  -3 -11  -7    1.53    1.06
   3  11   7    1.08    0.67
  -4 -11  -7    3.67    0.86
  -4 -11  -7    4.49    1.23
   4  11   7    2.27    0.86
  -5 -11  -7    0.48    0.71
  -5 -11  -7    0.11    0.53
   5  11   7    0.15    0.53
  -6 -11  -7    1.78    0.87
   6  11   7    0.86    0.77
  -7 -11  -7    3.25    1.02
   7  11   7    4.34    1.16
  -8 -11  -7    1.02    0.80
   8  11   7    0.88    0.81
  -9 -11  -7    2.35    0.98
   9  11   7    2.62    1.11
 -10 -11  -7    0.28    0.76
  10  11   7   -0.52    0.69
 -11 -11  -7    4.13    1.32
  11  11   7    4.67    1.44
 -12 -11  -7    4.35    1.44
  12  11   7    5.21    1.59
   3 -12  -7    4.62    1.90
  -3  12   7    0.71    0.90
   2 -12  -7    7.26    1.92
  -2  12   7    4.31    1.32
   1 -12  -7    1.64    1.11
  -1  12   7    0.59    0.60
   0 -12  -7    0.65    1.06
   0  12   7    0.68    0.66
  -1 -12  -7    2.91    1.10
  -2 -12  -7    6.48    1.69
   2  12   7    6.95    1.35
  -3 -12  -7   -0.43    0.81
   3  12   7    0.34    0.56
  -4 -12  -7    0.16    0.47
  -4 -12  -7    0.00    0.75
   4  12   7   -0.38    0.38
  -5 -12  -7    0.60    0.70
  -5 -12  -7   -0.04    0.53
   5  12   7    0.27    0.56
  -6 -12  -7    1.85    0.78
   6  12   7   -0.02    0.60
  -7 -12  -7   -0.17    0.59
   7  12   7    0.12    0.51
  -8 -12  -7   11.14    1.80
   8  12   7    9.53    1.79
  -9 -12  -7    0.30    0.71
   9  12   7    2.11    1.00
 -10 -12  -7    1.68    1.01
  10  12   7   -0.70    0.57
 -11 -12  -7   -1.34    0.60
  11  12   7   -0.62    0.71
 -12 -12  -7    0.70    0.89
   2 -13  -7    4.86    2.04
  -2  13   7    1.67    0.90
   1 -13  -7    2.11    1.50
  -1  13   7    2.12    1.04
   0 -13  -7   -0.02    1.06
   0  13   7    0.65    0.67
  -1 -13  -7    3.34    1.49
   1  13   7    2.44    0.95
  -2 -13  -7   12.86    2.39
   2  13   7    9.12    1.58
  -3 -13  -7   17.38    2.57
   3  13   7   19.04    1.88
  -4 -13  -7    1.67    0.92
   4  13   7   -0.02    0.56
  -5 -13  -7    0.74    0.62
  -5 -13  -7    0.78    0.74
   5  13   7    1.44    0.74
  -6 -13  -7    0.40    0.67
   6  13   7    0.19    0.63
  -7 -13  -7    8.27    1.60
   7  13   7    7.24    1.52
  -8 -13  -7    4.73    1.25
   8  13   7    4.99    1.40
  -9 -13  -7   -0.22    0.69
   9  13   7   -1.04    0.50
 -10 -13  -7    0.66    0.80
  10  13   7    0.69    0.87
 -11 -13  -7   12.32    2.20
  11  13   7   17.15    2.65
   0 -14  -7   -0.29    1.10
   0  14   7    0.89    0.86
  -1 -14  -7    1.68    1.33
   1  14   7    0.10    0.70
  -2 -14  -7    6.21    1.78
   2  14   7    3.27    1.08
  -3 -14  -7    3.48    1.45
   3  14   7    3.06    1.01
  -4 -14  -7    2.56    1.14
   4  14   7    0.40    0.59
   5  14   7   -0.02    0.63
  -6 -14  -7    5.85    1.30
   6  14   7    6.48    1.49
  -7 -14  -7    6.84    1.48
   7  14   7    5.13    1.34
  -8 -14  -7    1.59    0.90
   8  14   7    2.15    0.97
  -9 -14  -7    0.62    0.83
   9  14   7    0.75    0.84
 -10 -14  -7    0.39    0.87
  10  14   7   -1.04    0.71
  -1 -15  -7    3.66    1.90
  -2 -15  -7    5.62    1.72
   2  15   7    3.18    1.13
  -3 -15  -7    7.13    1.81
   3  15   7    3.65    1.19
  -4 -15  -7   -0.07    0.96
   4  15   7    0.38    0.68
   5  15   7    0.09    0.68
   6  15   7    2.12    1.02
  -7 -15  -7    2.01    1.01
   7  15   7    0.81    0.79
  -8 -15  -7    5.47    1.53
   8  15   7    5.99    1.52
  -9 -15  -7    1.24    1.06
   9  15   7    3.01    1.15
   5  14  -8   -0.21    0.78
  -5 -14   8    0.16    0.87
   4  14  -8    0.68    0.80
  -4 -14   8    0.74    0.98
   3  14  -8    2.51    1.11
  -3 -14   8    0.95    1.03
   2  14  -8    4.91    1.41
  -2 -14   8    2.30    1.11
   7  13  -8    2.26    1.10
  -7 -13   8    2.81    1.04
   6  13  -8    3.62    1.34
  -6 -13   8    3.11    1.23
   5  13  -8   24.71    2.57
  -5 -13   8   25.55    2.51
   4  13  -8    0.37    0.70
  -4 -13   8    0.06    0.89
   3  13  -8    2.24    1.00
  -3 -13   8    2.01    1.17
   2  13  -8    3.98    1.20
  -2 -13   8    3.96    1.29
   1  13  -8    1.19    0.86
  -1 -13   8    1.88    1.01
   0  13  -8    2.99    1.20
   0 -13   8    4.28    1.39
  -1  13  -8    1.31    0.95
   1 -13   8    0.08    0.86
   8  12  -8    0.94    0.90
   7  12  -8    0.93    0.89
  -7 -12   8    2.26    1.02
   6  12  -8    9.41    1.83
  -6 -12   8   10.29    1.97
   5  12  -8   -0.83    0.56
  -5 -12   8    0.56    0.85
   4  12  -8   16.66    2.35
  -4 -12   8   17.80    2.09
   3  12  -8    4.90    1.42
  -3 -12   8    6.17    1.52
   2  12  -8    1.57    0.83
  -2 -12   8   -0.72    0.52
   1  12  -8    0.15    0.80
  -1 -12   8    2.05    0.99
   0  12  -8   10.29    2.01
   0 -12   8    6.65    1.69
  -1  12  -8    2.06    1.12
   1 -12   8    2.08    0.99
  -2  12  -8   -0.47    0.73
   2 -12   8    1.23    1.02
   9  11  -8    2.11    1.13
   8  11  -8    1.53    0.99
  -8 -11   8    3.59    1.10
   7  11  -8    1.93    0.92
  -7 -11   8    2.02    0.90
   6  11  -8    7.16    1.54
  -6 -11   8    8.13    1.64
   5  11  -8    1.32    0.81
  -5 -11   8    2.46    1.06
   4  11  -8    0.60    0.75
  -4 -11   8    2.26    0.98
   3  11  -8    4.59    1.27
  -3 -11   8    3.78    1.31
   2  11  -8    0.07    0.54
  -2 -11   8    2.21    0.87
   1  11  -8    2.00    0.89
  -1 -11   8    0.42    0.77
   0  11  -8   -0.91    0.42
   0 -11   8    1.69    0.93
  -1  11  -8    8.12    1.70
   1 -11   8   10.01    1.92
  -2  11  -8    1.91    1.01
   2 -11   8    1.10    0.94
  -3  11  -8    7.27    1.72
   3 -11   8    4.26    1.54
  -4  11  -8    1.48    1.01
   4 -11   8   -0.61    1.02
   9  10  -8    0.55    0.83
   8  10  -8    3.20    1.14
  -8 -10   8    3.69    0.99
   7  10  -8    3.07    1.05
  -7 -10   8    3.87    1.20
   6  10  -8    1.43    0.84
  -6 -10   8    2.29    0.94
   5  10  -8    1.55    0.83
  -5 -10   8    1.24    0.78
   4  10  -8   11.83    1.88
  -4 -10   8   10.69    1.81
   3  10  -8   -0.58    0.41
  -3 -10   8    0.86    0.65
   2  10  -8    0.36    0.61
  -2 -10   8   -0.02    0.79
   1  10  -8    0.06    0.68
  -1 -10   8    1.30    0.82
   0  10  -8    1.15    0.83
   0 -10   8   -0.05    0.70
  -1  10  -8   -0.06    0.56
   1 -10   8   -0.49    0.58
  -2  10  -8    1.14    0.82
   2 -10   8    1.72    0.92
  -3  10  -8    3.01    1.06
   3 -10   8    1.17    1.10
  -4  10  -8    0.74    0.88
   4 -10   8   -0.49    0.89
  -5  10  -8   -0.62    0.68
   5 -10   8    0.27    1.09
  10   9  -8   -0.35    0.68
   9   9  -8    5.66    1.44
   8   9  -8   -0.34    0.61
  -8  -9   8    1.31    0.85
   7   9  -8    0.75    0.71
  -7  -9   8    0.46    0.70
   6   9  -8    2.93    0.96
  -6  -9   8    4.06    1.17
   5   9  -8    0.63    0.60
  -5  -9   8   -0.75    0.52
   4   9  -8    0.41    0.59
  -4  -9   8   -0.15    0.54
   3   9  -8    2.25    0.87
  -3  -9   8    0.98    0.80
   2   9  -8   17.30    1.80
  -2  -9   8   18.82    2.01
   1   9  -8    0.50    0.61
  -1  -9   8    0.04    0.59
   0   9  -8    6.28    1.39
   0  -9   8    7.08    1.54
  -1   9  -8    2.65    1.02
   1  -9   8    4.11    1.22
  -2   9  -8    1.01    0.74
   2  -9   8    1.78    0.85
  -3   9  -8    0.58    0.67
   3  -9   8    1.20    0.94
  -4   9  -8    0.75    0.84
   4  -9   8    0.63    1.00
  -5   9  -8    1.40    0.90
   5  -9   8    1.86    1.30
  -6   9  -8   -1.11    0.74
   6  -9   8    0.27    1.09
  10   8  -8    1.98    0.96
   9   8  -8    1.18    0.81
   9   8  -8    0.81    0.86
   8   8  -8    1.63    0.88
  -8  -8   8    3.47    1.07
   7   8  -8    0.89    0.73
  -7  -8   8    1.87    0.73
   6   8  -8   -0.08    0.47
  -6  -8   8    0.22    0.55
   5   8  -8    1.25    0.70
  -5  -8   8    1.52    0.75
   4   8  -8    3.96    1.06
  -4  -8   8    5.19    1.31
   3   8  -8    9.24    1.51
  -3  -8   8   14.09    1.67
   2   8  -8    8.62    1.44
  -2  -8   8   10.38    1.77
   1   8  -8    9.30    1.59
  -1  -8   8    8.28    1.59
   0   8  -8    1.83    0.85
   0  -8   8    1.86    0.84
  -1   8  -8    9.09    1.62
   1  -8   8    7.92    1.61
  -2   8  -8    6.09    1.42
   2  -8   8    7.57    1.54
  -3   8  -8    9.68    1.78
   3  -8   8    6.73    1.55
  -4   8  -8   -0.30    0.66
   4  -8   8    0.75    0.88
  -5   8  -8    5.42    1.48
   5  -8   8    4.11    1.45
  -6   8  -8    2.60    1.24
   6  -8   8    1.18    1.13
  -7   8  -8   -1.04    0.70
   7  -8   8   -0.21    1.05
  10   7  -8   19.80    2.76
   9   7  -8    2.23    1.20
   9   7  -8    1.41    0.99
  -9  -7   8    2.08    0.85
   8   7  -8    2.14    0.87
   8   7  -8    2.14    0.91
  -8  -7   8    2.45    1.05
   7   7  -8    2.43    0.91
   7   7  -8    1.20    0.73
  -7  -7   8    2.10    0.83
   6   7  -8    0.46    0.52
   6   7  -8    0.85    0.62
  -6  -7   8    0.77    0.62
   5   7  -8    9.75    1.14
   5   7  -8    9.02    1.42
  -5  -7   8   11.26    1.77
   4   7  -8    4.86    1.05
  -4  -7   8    6.47    1.28
   3   7  -8    6.38    1.23
  -3  -7   8    6.22    1.40
   2   7  -8    3.79    0.97
  -2  -7   8    3.28    1.00
   1   7  -8    0.46    0.55
  -1  -7   8    0.78    0.64
   0   7  -8    1.32    0.70
   0  -7   8    1.11    0.73
  -1   7  -8    1.10    0.69
   1  -7   8    0.95    0.76
  -2   7  -8   11.61    1.78
   2  -7   8   11.62    1.82
  -3   7  -8   -0.02    0.52
   3  -7   8    1.32    0.78
  -4   7  -8    5.69    1.40
   4  -7   8    3.48    1.18
  -5   7  -8    1.32    0.90
   5  -7   8   -0.92    0.69
  -6   7  -8    5.77    1.65
   6  -7   8    3.33    1.32
  -7   7  -8    0.77    0.88
   7  -7   8    2.77    1.31
  -8   7  -8    4.49    1.46
  10   6  -8    2.28    1.15
   9   6  -8    2.03    0.98
  -9  -6   8    2.08    0.84
   8   6  -8    1.38    1.00
  -8  -6   8    3.36    1.05
  -8  -6   8    2.69    0.89
   7   6  -8    2.99    0.90
  -7  -6   8    3.93    1.10
  -7  -6   8    3.86    1.02
   6   6  -8    2.09    0.75
  -6  -6   8    2.61    0.93
  -6  -6   8    3.43    0.88
   5   6  -8    0.31    0.46
  -5  -6   8    0.80    0.61
   4   6  -8   61.51    2.87
  -4  -6   8   61.13    2.25
  -4  -6   8   58.22    3.11
   3   6  -8    3.62    0.91
  -3  -6   8    3.33    1.10
   2   6  -8   30.39    2.02
  -2  -6   8   28.76    2.14
   1   6  -8    0.18    0.39
  -1  -6   8    0.41    0.61
   0   6  -8    5.29    1.11
   0  -6   8    4.93    1.21
  -1   6  -8   -0.50    0.39
   1  -6   8   -0.20    0.43
  -2   6  -8    0.97    0.60
   2  -6   8    0.10    0.62
  -3   6  -8    1.59    0.75
   3  -6   8    0.81    0.61
  -4   6  -8    2.46    1.00
   4  -6   8    2.18    0.90
  -5   6  -8    1.49    0.91
   5  -6   8    1.18    0.86
  -6   6  -8    3.25    1.30
   6  -6   8    0.52    0.90
  -7   6  -8   -0.85    0.58
   7  -6   8    0.04    0.91
  -8   6  -8    4.69    1.48
   8  -6   8    1.52    1.17
 -10  -5   8    5.22    1.60
   9   5  -8    2.07    0.93
  -9  -5   8    2.66    1.06
   8   5  -8    0.59    0.77
  -8  -5   8    1.24    0.67
  -8  -5   8    0.86    0.79
  -7  -5   8    5.96    1.26
   6   5  -8    2.14    0.75
  -6  -5   8    2.98    0.90
  -6  -5   8    2.78    0.95
   5   5  -8    2.48    0.72
  -5  -5   8    4.79    0.84
  -5  -5   8    1.85    0.80
   4   5  -8   14.30    1.33
  -4  -5   8   15.96    1.20
  -4  -5   8   12.96    1.50
   3   5  -8    9.11    1.27
  -3  -5   8   12.93    0.94
  -3  -5   8    9.55    1.53
   2   5  -8   -0.17    0.36
  -2  -5   8    0.03    0.48
   1   5  -8    7.00    1.14
  -1  -5   8    8.69    1.44
   0   5  -8   27.79    1.94
   0  -5   8   28.00    2.09
  -1   5  -8    9.70    1.45
   1  -5   8    9.60    1.50
  -2   5  -8   36.91    2.40
   2  -5   8   29.66    2.16
  -3   5  -8    2.19    0.83
   3  -5   8    1.76    0.83
  -4   5  -8   32.27    2.49
   4  -5   8   27.48    2.15
  -5   5  -8    2.17    1.00
   5  -5   8    2.45    0.93
  -6   5  -8    3.94    1.19
   6  -5   8    1.12    0.87
  -7   5  -8    6.77    1.66
   7  -5   8    7.86    1.56
  -8   5  -8    3.29    1.31
   8  -5   8    4.74    1.30
  -9   5  -8    1.57    1.06
 -10  -4   8    2.96    1.19
   9   4  -8    1.45    1.01
  -9  -4   8    0.41    0.87
   8   4  -8    8.19    1.74
  -8  -4   8    7.36    1.59
   7   4  -8    8.04    1.70
  -7  -4   8    6.95    1.40
  -7  -4   8    7.62    1.11
   6   4  -8   -0.29    0.35
  -6  -4   8    0.30    0.58
  -6  -4   8    1.01    0.73
   5   4  -8    0.73    0.47
  -5  -4   8    0.52    0.46
  -5  -4   8    2.19    0.80
   4   4  -8    3.31    0.75
  -4  -4   8    3.96    1.01
  -4  -4   8    4.53    0.79
   3   4  -8   46.28    2.23
  -3  -4   8   48.00    2.00
  -3  -4   8   45.62    2.63
   2   4  -8    7.02    1.05
  -2  -4   8    9.15    0.74
  -2  -4   8    7.54    1.27
   1   4  -8   51.33    2.40
  -1  -4   8   51.28    1.60
  -1  -4   8   50.35    2.69
   0   4  -8   -0.10    0.34
   0  -4   8    0.06    0.45
  -1   4  -8   10.77    1.46
   1  -4   8    9.87    1.46
   1  -4   8   13.60    0.58
  -2   4  -8    3.61    0.95
   2  -4   8    4.99    0.38
   2  -4   8    2.65    0.84
  -3   4  -8    6.13    1.26
   3  -4   8    5.65    1.13
  -4   4  -8   -0.32    0.46
   4  -4   8   -0.08    0.47
  -5   4  -8    2.11    0.88
   5  -4   8    1.02    0.63
  -6   4  -8    8.11    1.63
   6  -4   8    7.94    1.39
  -7   4  -8   -0.36    0.51
   7  -4   8    1.05    0.66
  -8   4  -8    0.93    0.82
  -9   4  -8    3.09    1.27
 -10   4  -8    2.45    1.25
 -10  -3   8   13.38    2.40
   9   3  -8    3.03    1.12
  -9  -3   8    2.44    1.12
   8   3  -8   16.90    2.01
  -8  -3   8   17.19    2.39
   7   3  -8    3.94    1.25
  -7  -3   8    2.10    0.96
   6   3  -8    4.44    0.86
   6   3  -8    5.33    1.47
  -6  -3   8    3.86    1.04
   5   3  -8   14.61    1.21
  -5  -3   8   14.20    1.49
  -5  -3   8   14.46    1.59
   4   3  -8    5.63    0.88
  -4  -3   8    6.49    1.27
  -4  -3   8    9.40    1.00
   3   3  -8    0.39    0.37
  -3  -3   8   -0.43    0.37
  -3  -3   8    1.76    0.45
   2   3  -8    0.93    0.43
  -2  -3   8    0.95    0.60
   1   3  -8    5.40    0.91
  -1  -3   8    7.78    0.66
  -1  -3   8    6.44    1.22
   0   3  -8   21.79    1.53
   0  -3   8   19.92    1.64
   0  -3   8   21.23    0.99
  -1   3  -8    0.30    0.38
   1  -3   8    0.05    0.38
  -2   3  -8   17.48    1.53
   2  -3   8   18.42    1.62
   2  -3   8   19.30    0.86
  -3   3  -8    6.82    1.29
   3  -3   8    6.65    1.16
   3  -3   8    8.09    0.61
  -4   3  -8    4.93    1.15
   4  -3   8    6.40    0.66
   4  -3   8    4.10    0.98
  -5   3  -8    2.31    0.90
   5  -3   8    1.62    0.73
  -6   3  -8   -0.46    0.44
   6  -3   8    0.14    0.53
  -7   3  -8    0.62    0.79
   7  -3   8    0.38    0.58
   7  -3   8    0.11    0.56
  -8   3  -8    0.64    0.76
  -9   3  -8    8.95    1.89
 -10   3  -8   12.48    2.27
 -10  -2   8    1.96    1.21
   9   2  -8    1.38    1.02
  -9  -2   8    0.80    0.90
   8   2  -8    1.05    0.81
  -8  -2   8    1.17    0.89
   7   2  -8    1.03    0.86
  -7  -2   8    1.66    0.90
   6   2  -8    2.59    0.99
   6   2  -8    2.43    0.62
  -6  -2   8    2.59    0.92
   5   2  -8    5.34    0.83
   5   2  -8    4.48    1.30
  -5  -2   8    5.04    1.09
   4   2  -8   15.76    1.12
  -4  -2   8   15.93    1.58
  -4  -2   8   16.92    1.48
   3   2  -8   11.78    0.99
  -3  -2   8   12.16    1.36
  -3  -2   8   12.00    1.11
   2   2  -8    0.27    0.31
  -2  -2   8    0.76    0.31
  -2  -2   8    0.21    0.38
   1   2  -8    4.69    0.81
  -1  -2   8    6.49    1.07
  -1  -2   8    7.90    0.71
   0   2  -8    0.06    0.30
   0  -2   8    0.22    0.40
   0  -2   8    0.87    0.24
  -1   2  -8    0.45    0.37
   1  -2   8    0.94    0.28
   1  -2   8    0.47    0.47
  -2   2  -8    1.45    0.57
   2  -2   8    1.10    0.54
   2  -2   8    1.84    0.38
  -3   2  -8    0.65    0.47
   3  -2   8   -0.06    0.40
  -4   2  -8    5.92    1.20
   4  -2   8    9.03    0.80
   4  -2   8    7.52    1.23
  -5   2  -8    0.40    0.50
   5  -2   8    1.46    0.53
   5  -2   8    0.60    0.52
  -6   2  -8    2.40    1.00
   6  -2   8    2.78    0.80
   6  -2   8    3.07    0.72
  -7   2  -8   10.24    1.81
   7  -2   8   10.77    1.46
   7  -2   8   10.13    1.42
  -8   2  -8    0.88    0.75
   8  -2   8    0.59    0.58
  -9   2  -8    0.02    0.63
   9  -2   8    1.63    0.78
 -10   2  -8    1.66    0.99
 -11   2  -8    2.99    1.35
 -10  -1   8    0.97    1.04
   9   1  -8    3.76    1.43
  -9  -1   8    3.82    1.36
   8   1  -8   -0.01    0.69
  -8  -1   8    1.27    0.89
   7   1  -8    1.56    1.00
  -7  -1   8    3.61    1.20
   6   1  -8    0.85    0.76
  -6  -1   8   -0.16    0.50
   5   1  -8    5.75    1.32
   5   1  -8    7.13    0.75
  -5  -1   8    8.58    1.48
   4   1  -8    1.46    0.86
   4   1  -8    1.62    0.45
  -4  -1   8    1.56    0.69
   3   1  -8   32.80    1.45
  -3  -1   8   34.67    1.95
  -3  -1   8   27.42    2.01
   2   1  -8    1.41    0.43
  -2  -1   8    1.19    0.45
  -2  -1   8    2.86    0.58
   1   1  -8   24.07    1.33
  -1  -1   8   24.48    1.36
  -1  -1   8   23.09    1.69
   0   1  -8    0.32    0.33
   0  -1   8    1.17    0.34
   0  -1   8    1.03    0.55
  -1   1  -8    8.58    0.92
   1  -1   8    9.59    1.31
   1  -1   8    9.57    0.74
  -2   1  -8   15.29    1.32
   2  -1   8   16.10    1.39
   2  -1   8   16.63    0.95
  -3   1  -8    3.30    0.83
   3  -1   8    2.93    0.77
   3  -1   8    3.48    0.59
  -4   1  -8    6.00    1.15
   4  -1   8    6.63    1.08
   4  -1   8    6.97    0.76
  -5   1  -8   12.92    1.76
   5  -1   8   15.12    1.34
   5  -1   8   15.70    1.17
  -6   1  -8    0.58    0.63
   6  -1   8    0.50    0.50
   6  -1   8    1.96    0.64
  -7   1  -8    4.95    1.28
   7  -1   8    3.76    0.88
   7  -1   8    3.69    0.93
  -8   1  -8    6.30    1.52
   8  -1   8    6.86    1.30
  -9   1  -8    7.75    1.72
   9  -1   8    8.91    1.51
 -10   1  -8    0.92    1.09
  10  -1   8    4.37    1.16
 -11   1  -8   -0.66    0.68
  11  -1   8    1.56    0.91
 -10   0   8    4.79    1.69
   9   0  -8    0.01    0.96
  -9   0   8    0.83    0.94
   8   0  -8    1.21    1.00
  -8   0   8    0.82    0.74
   7   0  -8    0.38    0.76
  -7   0   8    0.44    0.71
   6   0  -8    0.64    0.71
  -6   0   8    0.61    0.64
   5   0  -8    0.94    0.74
  -5   0   8   -0.41    0.47
   4   0  -8   12.36    1.87
   4   0  -8   12.90    0.83
  -4   0   8   15.80    1.51
   3   0  -8    8.91    0.69
   3   0  -8    8.90    1.53
  -3   0   8    9.74    1.05
   2   0  -8    4.03    0.60
  -2   0   8    4.95    0.81
  -2   0   8    4.16    0.96
   1   0  -8   11.01    0.83
  -1   0   8   11.05    1.24
  -1   0   8   11.22    1.02
   0   0  -8   13.75    0.99
   0   0   8   14.82    1.03
   0   0   8   12.86    1.24
  -1   0  -8   28.74    1.57
   1   0   8   29.29    1.37
   1   0   8   28.39    1.76
  -2   0  -8    1.69    0.58
   2   0   8    1.48    0.41
   2   0   8    1.81    0.60
  -3   0  -8    0.15    0.34
   3   0   8    1.27    0.36
   3   0   8    0.10    0.36
  -4   0  -8   10.18    1.45
   4   0   8   11.37    0.94
   4   0   8    9.92    1.04
  -5   0  -8   10.81    1.62
   5   0   8    9.93    0.99
   5   0   8    9.21    1.00
  -6   0  -8    0.94    0.65
   6   0   8    1.80    0.57
   6   0   8    1.33    0.55
  -7   0  -8    0.68    0.75
   7   0   8    1.02    0.62
   7   0   8    0.54    0.53
  -8   0  -8   -0.61    0.56
   8   0   8   -0.52    0.36
  -9   0  -8    3.59    1.16
   9   0   8    2.28    0.89
 -10   0  -8   -0.12    0.66
  10   0   8    0.41    0.68
 -11   0  -8    0.25    0.82
  11   0   8    0.60    0.81
  10  -1  -8    1.37    1.27
 -10   1   8    1.27    1.18
   9  -1  -8    0.08    0.96
  -9   1   8    3.16    1.21
   8  -1  -8   16.36    2.64
  -8   1   8   11.48    2.10
   7  -1  -8    1.33    1.00
  -7   1   8    0.38    0.73
   6  -1  -8    2.56    1.10
  -6   1   8    2.89    1.00
   5  -1  -8    5.55    1.37
  -5   1   8    4.23    1.13
   4  -1  -8    0.29    0.63
  -4   1   8    1.74    0.68
   3  -1  -8   21.87    0.85
   3  -1  -8   20.62    1.96
  -3   1   8   23.57    1.75
   2  -1  -8   10.13    0.63
   2  -1  -8   11.68    1.71
  -2   1   8   12.40    1.13
   1  -1  -8    0.88    0.41
   1  -1  -8    0.29    0.25
  -1   1   8   -0.15    0.27
   0  -1  -8    2.83    0.55
   0   1   8    2.81    0.59
   0   1   8    2.12    0.68
  -1  -1  -8   19.44    1.21
   1   1   8   19.33    1.47
   1   1   8   18.88    1.19
  -2  -1  -8   16.47    1.23
   2   1   8   16.59    1.29
   2   1   8   16.44    1.10
  -3  -1  -8   30.51    1.82
   3   1   8   32.27    1.73
   3   1   8   34.47    1.60
  -4  -1  -8   36.03    2.13
   4   1   8   35.45    1.76
   4   1   8   37.05    1.79
  -5  -1  -8   -0.28    0.32
   5   1   8   -0.10    0.32
   5   1   8   -0.09    0.38
  -6  -1  -8    1.04    0.68
   6   1   8    1.35    0.49
   6   1   8    1.67    0.61
  -7  -1  -8    1.81    0.84
   7   1   8    0.63    0.49
   7   1   8    1.18    0.65
  -8  -1  -8    9.94    1.78
   8   1   8    8.26    1.43
  -9  -1  -8   21.10    2.20
   9   1   8   22.22    2.01
 -10  -1  -8    0.29    0.78
  10   1   8    1.19    0.84
 -11  -1  -8    4.91    1.47
  11   1   8    6.00    1.41
 -12  -1  -8    1.12    1.00
  12   1   8    3.19    1.19
   9  -2  -8    3.68    1.64
  -9   2   8    4.21    1.50
   8  -2  -8    1.29    1.18
  -8   2   8   -0.18    0.68
   7  -2  -8   12.93    2.32
  -7   2   8   12.52    2.14
   6  -2  -8   20.75    2.35
  -6   2   8   19.67    2.06
   5  -2  -8   28.01    2.50
  -5   2   8   29.39    2.34
   4  -2  -8   38.64    2.85
  -4   2   8   37.72    2.46
   3  -2  -8    2.21    0.87
  -3   2   8    1.39    0.66
   2  -2  -8    1.87    0.70
  -2   2   8    1.02    0.47
   1  -2  -8    2.55    0.83
   1  -2  -8    2.60    0.38
  -1   2   8    3.11    0.72
   0  -2  -8    3.17    0.50
   0  -2  -8    3.42    0.89
   0   2   8    3.38    0.68
  -1  -2  -8    7.01    0.69
  -1  -2  -8    8.40    1.23
   1   2   8    7.97    0.82
  -2  -2  -8   41.77    1.85
   2   2   8   39.16    1.96
   2   2   8   43.03    1.88
  -3  -2  -8   62.73    2.49
   3   2   8   63.74    2.36
   3   2   8   65.75    2.45
  -4  -2  -8    5.72    1.03
   4   2   8    5.76    0.89
   4   2   8    6.15    0.89
  -5  -2  -8    3.07    0.87
   5   2   8    1.86    0.59
   5   2   8    2.08    0.54
  -6  -2  -8    0.77    0.59
   6   2   8    1.04    0.54
   6   2   8    1.24    0.46
  -7  -2  -8    0.30    0.58
   7   2   8    0.27    0.50
  -8  -2  -8    0.20    0.58
   8   2   8   -0.02    0.52
  -9  -2  -8    0.99    0.75
   9   2   8    1.31    0.74
 -10  -2  -8    0.96    0.86
  10   2   8   -0.33    0.56
 -11  -2  -8    0.15    0.81
  11   2   8    1.54    0.95
 -12  -2  -8    2.01    1.10
  12   2   8    1.26    0.96
   9  -3  -8    8.01    2.17
  -9   3   8    7.37    1.92
   8  -3  -8    2.61    1.41
  -8   3   8    3.94    1.37
   7  -3  -8    0.68    0.88
  -7   3   8    1.16    0.86
   6  -3  -8    1.58    0.96
  -6   3   8    0.62    0.75
   5  -3  -8    2.44    1.16
  -5   3   8    4.12    1.15
   4  -3  -8   40.51    2.97
  -4   3   8   40.65    2.62
   3  -3  -8    8.56    1.64
  -3   3   8    8.19    1.34
   2  -3  -8    0.86    0.64
  -2   3   8    0.50    0.46
   1  -3  -8    3.42    0.93
  -1   3   8    3.00    0.72
   0  -3  -8    2.72    0.43
   0  -3  -8    4.96    0.93
   0   3   8    2.78    0.68
  -1  -3  -8    1.93    0.44
  -1  -3  -8    1.31    0.55
   1   3   8    1.06    0.45
  -2  -3  -8    0.03    0.34
  -2  -3  -8    0.28    0.35
   2   3   8    0.28    0.35
  -3  -3  -8   36.02    1.95
  -3  -3  -8   37.69    1.88
   3   3   8   40.74    1.94
  -4  -3  -8    1.80    0.66
  -4  -3  -8    1.92    0.55
   4   3   8    1.68    0.60
  -5  -3  -8    0.04    0.39
   5   3   8    0.27    0.36
   5   3   8    1.36    0.48
  -6  -3  -8    3.57    0.95
   6   3   8    3.38    0.63
   6   3   8    4.31    0.93
  -7  -3  -8   15.63    1.70
   7   3   8   15.18    1.54
  -8  -3  -8   32.92    2.53
   8   3   8   32.46    2.34
  -9  -3  -8   12.54    1.99
   9   3   8   10.45    1.66
 -10  -3  -8   19.54    2.58
  10   3   8   15.75    2.15
 -11  -3  -8    1.15    0.99
  11   3   8    1.76    0.96
 -12  -3  -8    1.56    1.04
  12   3   8    1.90    1.06
   8  -4  -8    5.90    1.89
  -8   4   8    4.94    1.63
   7  -4  -8    1.62    1.16
  -7   4   8    1.47    0.99
   6  -4  -8   12.67    2.38
  -6   4   8   13.39    2.16
   5  -4  -8   14.98    2.43
  -5   4   8   13.87    2.06
   4  -4  -8    2.54    1.14
  -4   4   8    2.44    0.94
   3  -4  -8    0.48    0.77
  -3   4   8    1.01    0.58
   2  -4  -8   14.77    1.66
  -2   4   8   13.42    1.41
   1  -4  -8   38.53    2.58
  -1   4   8   37.17    2.15
   0  -4  -8    3.48    0.33
   0  -4  -8    2.94    0.87
   0   4   8    3.50    0.77
  -1  -4  -8    0.70    0.51
  -1  -4  -8    0.47    0.29
   1   4   8    0.35    0.29
  -2  -4  -8   22.90    1.65
  -2  -4  -8   23.19    1.31
   2   4   8   22.13    1.51
  -3  -4  -8   11.15    1.09
  -3  -4  -8    9.39    0.96
   3   4   8   11.68    1.06
  -4  -4  -8    2.08    0.50
  -4  -4  -8    0.15    0.37
   4   4   8    0.62    0.43
  -5  -4  -8   11.00    1.22
  -5  -4  -8   13.30    1.04
   5   4   8   11.72    1.24
  -6  -4  -8    2.24    0.82
   6   4   8    1.76    0.73
  -7  -4  -8    0.34    0.60
   7   4   8    0.36    0.54
  -8  -4  -8   21.89    2.07
   8   4   8   24.50    2.03
  -9  -4  -8    1.83    0.93
   9   4   8    0.08    0.53
 -10  -4  -8    9.56    1.85
  10   4   8    8.75    1.66
 -11  -4  -8    5.50    1.58
  11   4   8    4.30    1.30
 -12  -4  -8    9.61    1.86
  12   4   8    7.72    1.70
   8  -5  -8    0.71    1.20
  -8   5   8    0.13    1.03
   7  -5  -8    6.19    1.98
  -7   5   8    3.66    1.34
   6  -5  -8    3.85    1.56
  -6   5   8    2.23    1.07
   5  -5  -8   17.38    2.75
  -5   5   8   14.58    2.12
   4  -5  -8    0.31    0.89
  -4   5   8   -0.67    0.43
   3  -5  -8    0.33    0.67
  -3   5   8    0.24    0.50
   2  -5  -8   27.34    2.42
  -2   5   8   26.08    1.97
   1  -5  -8    0.90    0.67
  -1   5   8    0.66    0.47
   0  -5  -8    0.87    0.51
   0   5   8    0.10    0.35
  -1  -5  -8    0.41    0.29
  -1  -5  -8    1.59    0.53
   1   5   8    0.03    0.36
  -2  -5  -8    3.13    0.80
  -2  -5  -8    3.73    0.67
   2   5   8    3.05    0.73
  -3  -5  -8   19.71    1.48
  -3  -5  -8   17.01    1.23
   3   5   8   16.89    1.38
  -4  -5  -8    6.56    0.93
  -4  -5  -8    3.53    0.82
   4   5   8    3.47    0.82
  -5  -5  -8    8.65    0.84
  -5  -5  -8    7.46    1.18
   5   5   8    8.44    1.30
  -6  -5  -8    3.90    1.00
  -6  -5  -8    7.51    0.69
   6   5   8    6.78    1.21
  -7  -5  -8   24.87    2.02
   7   5   8   25.33    2.00
  -8  -5  -8   47.35    2.94
   8   5   8   50.02    2.92
  -9  -5  -8   19.73    2.04
   9   5   8   16.65    1.80
 -10  -5  -8    2.08    1.01
  10   5   8    1.47    0.96
 -11  -5  -8    6.31    1.59
  11   5   8    6.19    1.54
 -12  -5  -8    3.03    1.36
  12   5   8    2.20    1.16
   7  -6  -8    5.30    1.91
  -7   6   8    3.18    1.32
   6  -6  -8    4.58    1.86
  -6   6   8    5.54    1.56
   5  -6  -8    0.59    0.92
  -5   6   8    0.28    0.63
   4  -6  -8   13.35    2.42
  -4   6   8    9.19    1.72
   3  -6  -8    2.54    1.18
  -3   6   8    2.81    0.96
   2  -6  -8    1.96    1.04
  -2   6   8    3.54    0.94
   1  -6  -8    4.97    1.28
  -1   6   8    4.80    1.07
   0  -6  -8    0.94    0.70
   0   6   8    0.66    0.51
  -1  -6  -8    0.23    0.24
  -1  -6  -8    1.14    0.72
   1   6   8    0.09    0.36
  -2  -6  -8    1.96    0.57
  -2  -6  -8    0.78    0.40
   2   6   8   -0.16    0.34
  -3  -6  -8    3.00    0.75
  -3  -6  -8    0.66    0.45
   3   6   8    0.83    0.52
  -4  -6  -8   13.29    1.24
  -4  -6  -8   15.08    1.29
   4   6   8   15.25    1.42
  -5  -6  -8    1.68    0.66
  -5  -6  -8    4.61    0.72
   5   6   8    2.30    0.74
  -6  -6  -8    6.44    1.22
   6   6   8    3.88    1.00
  -7  -6  -8    0.44    0.53
   7   6   8    0.15    0.52
  -8  -6  -8   11.66    1.77
   8   6   8   13.73    1.94
  -9  -6  -8   27.82    2.44
   9   6   8   30.20    2.42
 -10  -6  -8    0.91    0.77
  10   6   8   -0.89    0.45
 -11  -6  -8    5.77    1.53
  11   6   8    6.87    1.60
 -12  -6  -8    1.44    0.97
  12   6   8    1.02    0.99
 -13  -6  -8    3.93    1.36
  13   6   8    1.04    1.13
   7  -7  -8    0.61    1.29
  -7   7   8    0.96    0.96
   6  -7  -8    0.45    1.19
  -6   7   8    1.73    1.10
   5  -7  -8    1.79    1.38
  -5   7   8    4.34    1.32
   4  -7  -8    1.25    1.04
  -4   7   8    3.00    1.12
   3  -7  -8    6.44    1.76
  -3   7   8    6.83    1.42
   2  -7  -8    3.05    1.14
  -2   7   8    3.13    0.95
   1  -7  -8   16.27    2.37
  -1   7   8   15.30    1.62
   0  -7  -8   -0.21    0.53
   0   7   8    0.56    0.49
  -1  -7  -8    3.69    0.50
  -1  -7  -8    3.26    1.00
   1   7   8    2.92    0.86
  -2  -7  -8    1.01    0.67
  -2  -7  -8    0.90    0.41
   2   7   8    0.88    0.61
  -3  -7  -8    5.36    1.00
  -3  -7  -8    3.24    0.70
   3   7   8    3.33    0.88
  -4  -7  -8   17.37    1.39
  -4  -7  -8   19.14    1.53
   4   7   8   14.00    1.39
  -5  -7  -8   12.50    1.11
  -5  -7  -8    8.03    1.25
   5   7   8    7.61    1.25
  -6  -7  -8    1.43    0.71
   6   7   8    0.63    0.56
  -7  -7  -8    0.06    0.52
   7   7   8    0.52    0.59
  -8  -7  -8   13.41    1.91
   8   7   8   12.69    1.85
  -9  -7  -8    0.80    0.72
   9   7   8    3.16    1.02
 -10  -7  -8    1.04    0.86
  10   7   8    1.80    0.92
 -11  -7  -8    0.66    0.83
  11   7   8    1.13    0.99
 -12  -7  -8    0.48    0.75
  12   7   8    2.22    1.01
 -13  -7  -8    2.17    1.11
   6  -8  -8    6.85    2.19
  -6   8   8    7.48    1.87
   5  -8  -8   -0.43    1.16
  -5   8   8    0.81    0.88
   4  -8  -8    4.65    1.60
  -4   8   8    1.52    0.85
   3  -8  -8   12.11    2.42
  -3   8   8   11.48    1.87
   2  -8  -8   -0.49    0.69
  -2   8   8   -0.31    0.34
   1  -8  -8   21.49    2.36
  -1   8   8   18.87    1.86
   0  -8  -8    1.39    0.83
   0   8   8   -0.12    0.39
  -1  -8  -8    2.97    1.09
   1   8   8    2.73    0.88
  -2  -8  -8    1.46    0.46
  -2  -8  -8    2.54    0.92
   2   8   8    2.22    0.77
  -3  -8  -8    0.37    0.57
  -3  -8  -8    0.32    0.40
   3   8   8    0.43    0.51
  -4  -8  -8   23.08    1.61
  -4  -8  -8   25.37    1.84
   4   8   8   23.48    1.87
  -5  -8  -8    0.59    0.55
   5   8   8    0.71    0.60
  -6  -8  -8   12.90    1.40
   6   8   8   13.00    1.48
  -7  -8  -8    6.13    1.24
   7   8   8    6.85    1.41
  -8  -8  -8   18.16    1.88
   8   8   8   14.51    2.00
  -9  -8  -8    0.51    0.67
   9   8   8    0.91    0.77
 -10  -8  -8    7.97    1.63
  10   8   8    8.32    1.67
 -11  -8  -8   16.67    2.43
  11   8   8   15.29    2.30
 -12  -8  -8    1.17    1.00
  12   8   8    2.54    1.10
   5  -9  -8    1.25    1.42
  -5   9   8   -0.39    0.72
   4  -9  -8    2.59    1.32
  -4   9   8    1.22    0.87
   3  -9  -8    1.95    1.45
  -3   9   8    2.25    0.98
   2  -9  -8    4.21    1.61
  -2   9   8    4.04    1.16
   1  -9  -8    1.41    0.85
  -1   9   8    0.41    0.57
   0  -9  -8    2.06    1.09
   0   9   8    3.22    0.95
  -1  -9  -8    1.69    0.91
   1   9   8    0.38    0.54
  -2  -9  -8   -0.42    0.49
   2   9   8   -0.37    0.36
  -3  -9  -8    1.20    0.50
  -3  -9  -8    3.30    1.02
   3   9   8    1.54    0.69
  -4  -9  -8    4.82    1.05
  -4  -9  -8    4.47    0.91
   4   9   8    4.16    1.02
  -5  -9  -8    6.93    1.17
  -5  -9  -8    5.98    1.11
   5   9   8    6.61    1.23
  -6  -9  -8    1.71    0.80
   6   9   8    1.04    0.64
  -7  -9  -8    0.55    0.61
   7   9   8    0.28    0.58
  -8  -9  -8   -0.39    0.47
   8   9   8    0.17    0.60
  -9  -9  -8    3.84    1.14
   9   9   8    5.26    1.33
 -10  -9  -8    0.71    0.76
  10   9   8    0.19    0.76
 -11  -9  -8    0.32    0.84
  11   9   8    1.00    0.85
  12   9   8    1.82    0.90
   5 -10  -8    5.07    1.97
   4 -10  -8   -0.26    1.18
  -4  10   8    0.28    0.75
   3 -10  -8    4.41    1.70
  -3  10   8    5.40    1.41
   2 -10  -8    2.01    1.27
  -2  10   8    0.64    0.76
   1 -10  -8    7.11    1.86
  -1  10   8    5.66    1.39
   0 -10  -8    1.44    0.98
   0  10   8    1.59    0.78
  -1 -10  -8    1.05    1.08
   1  10   8    1.54    0.73
  -2 -10  -8    2.57    1.01
   2  10   8   -0.38    0.42
  -3 -10  -8    5.78    0.92
  -3 -10  -8    3.36    1.17
   3  10   8    3.26    0.97
  -4 -10  -8    7.49    1.46
  -4 -10  -8    6.71    1.07
   4  10   8    6.51    1.28
  -5 -10  -8    1.85    0.69
  -5 -10  -8    0.78    0.57
  -6 -10  -8    2.49    0.89
   6  10   8    2.09    0.87
  -7 -10  -8    0.19    0.56
   7  10   8   -0.52    0.49
  -8 -10  -8    2.90    1.01
   8  10   8    2.04    0.96
  -9 -10  -8   10.35    1.77
   9  10   8   10.61    1.89
 -10 -10  -8    6.35    1.56
  10  10   8    3.53    1.22
 -11 -10  -8   14.40    2.31
  11  10   8   17.46    2.59
 -12 -10  -8    2.67    1.37
  12  10   8    2.76    1.21
   4 -11  -8    3.05    2.00
  -4  11   8    4.54    1.47
   3 -11  -8    0.68    1.37
  -3  11   8   -0.05    0.68
   2 -11  -8    2.76    1.38
  -2  11   8    1.25    0.81
   1 -11  -8   -0.07    1.11
  -1  11   8    1.28    0.78
   0 -11  -8    5.38    1.70
   0  11   8    4.07    1.16
  -1 -11  -8    1.54    0.99
   1  11   8    0.09    0.51
  -2 -11  -8    2.37    1.22
   2  11   8    2.74    0.90
  -3 -11  -8   19.80    2.19
   3  11   8   19.93    1.89
  -4 -11  -8    6.26    1.47
  -4 -11  -8    6.63    1.12
   4  11   8    5.68    1.28
  -5 -11  -8    1.61    0.88
  -5 -11  -8    1.47    0.72
   5  11   8    1.37    0.75
  -6 -11  -8    1.18    0.67
   6  11   8    0.16    0.51
  -7 -11  -8    0.00    0.56
   7  11   8    0.78    0.73
  -8 -11  -8    4.92    1.26
   8  11   8    7.83    1.62
  -9 -11  -8   11.44    1.88
   9  11   8   15.04    2.22
 -10 -11  -8    5.77    1.51
  10  11   8    5.54    1.61
 -11 -11  -8   -0.34    0.73
  11  11   8    0.33    0.76
 -12 -11  -8   23.50    2.58
  12  11   8   23.03    2.69
   3 -12  -8    4.25    1.66
   2 -12  -8   -0.43    1.21
  -2  12   8   -0.32    0.62
   1 -12  -8    4.16    1.63
  -1  12   8    1.81    0.92
   0 -12  -8    1.23    1.22
   0  12   8    1.33    0.87
  -1 -12  -8    0.95    1.20
   1  12   8    0.45    0.62
  -2 -12  -8    8.11    1.97
   2  12   8    8.50    1.54
  -3 -12  -8    2.35    1.09
   3  12   8    0.48    0.62
  -4 -12  -8    2.19    1.04
   4  12   8    0.47    0.66
  -5 -12  -8    1.02    0.71
  -5 -12  -8    2.07    1.02
   5  12   8    0.78    0.66
  -6 -12  -8    1.11    0.76
   6  12   8    0.48    0.67
  -7 -12  -8    0.06    0.64
   7  12   8    0.27    0.57
  -8 -12  -8    4.21    1.22
   8  12   8    4.58    1.28
  -9 -12  -8   -0.39    0.63
   9  12   8   -0.66    0.71
 -10 -12  -8    0.93    0.88
  10  12   8    0.51    0.83
 -11 -12  -8    3.88    1.35
  11  12   8    2.91    1.18
   1 -13  -8    3.07    1.72
  -1  13   8    0.82    0.77
   0 -13  -8    1.54    1.28
   0  13   8    2.50    1.14
  -1 -13  -8    3.54    1.60
   1  13   8    1.66    0.90
  -2 -13  -8   -0.47    0.82
   2  13   8    0.29    0.63
  -3 -13  -8    3.70    1.49
   3  13   8    1.87    0.89
  -4 -13  -8    1.34    1.10
   4  13   8    0.91    0.67
   5  13   8    9.07    1.64
  -6 -13  -8    4.41    1.17
   6  13   8    2.38    1.04
  -7 -13  -8    0.44    0.69
   7  13   8    0.45    0.71
  -8 -13  -8   -0.34    0.71
   8  13   8   -1.19    0.65
  -9 -13  -8    0.36    0.78
   9  13   8   -0.26    0.58
 -10 -13  -8    0.46    0.78
  10  13   8    0.20    0.93
 -11 -13  -8    5.26    1.62
  11  13   8    4.75    1.55
   0 -14  -8   -0.32    1.36
   0  14   8    0.24    0.71
  -1 -14  -8    3.68    1.77
   1  14   8    2.01    1.02
  -2 -14  -8    1.29    1.22
   2  14   8    1.25    0.82
  -3 -14  -8    3.38    1.53
   3  14   8    0.47    0.68
  -4 -14  -8    1.10    1.10
   4  14   8    1.29    0.85
   5  14   8   -0.23    0.64
   6  14   8    0.93    0.81
  -7 -14  -8    0.10    0.73
   7  14   8    0.10    0.69
  -8 -14  -8   -0.61    0.69
   8  14   8    1.34    0.93
  -9 -14  -8    6.91    1.63
   9  14   8    4.35    1.53
 -10 -14  -8    0.00    0.88
  10  14   8    0.37    0.87
  -2 -15  -8   13.22    2.59
   2  15   8    8.77    1.71
  -3 -15  -8    9.69    2.22
   3  15   8    9.05    1.69
  -4 -15  -8    2.76    1.30
   5  15   8    3.80    1.28
   6  15   8    0.66    0.83
   7  15   8   -0.68    0.67
  -8 -15  -8    1.90    1.05
   8  15   8    3.38    1.30
   6  13  -9   -0.52    0.66
  -6 -13   9    0.06    0.72
   5  13  -9   -1.07    0.66
  -5 -13   9    0.69    0.87
   4  13  -9    0.42    0.79
  -4 -13   9    1.31    0.88
   3  13  -9    0.18    0.73
  -3 -13   9    1.46    1.06
   2  13  -9   -0.89    0.53
  -2 -13   9    2.18    1.12
   1  13  -9    1.62    1.08
  -1 -13   9    1.17    0.96
   0  13  -9    1.57    1.00
   0 -13   9    1.52    1.03
   7  12  -9    1.38    0.93
  -7 -12   9    1.28    1.03
   6  12  -9   -0.33    0.62
  -6 -12   9    1.29    0.87
   5  12  -9    0.15    0.75
  -5 -12   9    4.17    1.22
   4  12  -9    0.36    0.74
  -4 -12   9    0.73    0.84
   3  12  -9    3.77    1.22
  -3 -12   9    5.62    1.53
   2  12  -9    0.94    0.78
  -2 -12   9    1.23    0.93
   1  12  -9    0.76    0.84
  -1 -12   9    2.71    1.13
   0  12  -9    0.10    0.71
   0 -12   9    1.50    1.06
  -1  12  -9    4.18    1.31
   1 -12   9    1.34    1.08
  -2  12  -9    0.49    0.99
   2 -12   9    0.69    1.04
   8  11  -9    0.23    0.68
  -8 -11   9    2.09    1.14
   7  11  -9    2.16    1.00
  -7 -11   9    2.47    1.05
   6  11  -9    1.09    0.77
  -6 -11   9    0.38    0.82
   5  11  -9    5.71    1.45
  -5 -11   9    7.31    1.77
   4  11  -9   -0.72    0.54
  -4 -11   9    1.91    0.94
   3  11  -9    0.05    0.65
  -3 -11   9   -0.20    0.61
   2  11  -9    7.19    1.64
  -2 -11   9    7.19    1.72
   1  11  -9    2.64    1.10
  -1 -11   9    3.18    1.13
   0  11  -9    0.23    0.72
   0 -11   9    0.55    0.81
  -1  11  -9    5.00    1.41
   1 -11   9    3.23    1.29
  -2  11  -9    2.77    1.08
   2 -11   9    0.74    0.89
  -3  11  -9    5.65    1.58
   3 -11   9    3.93    1.44
   9  10  -9    2.00    1.05
   8  10  -9    1.53    0.92
  -8 -10   9    1.79    0.97
   7  10  -9    0.71    0.71
  -7 -10   9    1.71    0.92
   6  10  -9    1.43    0.86
  -6 -10   9    0.63    0.82
   5  10  -9    1.09    0.85
  -5 -10   9    2.15    0.91
   4  10  -9    3.64    1.16
  -4 -10   9    3.06    1.05
   3  10  -9    2.76    1.03
  -3 -10   9    3.19    1.18
   2  10  -9    0.42    0.65
  -2 -10   9   -0.28    0.69
   1  10  -9    0.93    0.74
  -1 -10   9   -0.44    0.59
   0  10  -9    0.77    0.83
   0 -10   9    1.66    1.12
  -1  10  -9    0.44    0.69
   1 -10   9    0.90    0.87
  -2  10  -9    4.84    1.42
   2 -10   9    5.64    1.65
  -3  10  -9   15.33    2.52
   3 -10   9   13.83    2.36
  -4  10  -9    1.00    0.91
   4 -10   9    2.39    1.06
  -5  10  -9    2.58    1.23
   5 -10   9    1.44    0.98
   9   9  -9   -0.45    0.60
   8   9  -9    1.01    0.76
  -8  -9   9    0.73    0.84
   7   9  -9    2.25    0.91
  -7  -9   9    0.88    0.83
   6   9  -9    1.31    0.71
  -6  -9   9    3.36    1.06
   5   9  -9   -0.35    0.47
  -5  -9   9    0.67    0.69
   4   9  -9    3.36    1.05
  -4  -9   9    2.66    1.12
   3   9  -9    6.03    1.30
  -3  -9   9    7.28    1.48
   2   9  -9   -0.06    0.49
  -2  -9   9    1.01    0.82
   1   9  -9   12.54    1.97
  -1  -9   9   10.38    1.88
   0   9  -9    1.65    0.93
   0  -9   9    2.64    0.99
  -1   9  -9    0.85    0.69
   1  -9   9    0.31    0.69
  -2   9  -9   10.61    1.88
   2  -9   9    9.32    1.91
  -3   9  -9    4.93    1.39
   3  -9   9    2.87    1.20
  -4   9  -9    2.69    1.21
   4  -9   9    2.62    1.02
  -5   9  -9    2.55    1.13
   5  -9   9    1.85    0.93
  -6   9  -9    3.38    1.47
   6  -9   9    1.50    1.01
   9   8  -9    4.28    1.31
   8   8  -9    2.71    1.03
  -8  -8   9    4.23    1.24
   7   8  -9    1.05    0.68
  -7  -8   9    1.97    0.93
   6   8  -9   -0.28    0.52
  -6  -8   9    0.88    0.76
   5   8  -9    0.10    0.52
  -5  -8   9   -0.03    0.65
   4   8  -9   -0.10    0.52
  -4  -8   9    2.18    0.80
   3   8  -9   -0.30    0.46
  -3  -8   9    0.88    0.79
   2   8  -9   20.26    1.90
  -2  -8   9   18.40    2.00
   1   8  -9    2.96    0.98
  -1  -8   9    1.84    0.93
   0   8  -9    9.88    1.73
   0  -8   9   10.45    1.85
  -1   8  -9    2.25    0.91
   1  -8   9    2.86    1.15
  -2   8  -9   37.73    2.83
   2  -8   9   31.18    2.64
  -3   8  -9   -0.62    0.45
   3  -8   9    0.26    0.73
  -4   8  -9    0.87    0.82
   4  -8   9    0.89    0.80
  -5   8  -9    1.60    0.95
   5  -8   9    1.64    0.92
  -6   8  -9    0.90    0.94
   6  -8   9    0.08    0.69
  -7   8  -9    6.48    1.69
   7  -8   9    3.99    1.26
  10   7  -9    0.67    1.01
   9   7  -9   -0.27    0.81
   9   7  -9   -0.57    0.66
   9   7  -9    0.54    1.02
   8   7  -9   18.65    1.98
   8   7  -9   17.12    1.84
  -8  -7   9   16.80    1.96
   7   7  -9    2.69    0.94
   7   7  -9    3.19    1.02
  -7  -7   9    3.89    1.17
   6   7  -9   -0.08    0.39
  -6  -7   9    2.19    0.89
   5   7  -9   22.75    1.91
  -5  -7   9   23.71    2.18
   4   7  -9    3.20    0.97
  -4  -7   9    3.90    1.17
   3   7  -9    4.14    1.04
  -3  -7   9    3.26    1.15
   2   7  -9   -0.55    0.34
  -2  -7   9    0.52    0.57
   1   7  -9    4.04    1.09
  -1  -7   9    3.59    1.14
   0   7  -9    0.45    0.55
   0  -7   9   -0.71    0.39
  -1   7  -9   -0.40    0.40
   1  -7   9    0.58    0.62
  -2   7  -9    0.16    0.53
   2  -7   9    1.20    0.73
  -3   7  -9    9.25    1.73
   3  -7   9    8.29    1.68
  -4   7  -9    3.90    1.34
   4  -7   9    3.75    1.26
  -5   7  -9    3.55    1.19
   5  -7   9    2.94    1.08
  -6   7  -9   10.57    2.15
   6  -7   9   11.75    1.95
  -7   7  -9    3.07    1.35
   7  -7   9    3.42    1.08
  10   6  -9   10.87    2.12
   9   6  -9    2.90    1.22
  -9  -6   9    2.12    1.14
   8   6  -9    1.26    0.75
   8   6  -9    1.10    1.07
  -8  -6   9    1.07    0.84
   7   6  -9    1.19    0.73
  -7  -6   9    3.26    1.01
  -7  -6   9    2.89    0.99
   6   6  -9    4.87    1.02
  -6  -6   9    5.35    1.12
  -6  -6   9    4.95    1.32
   5   6  -9    6.43    1.22
  -5  -6   9    9.54    0.96
  -5  -6   9    4.76    1.24
   4   6  -9   -0.16    0.38
  -4  -6   9   -0.90    0.40
   3   6  -9   29.12    2.04
  -3  -6   9   29.66    2.34
   2   6  -9    4.71    1.07
  -2  -6   9    4.15    1.13
   1   6  -9   47.39    2.70
  -1  -6   9   50.40    2.97
   0   6  -9   30.18    2.21
   0  -6   9   28.81    2.28
  -1   6  -9   11.73    1.76
   1  -6   9    8.05    1.53
  -2   6  -9    5.39    1.28
   2  -6   9    5.16    1.24
  -3   6  -9   11.16    1.83
   3  -6   9   11.56    1.83
  -4   6  -9    5.19    1.43
   4  -6   9    3.66    1.17
  -5   6  -9    3.23    1.15
   5  -6   9    2.75    1.05
  -6   6  -9    4.16    1.37
   6  -6   9    2.94    1.12
  -7   6  -9    5.43    1.56
   7  -6   9    3.74    1.17
  -8   6  -9    0.32    0.77
 -10  -5   9    1.39    1.01
   9   5  -9    2.61    1.01
  -9  -5   9    2.16    1.04
   8   5  -9    2.18    1.15
  -8  -5   9    2.86    1.11
   7   5  -9    0.06    0.55
   7   5  -9    0.46    0.78
  -7  -5   9    1.58    0.84
   6   5  -9   11.19    1.25
  -6  -5   9   12.89    1.88
  -6  -5   9    9.90    1.54
   5   5  -9    1.37    0.61
  -5  -5   9    1.56    0.70
  -5  -5   9    1.16    0.70
   4   5  -9    2.28    0.71
  -4  -5   9    3.77    0.66
  -4  -5   9    2.69    0.95
   3   5  -9    0.57    0.49
  -3  -5   9    1.36    0.75
   2   5  -9    1.80    0.67
  -2  -5   9    2.56    0.84
   1   5  -9    0.02    0.39
  -1  -5   9    0.36    0.59
   0   5  -9   69.49    3.18
   0  -5   9   59.44    3.19
  -1   5  -9    1.33    0.66
   1  -5   9    1.69    0.82
  -2   5  -9    0.41    0.55
   2  -5   9   -0.37    0.47
  -3   5  -9    2.45    0.94
   3  -5   9    2.41    0.92
  -4   5  -9   31.63    2.61
   4  -5   9   31.45    2.37
  -5   5  -9    2.78    1.05
   5  -5   9    0.90    0.78
  -6   5  -9   -0.30    0.65
   6  -5   9    0.50    0.68
  -7   5  -9   -0.75    0.57
   7  -5   9   -0.23    0.64
  -8   5  -9    1.61    1.09
  -9   5  -9   11.54    2.30
 -10  -4   9   12.95    2.31
   9   4  -9    4.86    1.43
  -9  -4   9    2.81    1.22
   8   4  -9    2.41    1.18
  -8  -4   9    2.33    1.07
   7   4  -9    0.91    0.62
   7   4  -9    1.44    0.94
  -7  -4   9    0.86    0.75
   6   4  -9    2.53    0.73
  -6  -4   9    2.24    0.85
  -6  -4   9    2.31    0.93
   5   4  -9    8.87    1.22
  -5  -4   9   11.21    1.58
  -5  -4   9   11.48    1.80
   4   4  -9    0.71    0.48
  -4  -4   9    0.65    0.60
   3   4  -9   -0.11    0.33
  -3  -4   9   -0.08    0.50
   2   4  -9    1.69    0.61
  -2  -4   9    1.30    0.73
   1   4  -9   29.13    1.91
  -1  -4   9   29.09    2.15
  -1  -4   9   30.29    1.29
   0   4  -9    7.61    1.32
   0  -4   9   10.62    0.63
   0  -4   9    7.18    1.34
  -1   4  -9    0.71    0.52
   1  -4   9    1.01    0.68
  -2   4  -9    2.68    0.85
   2  -4   9    2.70    0.93
  -3   4  -9    5.40    1.21
   3  -4   9    4.10    1.08
  -4   4  -9   13.94    2.04
   4  -4   9   14.54    1.60
  -5   4  -9    3.34    1.12
   5  -4   9    4.64    1.12
  -6   4  -9   -0.80    0.55
   6  -4   9    0.13    0.59
  -7   4  -9    1.44    0.92
   7  -4   9    1.09    0.77
  -8   4  -9    1.82    1.22
  -9   4  -9    8.89    1.99
 -10  -3   9    4.64    1.49
   9   3  -9    1.86    0.97
  -9  -3   9   -1.37    0.53
   8   3  -9    0.66    0.78
  -8  -3   9    1.61    0.87
   7   3  -9    4.76    1.45
  -7  -3   9    5.53    1.41
   6   3  -9    7.38    1.07
   6   3  -9    6.98    1.63
  -6  -3   9    7.89    1.51
   5   3  -9   10.93    1.08
  -5  -3   9    8.93    1.49
  -5  -3   9   10.28    1.69
   4   3  -9    1.64    0.58
  -4  -3   9    2.31    0.84
  -4  -3   9    2.11    0.64
   3   3  -9    4.30    0.85
  -3  -3   9    5.00    1.14
  -3  -3   9    4.59    0.80
   2   3  -9    5.12    0.90
  -2  -3   9    4.33    1.09
  -2  -3   9    4.96    0.76
   1   3  -9   19.92    1.49
  -1  -3   9   19.69    1.13
  -1  -3   9   17.93    1.70
   0   3  -9    2.13    0.69
   0  -3   9    2.93    0.84
   0  -3   9    4.27    0.49
  -1   3  -9    8.50    1.31
   1  -3   9    8.20    1.38
   1  -3   9   12.17    0.74
  -2   3  -9    0.33    0.44
   2  -3   9   -0.08    0.42
  -3   3  -9   -0.08    0.44
   3  -3   9   -0.40    0.43
  -4   3  -9    2.76    0.92
   4  -3   9    2.56    0.85
   4  -3   9    3.52    0.52
  -5   3  -9    5.28    1.32
   5  -3   9    5.62    1.14
  -6   3  -9    6.64    1.47
   6  -3   9    4.88    1.12
  -7   3  -9   -0.20    0.57
   7  -3   9   -0.37    0.58
  -8   3  -9    4.75    1.37
  -9   3  -9    0.93    0.85
 -10   3  -9   12.49    2.36
 -10  -2   9    3.99    1.41
   9   2  -9    1.08    0.94
  -9  -2   9    2.47    1.22
   8   2  -9   -0.30    0.75
  -8  -2   9    0.22    0.73
   7   2  -9    1.06    0.89
  -7  -2   9   -0.17    0.54
   6   2  -9    0.34    0.69
  -6  -2   9   -0.49    0.59
   5   2  -9    0.29    0.36
  -5  -2   9   -0.08    0.46
   4   2  -9   -0.02    0.34
  -4  -2   9    0.57    0.64
  -4  -2   9   -0.25    0.42
   3   2  -9   50.18    2.08
  -3  -2   9   50.40    2.85
  -3  -2   9   51.70    2.39
   2   2  -9   11.90    1.06
  -2  -2   9   13.14    1.07
  -2  -2   9   12.18    1.41
   1   2  -9    0.65    0.41
  -1  -2   9    0.59    0.33
  -1  -2   9    0.23    0.49
   0   2  -9    0.29    0.39
   0  -2   9   -0.01    0.25
   0  -2   9    0.00    0.41
  -1   2  -9   29.97    1.89
   1  -2   9   28.72    1.28
   1  -2   9   29.78    2.01
   2  -2   9    3.25    0.86
   2  -2   9    4.49    0.50
  -3   2  -9    0.16    0.52
   3  -2   9   -0.08    0.40
  -4   2  -9    5.26    1.15
   4  -2   9    4.03    1.00
   4  -2   9    5.49    0.64
  -5   2  -9   17.84    1.86
   5  -2   9   16.02    1.19
   5  -2   9   16.61    1.58
  -6   2  -9    3.23    1.08
   6  -2   9    2.58    0.85
   6  -2   9    3.60    0.79
  -7   2  -9    1.30    0.91
   7  -2   9    2.00    0.83
   7  -2   9    1.41    0.64
  -8   2  -9    1.95    0.99
   8  -2   9    3.17    0.97
  -9   2  -9   21.44    2.95
 -10   2  -9    1.67    1.15
 -10  -1   9    2.28    1.19
   9   1  -9    0.23    0.96
  -9  -1   9    4.45    1.42
   8   1  -9    1.29    0.95
  -8  -1   9    2.79    1.12
   7   1  -9    6.64    1.59
  -7  -1   9    6.56    1.52
   6   1  -9    1.13    0.68
  -6  -1   9   -0.27    0.52
   5   1  -9   10.69    1.94
  -5  -1   9    8.33    1.47
   4   1  -9    3.08    0.61
   4   1  -9    2.36    1.05
  -4  -1   9    2.46    0.83
   3   1  -9    4.45    0.71
  -3  -1   9    4.25    1.10
  -3  -1   9    3.15    0.76
   2   1  -9    6.50    0.89
  -2  -1   9    6.96    1.33
  -2  -1   9    8.17    0.91
   1   1  -9   30.80    1.61
  -1  -1   9   30.27    2.08
  -1  -1   9   29.44    1.59
   0   1  -9    0.92    0.45
   0  -1   9    2.08    0.45
   0  -1   9    0.61    0.51
  -1   1  -9   23.06    1.58
   1  -1   9   24.79    1.28
   1  -1   9   25.00    1.83
  -2   1  -9    3.56    0.85
   2  -1   9    4.84    0.68
   2  -1   9    4.41    0.98
  -3   1  -9   32.48    2.12
   3  -1   9   29.41    1.39
   3  -1   9   30.14    1.94
  -4   1  -9   13.62    1.82
   4  -1   9   16.51    1.47
   4  -1   9   15.62    1.08
  -5   1  -9   30.29    2.31
   5  -1   9   32.69    1.73
   5  -1   9   29.63    1.90
  -6   1  -9   -0.50    0.38
   6  -1   9   -0.15    0.45
   6  -1   9    0.49    0.49
  -7   1  -9    3.54    1.22
   7  -1   9    3.07    0.84
   7  -1   9    3.14    0.89
  -8   1  -9   -0.39    0.57
   8  -1   9    0.91    0.74
  -9   1  -9   11.31    2.09
   9  -1   9   11.86    1.75
 -10   1  -9   13.11    2.24
  10  -1   9   12.25    1.91
 -11   1  -9    1.77    1.13
   9   0  -9    0.12    1.10
  -9   0   9    0.19    0.84
   8   0  -9    2.17    1.28
  -8   0   9    2.06    1.11
   7   0  -9    6.68    1.67
  -7   0   9    6.94    1.64
   6   0  -9    0.46    0.72
  -6   0   9    0.33    0.65
   5   0  -9    4.12    1.18
  -5   0   9    2.32    0.94
   4   0  -9   15.52    2.24
  -4   0   9   16.03    1.58
   3   0  -9    7.59    1.51
   3   0  -9    6.50    0.66
  -3   0   9    4.43    0.98
   2   0  -9    7.95    0.73
  -2   0   9    9.02    0.97
  -2   0   9    7.24    1.32
   1   0  -9    0.48    0.32
  -1   0   9    0.69    0.50
  -1   0   9    0.32    0.27
   0   0  -9    8.77    0.89
   0   0   9    7.75    1.26
   0   0   9    9.08    0.88
  -1   0  -9    4.21    0.81
   1   0   9    4.02    0.69
   1   0   9    4.20    0.95
  -2   0  -9   16.16    1.36
   2   0   9   18.56    1.13
   2   0   9   16.16    1.43
  -3   0  -9    0.00    0.37
   3   0   9   -0.22    0.34
   3   0   9    0.31    0.27
  -4   0  -9   12.07    1.62
   4   0   9   12.25    1.01
   4   0   9   13.92    1.26
  -5   0  -9    2.00    0.80
   5   0   9    2.97    0.61
   5   0   9    1.24    0.62
  -6   0  -9   14.55    1.98
   6   0   9   18.50    1.44
   6   0   9   19.17    1.50
  -7   0  -9   10.70    1.80
   7   0   9   13.78    1.28
   7   0   9   13.32    1.40
  -8   0  -9    1.39    0.89
   8   0   9    3.15    0.99
  -9   0  -9    4.76    1.46
   9   0   9    4.81    1.22
 -10   0  -9   10.54    2.09
  10   0   9    9.39    1.68
 -11   0  -9    1.19    0.99
  11   0   9    2.67    1.13
   9  -1  -9    0.68    1.23
  -9   1   9    2.98    1.27
   8  -1  -9    5.75    1.75
  -8   1   9    6.12    1.61
   7  -1  -9    4.37    1.55
  -7   1   9    6.45    1.59
   6  -1  -9    1.78    0.96
  -6   1   9    0.65    0.68
   5  -1  -9    0.39    0.76
  -5   1   9    1.70    0.80
   4  -1  -9    9.17    1.76
  -4   1   9    8.58    1.50
   3  -1  -9   33.93    2.61
  -3   1   9   35.07    2.22
   2  -1  -9    0.46    0.49
   2  -1  -9   -0.10    0.21
  -2   1   9    1.15    0.49
   1  -1  -9    0.36    0.61
   1  -1  -9    0.11    0.27
  -1   1   9   -0.19    0.25
   0  -1  -9    2.47    0.54
   0   1   9    2.04    0.57
   0   1   9    1.66    0.70
  -1  -1  -9   57.50    2.21
   1   1   9   56.85    2.22
   1   1   9   59.15    2.71
  -2  -1  -9    0.47    0.41
   2   1   9    0.86    0.34
   2   1   9   -0.05    0.39
  -3  -1  -9    3.95    0.86
   3   1   9    3.29    0.63
   3   1   9    3.45    0.82
  -4  -1  -9    1.89    0.69
   4   1   9    1.85    0.62
   4   1   9    3.10    0.60
  -5  -1  -9   16.52    1.63
   5   1   9   15.52    1.24
   5   1   9   15.86    1.27
  -6  -1  -9   -0.11    0.47
   6   1   9    0.34    0.41
   6   1   9   -0.31    0.40
  -7  -1  -9   11.23    1.84
   7   1   9   12.09    1.59
  -8  -1  -9   -0.34    0.60
   8   1   9   -0.01    0.50
  -9  -1  -9    0.18    0.72
   9   1   9   -1.34    0.44
 -10  -1  -9    2.75    1.10
  10   1   9    4.60    1.23
 -11  -1  -9    0.60    0.87
  11   1   9    0.72    0.80
   9  -2  -9    3.83    1.66
  -9   2   9    0.47    1.00
   8  -2  -9   -0.55    0.88
  -8   2   9    1.19    0.92
   7  -2  -9    3.31    1.46
  -7   2   9    2.91    1.18
   6  -2  -9   -0.04    0.80
  -6   2   9    1.75    0.86
   5  -2  -9    4.08    1.37
  -5   2   9    6.28    1.40
   4  -2  -9   11.18    1.99
  -4   2   9   11.16    1.69
   3  -2  -9    2.98    1.05
  -3   2   9    2.13    0.76
   2  -2  -9   -0.53    0.33
  -2   2   9   -0.57    0.34
   1  -2  -9    1.56    0.36
   1  -2  -9    1.49    0.69
  -1   2   9    1.80    0.60
   0  -2  -9   69.28    2.02
   0  -2  -9   72.96    3.37
   0   2   9   70.74    2.72
  -1  -2  -9   64.87    2.19
  -1  -2  -9   61.74    3.02
   1   2   9   64.63    2.49
  -2  -2  -9   95.04    2.99
   2   2   9   91.70    2.97
   2   2   9   95.61    3.37
  -3  -2  -9   -0.08    0.36
   3   2   9   -0.03    0.25
   3   2   9    0.11    0.36
  -4  -2  -9   40.10    2.24
   4   2   9   41.82    2.01
   4   2   9   41.95    2.03
  -5  -2  -9   11.97    1.60
   5   2   9   13.10    1.26
   5   2   9   11.92    1.04
  -6  -2  -9    2.18    0.84
   6   2   9    2.00    0.73
   6   2   9    2.71    0.62
  -7  -2  -9    0.06    0.56
   7   2   9    0.69    0.52
  -8  -2  -9    1.84    0.97
   8   2   9    2.28    0.88
  -9  -2  -9   -0.55    0.59
   9   2   9    1.31    0.79
 -10  -2  -9    0.52    0.89
  10   2   9    0.49    0.79
 -11  -2  -9    1.67    1.11
  11   2   9    3.67    1.18
 -12  -2  -9    0.30    0.98
  12   2   9    0.28    0.93
   8  -3  -9    0.18    1.08
  -8   3   9   -0.80    0.74
   7  -3  -9    4.42    1.69
  -7   3   9    1.28    0.99
   6  -3  -9    4.50    1.63
  -6   3   9    3.75    1.25
   5  -3  -9   -0.55    0.63
  -5   3   9   -0.90    0.36
   4  -3  -9    1.65    0.89
  -4   3   9    1.13    0.72
   3  -3  -9    4.20    1.22
  -3   3   9    4.30    1.03
   2  -3  -9    6.41    1.34
  -2   3   9    5.75    1.11
   1  -3  -9    1.20    0.62
  -1   3   9    0.69    0.47
   0  -3  -9    0.93    0.33
   0  -3  -9    0.47    0.65
   0   3   9    0.53    0.41
  -1  -3  -9    4.91    0.73
  -1  -3  -9    4.89    1.06
   1   3   9    4.76    0.83
  -2  -3  -9   15.90    1.17
  -2  -3  -9   18.56    1.56
   2   3   9   16.39    1.28
  -3  -3  -9    7.89    1.18
  -3  -3  -9    7.69    1.10
   3   3   9    8.00    0.91
  -4  -3  -9   -0.33    0.35
  -4  -3  -9    0.49    0.47
   4   3   9    1.84    0.51
  -5  -3  -9    9.31    1.37
   5   3   9    8.45    0.91
   5   3   9    8.37    1.23
  -6  -3  -9    2.78    0.97
   6   3   9    3.09    0.70
   6   3   9    2.50    0.80
  -7  -3  -9   48.88    2.97
   7   3   9   54.91    2.87
  -8  -3  -9    2.38    0.97
   8   3   9    0.75    0.64
  -9  -3  -9   11.20    1.96
   9   3   9   13.12    1.86
 -10  -3  -9    2.79    1.22
  10   3   9    2.06    0.96
 -11  -3  -9    2.15    1.00
  11   3   9    0.75    0.88
 -12  -3  -9   -1.11    0.61
  12   3   9    0.94    0.96
   8  -4  -9    5.50    1.85
  -8   4   9    4.31    1.51
   7  -4  -9    2.47    1.41
  -7   4   9    2.67    1.14
   6  -4  -9    2.19    1.36
  -6   4   9    1.39    1.04
   5  -4  -9    8.17    1.91
  -5   4   9   11.41    1.90
   4  -4  -9   -0.55    0.59
  -4   4   9   -1.05    0.35
   3  -4  -9    9.88    1.88
  -3   4   9    9.98    1.59
   2  -4  -9    0.26    0.53
  -2   4   9    0.12    0.42
   1  -4  -9   -0.17    0.45
  -1   4   9    0.42    0.48
   0  -4  -9    7.92    0.49
   0  -4  -9    7.96    1.39
   0   4   9    7.75    1.21
  -1  -4  -9    3.47    0.81
  -1  -4  -9    2.21    0.49
   1   4   9    2.10    0.69
  -2  -4  -9   11.98    1.00
  -2  -4  -9   11.64    1.29
   2   4   9   12.39    1.19
  -3  -4  -9    2.70    0.74
  -3  -4  -9    3.97    0.79
   3   4   9    4.09    0.87
  -4  -4  -9   25.97    1.72
  -4  -4  -9   28.30    1.75
   4   4   9   31.00    1.91
  -5  -4  -9   59.14    2.82
  -5  -4  -9   58.64    2.40
   5   4   9   63.96    2.86
  -6  -4  -9    9.85    0.95
  -6  -4  -9    8.28    1.39
   6   4   9    7.48    1.27
  -7  -4  -9    3.21    1.04
   7   4   9    2.02    0.81
  -8  -4  -9   23.95    2.24
   8   4   9   29.35    2.24
  -9  -4  -9    7.53    1.64
   9   4   9    6.15    1.34
 -10  -4  -9   -0.27    0.58
  10   4   9    0.52    0.62
 -11  -4  -9    2.73    1.17
  11   4   9    1.78    0.92
 -12  -4  -9    1.37    1.00
  12   4   9    1.68    1.11
   7  -5  -9    0.32    1.08
  -7   5   9    0.45    0.81
   6  -5  -9    8.96    2.15
  -6   5   9    9.03    1.95
   5  -5  -9   17.87    2.87
  -5   5   9   18.96    2.10
   4  -5  -9    1.91    0.99
  -4   5   9    0.83    0.68
   3  -5  -9    2.84    1.20
  -3   5   9    0.97    0.72
   2  -5  -9    0.80    0.69
  -2   5   9    1.58    0.71
   1  -5  -9   19.13    1.95
  -1   5   9   17.23    1.63
   0  -5  -9   13.84    1.60
   0   5   9   13.96    1.39
  -1  -5  -9    0.16    0.47
  -1  -5  -9   -0.02    0.25
   1   5   9    0.95    0.49
  -2  -5  -9    4.87    0.77
  -2  -5  -9    6.35    1.10
   2   5   9    5.91    1.04
  -3  -5  -9   11.25    1.21
  -3  -5  -9   10.07    1.02
   3   5   9    9.96    1.15
  -4  -5  -9   88.23    3.21
  -4  -5  -9   82.23    3.05
   4   5   9   83.80    3.31
  -5  -5  -9    9.76    0.99
  -5  -5  -9    7.64    1.23
   5   5   9    7.66    1.25
  -6  -5  -9    5.92    1.19
   6   5   9    4.79    1.05
  -7  -5  -9   11.71    1.76
   7   5   9   12.76    1.76
  -8  -5  -9   -0.25    0.56
   8   5   9    0.33    0.63
  -9  -5  -9    1.28    0.80
   9   5   9    2.19    0.90
 -10  -5  -9    0.65    0.76
  10   5   9    2.19    0.82
 -11  -5  -9    6.56    1.59
  11   5   9    5.36    1.33
 -12  -5  -9    2.49    1.15
  12   5   9    2.98    1.08
   7  -6  -9    2.36    1.53
  -7   6   9   -0.08    0.79
   6  -6  -9    2.06    1.30
  -6   6   9    0.10    0.84
   5  -6  -9    0.44    0.97
  -5   6   9   -1.03    0.47
   4  -6  -9    0.43    0.86
  -4   6   9    0.32    0.61
   3  -6  -9    7.24    1.90
  -3   6   9    9.94    1.69
   2  -6  -9    4.13    1.24
  -2   6   9    3.04    0.97
   1  -6  -9    0.93    0.78
  -1   6   9    0.45    0.49
   0  -6  -9    0.72    0.67
   0   6   9   -0.01    0.37
  -1  -6  -9    0.89    0.61
   1   6   9    0.42    0.47
  -2  -6  -9   26.65    2.06
  -2  -6  -9   28.31    1.39
   2   6   9   27.94    1.94
  -3  -6  -9    6.10    0.95
  -3  -6  -9    5.83    1.05
   3   6   9    5.41    1.06
  -4  -6  -9   90.83    3.23
  -4  -6  -9   95.35    3.52
   4   6   9  100.23    3.68
  -5  -6  -9   37.18    2.17
  -5  -6  -9   39.10    2.04
   5   6   9   38.17    2.32
  -6  -6  -9    5.55    1.16
   6   6   9    5.90    1.22
  -7  -6  -9    5.64    1.20
   7   6   9    8.58    1.47
  -8  -6  -9   22.43    2.07
   8   6   9   22.39    2.07
  -9  -6  -9    3.18    1.07
   9   6   9    1.59    0.86
 -10  -6  -9    0.38    0.78
  10   6   9    0.88    0.75
 -11  -6  -9    1.01    0.86
  11   6   9    0.71    0.71
 -12  -6  -9    3.97    1.41
  12   6   9    7.27    1.69
   6  -7  -9    1.60    1.46
  -6   7   9    2.73    1.25
   5  -7  -9   13.59    2.81
  -5   7   9    8.78    1.86
   4  -7  -9    1.54    1.14
  -4   7   9    1.54    0.92
   3  -7  -9    0.51    0.90
  -3   7   9    0.22    0.62
   2  -7  -9   -0.07    0.69
  -2   7   9   -0.32    0.44
   1  -7  -9    3.92    1.23
  -1   7   9    2.93    0.96
   0  -7  -9    3.45    1.17
   0   7   9    3.12    0.93
  -1  -7  -9    0.30    0.59
   1   7   9    0.16    0.39
  -2  -7  -9    1.45    0.46
  -2  -7  -9    2.67    0.90
   2   7   9    0.59    0.57
  -3  -7  -9   16.41    1.26
  -3  -7  -9   20.35    1.79
   3   7   9   18.11    1.64
  -4  -7  -9   19.70    1.50
  -4  -7  -9   22.15    1.77
   4   7   9   18.90    1.70
  -5  -7  -9   49.51    2.53
  -5  -7  -9   50.31    2.43
   5   7   9   51.15    2.78
  -6  -7  -9   10.14    1.50
   6   7   9   10.81    1.63
  -7  -7  -9    0.68    0.62
   7   7   9    0.72    0.67
  -8  -7  -9   17.56    1.86
   8   7   9   17.16    1.84
  -9  -7  -9   18.13    2.02
   9   7   9   18.71    2.03
 -10  -7  -9    2.24    1.05
  10   7   9    2.79    0.98
 -11  -7  -9   -0.10    0.81
  11   7   9    1.06    0.86
 -12  -7  -9    1.38    1.06
  12   7   9    1.56    0.99
   6  -8  -9   -0.18    1.40
  -6   8   9    2.67    1.28
   5  -8  -9    0.23    1.10
  -5   8   9    0.21    0.73
   4  -8  -9   -0.45    0.94
  -4   8   9    1.15    0.82
   3  -8  -9    2.93    1.40
  -3   8   9    0.66    0.87
   2  -8  -9    1.93    0.98
  -2   8   9    1.46    0.79
   1  -8  -9   21.64    2.38
  -1   8   9   15.53    1.76
   0  -8  -9    4.75    1.40
   0   8   9    4.64    1.13
  -1  -8  -9    8.56    1.65
   1   8   9    9.56    1.49
  -2  -8  -9   23.74    2.17
   2   8   9   24.66    1.99
  -3  -8  -9   16.55    1.21
  -3  -8  -9   17.23    1.74
   3   8   9   17.12    1.65
  -4  -8  -9   76.17    2.88
  -4  -8  -9   78.85    3.44
   4   8   9   75.76    3.44
  -5  -8  -9    0.02    0.46
   5   8   9    1.12    0.61
  -6  -8  -9    2.13    0.78
   6   8   9    1.07    0.65
  -7  -8  -9   20.96    1.88
   7   8   9   24.59    2.14
  -8  -8  -9   24.99    2.16
   8   8   9   23.25    2.16
  -9  -8  -9    0.65    0.69
   9   8   9    0.63    0.69
 -10  -8  -9    0.75    0.79
  10   8   9   -1.09    0.46
 -11  -8  -9    7.79    1.75
  11   8   9    7.48    1.67
 -12  -8  -9   -0.20    0.79
  12   8   9   -1.04    0.72
   5  -9  -9    2.32    1.44
  -5   9   9    0.34    0.92
   4  -9  -9    0.30    1.32
  -4   9   9    1.06    0.95
   3  -9  -9    8.54    2.10
  -3   9   9   10.75    1.94
   2  -9  -9   -1.15    0.65
  -2   9   9    0.72    0.72
   1  -9  -9   -1.11    0.50
  -1   9   9   -0.41    0.38
   0  -9  -9    1.25    0.94
   0   9   9    0.33    0.55
  -1  -9  -9    1.53    0.96
   1   9   9    1.86    0.81
  -2  -9  -9    3.34    1.05
   2   9   9    1.29    0.69
  -3  -9  -9    1.61    0.56
  -3  -9  -9    1.52    0.85
   3   9   9    1.18    0.69
  -4  -9  -9    0.39    0.48
  -4  -9  -9    1.09    0.72
   4   9   9    0.12    0.44
  -5  -9  -9   14.64    1.42
  -5  -9  -9   14.45    1.44
   5   9   9   12.28    1.76
  -6  -9  -9    4.20    1.09
   6   9   9    4.29    1.12
  -7  -9  -9    2.41    0.93
   7   9   9    2.32    0.98
  -8  -9  -9   11.78    1.81
   8   9   9   10.33    1.80
  -9  -9  -9    7.42    1.51
   9   9   9    6.43    1.50
 -10  -9  -9    0.36    0.66
  10   9   9    1.46    0.82
 -11  -9  -9    2.47    1.14
  11   9   9    3.24    1.25
 -12  -9  -9   17.16    2.64
  12   9   9   22.16    2.56
   4 -10  -9    0.03    1.42
  -4  10   9    3.07    1.24
   3 -10  -9    0.52    1.08
  -3  10   9    3.06    1.14
   2 -10  -9    2.18    1.37
  -2  10   9    1.95    0.91
   1 -10  -9    0.48    1.05
  -1  10   9    0.84    0.75
   0 -10  -9    0.01    0.83
   0  10   9   -0.43    0.48
  -1 -10  -9    0.28    0.72
   1  10   9    0.24    0.48
  -2 -10  -9    2.54    1.11
   2  10   9    2.09    0.84
  -3 -10  -9    2.54    1.04
   3  10   9    2.45    0.89
  -4 -10  -9    1.19    0.62
  -4 -10  -9    1.13    0.77
   4  10   9    0.75    0.61
  -5 -10  -9    3.61    0.93
  -5 -10  -9    4.38    1.12
   5  10   9    1.41    0.78
  -6 -10  -9    0.37    0.56
   6  10   9    0.14    0.57
  -7 -10  -9   -1.11    0.47
   7  10   9    0.11    0.59
  -8 -10  -9   32.98    2.51
   8  10   9   33.79    2.70
  -9 -10  -9   -1.49    0.53
   9  10   9   -0.29    0.58
 -10 -10  -9    8.92    1.81
  10  10   9    7.92    1.79
 -11 -10  -9   -0.35    0.76
  11  10   9    0.52    0.90
 -12 -10  -9   19.70    2.83
  12  10   9   16.99    2.63
   3 -11  -9    1.70    1.42
  -3  11   9    0.07    0.77
   2 -11  -9   12.16    2.68
  -2  11   9   10.75    1.99
   1 -11  -9    6.22    2.00
  -1  11   9    4.27    1.31
   0 -11  -9    1.22    1.14
   0  11   9    1.62    0.83
  -1 -11  -9    1.62    1.16
   1  11   9    0.62    0.60
  -2 -11  -9    3.31    1.22
   2  11   9    2.75    0.97
  -3 -11  -9    3.84    1.27
   3  11   9    1.07    0.71
  -4 -11  -9    3.39    1.22
   4  11   9    3.54    1.06
  -5 -11  -9    0.45    0.87
  -5 -11  -9   -0.17    0.47
   5  11   9    0.07    0.59
  -6 -11  -9    1.76    0.82
   6  11   9    1.45    0.86
  -7 -11  -9    0.67    0.68
   7  11   9   -0.91    0.45
  -8 -11  -9    7.37    1.52
   8  11   9    7.52    1.56
  -9 -11  -9    7.67    1.56
   9  11   9    9.53    1.83
 -10 -11  -9   -0.29    0.74
  10  11   9    1.79    0.97
 -11 -11  -9    0.26    0.90
  11  11   9   -0.38    0.78
   2 -12  -9    1.93    1.51
  -2  12   9    0.71    0.94
   1 -12  -9    1.80    1.41
  -1  12   9    0.82    0.82
   0 -12  -9    1.41    1.16
   0  12   9    0.93    0.82
  -1 -12  -9    4.59    1.53
   1  12   9    1.17    0.90
  -2 -12  -9   -0.19    0.79
   2  12   9    0.12    0.52
  -3 -12  -9   15.46    2.43
   3  12   9   12.43    1.92
  -4 -12  -9    0.20    0.94
   4  12   9   -0.60    0.49
   5  12   9    2.51    0.96
  -6 -12  -9   -0.06    0.53
   6  12   9   -0.06    0.59
  -7 -12  -9    2.54    0.99
   7  12   9    1.93    1.02
  -8 -12  -9    0.17    0.70
   8  12   9    0.24    0.62
  -9 -12  -9    2.41    0.95
   9  12   9    0.92    0.79
 -10 -12  -9    3.20    1.19
  10  12   9    2.38    1.15
 -11 -12  -9    2.74    1.28
  11  12   9    2.05    1.17
   1 -13  -9    6.67    2.05
  -1  13   9    6.00    1.51
   0 -13  -9    1.24    1.55
   0  13   9   -0.39    0.65
  -1 -13  -9   -1.01    0.96
   1  13   9    0.96    0.72
  -2 -13  -9    4.55    1.57
  -3 -13  -9    0.57    0.99
   3  13   9    0.51    0.66
  -4 -13  -9    1.63    1.19
   4  13   9   -0.14    0.56
   5  13   9   -0.21    0.55
   6  13   9    0.11    0.62
  -7 -13  -9    0.20    0.73
   7  13   9    0.44    0.76
  -8 -13  -9    6.29    1.51
   8  13   9    9.12    1.80
  -9 -13  -9    1.31    0.89
   9  13   9    1.28    1.00
 -10 -13  -9    0.76    0.89
  10  13   9    1.12    0.87
  -1 -14  -9    2.79    1.48
   1  14   9   -0.51    0.70
  -2 -14  -9    9.52    2.43
   2  14   9    7.61    1.63
  -3 -14  -9    7.22    2.01
   3  14   9    9.53    1.72
  -4 -14  -9    0.79    1.22
   4  14   9    0.08    0.71
   5  14   9    1.44    0.88
   6  14   9    0.55    0.73
   7  14   9   12.53    2.06
  -8 -14  -9   19.31    2.46
   8  14   9   17.54    2.51
  -9 -14  -9    4.73    1.43
   9  14   9    5.21    1.47
  -3 -15  -9    2.42    1.37
   4  15   9    0.27    0.83
   5  15   9    2.16    0.98
   6  15   9    0.08    0.76
   7  15   9   -0.75    0.51
  -3 -13  10    3.62    1.34
   6  12 -10   -1.16    0.58
  -6 -12  10    0.77    0.89
   5  12 -10   -0.31    0.62
  -5 -12  10    1.10    0.88
   4  12 -10   -0.49    0.71
  -4 -12  10    0.61    0.77
   3  12 -10    1.57    0.99
  -3 -12  10    1.71    1.14
   2  12 -10    0.18    0.74
  -2 -12  10    1.99    1.07
   1  12 -10    2.88    1.27
  -1 -12  10    2.84    1.28
   0  12 -10    5.04    1.49
   0 -12  10    1.23    1.10
  -1  12 -10    1.62    1.04
   1 -12  10    1.40    1.04
   7  11 -10    0.42    0.81
  -7 -11  10    0.84    1.00
   6  11 -10   -0.11    0.62
  -6 -11  10    2.19    1.05
   5  11 -10    0.43    0.77
  -5 -11  10    1.75    0.92
   4  11 -10    0.20    0.72
  -4 -11  10    2.68    1.14
   3  11 -10    0.83    0.78
  -3 -11  10    1.34    0.88
   2  11 -10    0.17    0.74
  -2 -11  10   -0.39    0.79
   1  11 -10    1.27    0.96
  -1 -11  10    0.71    0.92
   0  11 -10   -0.25    0.68
   0 -11  10    1.82    1.09
  -1  11 -10    2.29    1.04
   1 -11  10    1.92    0.97
  -2  11 -10    9.61    2.01
   2 -11  10    4.28    1.47
  -3  11 -10    4.81    1.49
   3 -11  10    2.11    1.18
   8  10 -10    2.44    1.10
  -8 -10  10    4.26    1.38
   7  10 -10    1.98    0.97
  -7 -10  10    0.75    0.91
   6  10 -10    2.45    1.04
  -6 -10  10    1.59    0.99
   5  10 -10    2.11    0.97
  -5 -10  10    1.34    1.01
   4  10 -10   -0.01    0.62
  -4 -10  10    1.16    0.92
   3  10 -10    1.08    0.80
  -3 -10  10   -0.36    0.70
   2  10 -10    0.28    0.65
  -2 -10  10    0.24    0.71
   1  10 -10    1.45    0.91
  -1 -10  10    1.03    0.90
   0  10 -10   -0.51    0.58
   0 -10  10    1.02    0.73
  -1  10 -10    2.23    1.10
   1 -10  10    1.48    0.99
  -2  10 -10    2.11    1.10
   2 -10  10    1.20    1.15
  -3  10 -10   22.30    2.99
   3 -10  10   17.75    2.64
  -4  10 -10    0.39    0.94
   4 -10  10   -0.59    0.78
   9   9 -10    1.04    0.93
   8   9 -10    7.04    1.55
  -8  -9  10    7.13    1.61
   7   9 -10    2.51    0.99
  -7  -9  10    3.08    1.20
   6   9 -10    3.76    1.16
  -6  -9  10    5.56    1.46
   5   9 -10    9.84    1.71
  -5  -9  10    7.00    1.60
   4   9 -10    1.00    0.82
  -4  -9  10    3.25    1.07
   3   9 -10    2.27    1.03
  -3  -9  10    3.18    1.20
   2   9 -10    0.24    0.61
  -2  -9  10    1.82    0.90
   1   9 -10    3.47    1.14
  -1  -9  10    4.33    1.27
   0   9 -10    0.64    0.74
   0  -9  10    0.43    0.82
  -1   9 -10    2.25    1.01
   1  -9  10   -0.03    0.68
  -2   9 -10    4.03    1.27
   2  -9  10    5.64    1.56
  -3   9 -10    0.89    0.86
   3  -9  10    4.14    1.32
  -4   9 -10    9.66    2.07
   4  -9  10   11.46    2.16
  -5   9 -10    1.08    0.96
   5  -9  10    0.38    0.95
   8   8 -10    0.25    0.67
  -8  -8  10    2.82    1.07
   7   8 -10    0.52    0.63
  -7  -8  10    1.29    0.89
   6   8 -10   -0.63    0.54
  -6  -8  10   -0.47    0.58
   5   8 -10    0.85    0.76
  -5  -8  10    3.57    1.19
   4   8 -10    0.96    0.69
  -4  -8  10    0.22    0.69
   3   8 -10    0.25    0.58
  -3  -8  10   -1.20    0.40
   2   8 -10    0.51    0.65
  -2  -8  10   -0.14    0.62
   1   8 -10   -0.41    0.49
  -1  -8  10    0.75    0.77
   0   8 -10    0.17    0.64
   0  -8  10    0.00    0.70
  -1   8 -10    0.04    0.60
   1  -8  10    0.09    0.66
  -2   8 -10   17.95    2.51
   2  -8  10   17.41    2.04
  -3   8 -10   10.21    1.98
   3  -8  10    6.97    1.65
  -4   8 -10    1.20    0.89
   4  -8  10    1.14    0.90
  -5   8 -10   -0.72    0.67
   5  -8  10   -0.90    0.62
  -6   8 -10    2.54    1.44
   6  -8  10    2.23    1.20
   9   7 -10    1.32    1.28
   8   7 -10    2.90    0.95
  -8  -7  10    1.84    0.96
   7   7 -10    1.30    0.78
  -7  -7  10    1.55    0.91
   6   7 -10    1.30    0.72
  -6  -7  10    1.39    0.84
   5   7 -10    2.14    0.85
  -5  -7  10    2.07    0.95
   4   7 -10   15.83    1.68
  -4  -7  10   15.37    2.16
   3   7 -10    2.87    0.93
  -3  -7  10    2.68    1.08
   2   7 -10    0.19    0.53
  -2  -7  10    0.76    0.68
   1   7 -10    1.63    0.85
  -1  -7  10    3.78    1.07
   0   7 -10   -0.15    0.46
   0  -7  10   -0.19    0.53
  -1   7 -10    0.00    0.55
   1  -7  10    1.84    1.00
  -2   7 -10    1.81    0.91
   2  -7  10    0.42    0.74
  -3   7 -10   11.72    2.03
   3  -7  10   15.31    2.23
  -4   7 -10   13.07    2.23
   4  -7  10    9.93    1.86
  -5   7 -10    7.94    1.82
   5  -7  10    5.11    1.37
  -6   7 -10    2.06    1.13
   6  -7  10    1.38    0.97
  -7   7 -10    5.39    1.72
   7  -7  10    4.21    1.32
   9   6 -10    0.27    0.91
  -9  -6  10    0.57    0.98
   8   6 -10    1.79    1.30
  -8  -6  10    2.42    1.05
   7   6 -10    2.29    0.87
  -7  -6  10    1.94    1.03
  -7  -6  10    2.88    1.04
   6   6 -10   14.52    1.54
  -6  -6  10   16.47    1.90
   5   6 -10    1.48    0.72
  -5  -6  10    3.16    0.99
   4   6 -10   10.45    1.53
  -4  -6  10   15.72    2.24
   3   6 -10    0.81    0.65
  -3  -6  10    0.83    0.72
   2   6 -10    2.30    0.85
  -2  -6  10    3.18    0.97
   1   6 -10    9.07    1.51
  -1  -6  10    7.02    1.51
   0   6 -10    0.93    0.65
   0  -6  10   -0.03    0.57
  -1   6 -10    4.80    1.18
   1  -6  10    3.99    1.16
  -2   6 -10    0.27    0.55
   2  -6  10    0.25    0.61
  -3   6 -10    0.87    0.72
   3  -6  10    1.31    0.85
  -4   6 -10    7.71    1.71
   4  -6  10    7.06    1.58
   5  -6  10    0.25    0.70
  -6   6 -10    0.62    0.78
   6  -6  10    1.63    0.87
  -7   6 -10    4.66    1.51
[truncated: 138,346 more chars]
