# Supplementary material for: Crystal structure of (1RS,21SR,22RS,24SR)-28-oxo-24-propyl-8,11,14-trioxa-24,27-di­aza­penta­cyclo[19.5.1.122,26.02,7.015,20]octa­cosa-2,4,6,15(20),16,18-hexa­ene acetic acid monosolvate
Source: Acta Crystallogr E Crystallogr Commun. 2016 May 20;72(Pt 6):829–32. doi: 10.1107/S2056989016007556 (PMC4908554; doi:10.1107/S2056989016007556)
Supplement: Supplementary file 2 [file e-72-00829-Isup2.hkl]

#
# h,k,l, Fc-squared, Fo-squared, sigma(Fo-squared), status flag
#
data_I
_shelx_title ' 332K in P-1'
_shelx_refln_list_code          4
_shelx_F_calc_maximum      118.20
_exptl_crystal_F_000       532.00
_reflns_d_resolution_high  0.6985

loop_
 _space_group_symop_operation_xyz
 'x, y, z'
 '-x, -y, -z'

_cell_length_a     9.4610
_cell_length_b    11.6730
_cell_length_c    12.9862
_cell_angle_alpha  83.780
_cell_angle_beta   79.998
_cell_angle_gamma  67.335

_shelx_F_squared_multiplier     1.000

loop_
 _refln_index_h
 _refln_index_k
 _refln_index_l
 _refln_F_squared_calc
 _refln_F_squared_meas
 _refln_F_squared_sigma
 _refln_observed_status
   1   0   0       1607.91       1607.28        19.98 o
   2   0   0       2582.11       2542.74        25.21 o
   3   0   0        125.15        104.62         4.98 o
   4   0   0       3265.00       3371.76        37.73 o
   5   0   0        225.30        211.07         8.97 o
   6   0   0        381.35        356.35        12.73 o
   7   0   0         53.19         52.78         6.88 o
   8   0   0          0.47          2.62         3.67 o
   9   0   0         14.72         23.46         7.44 o
  10   0   0         53.98         66.85        15.80 o
  11   0   0         40.79         40.93        11.43 o
  12   0   0          9.93         31.59        12.46 o
 -12   1   0          1.15         15.41        13.10 o
 -11   1   0         13.33         -5.01         9.38 o
 -10   1   0          0.24         10.34         6.57 o
  -9   1   0         32.68         39.70         7.65 o
  -8   1   0         27.61         27.91         6.36 o
  -7   1   0        212.23        213.09        25.40 o
  -6   1   0         67.12         59.71         9.47 o
  -5   1   0        101.72        125.07         7.50 o
  -4   1   0       2775.79       2884.06        42.88 o
  -3   1   0        699.40        756.71        14.35 o
  -2   1   0       1202.20       1154.13        15.89 o
  -1   1   0       1831.15       1825.64        15.31 o
   0   1   0         60.75         50.15         2.70 o
   1   1   0       8930.79       8314.43        54.83 o
   2   1   0       1217.43       1159.61        12.98 o
   3   1   0         31.86         21.81         2.69 o
   4   1   0       1134.17       1104.69        18.04 o
   5   1   0       1044.14       1188.87        20.96 o
   6   1   0        669.69        654.44        16.52 o
   7   1   0        208.35        253.43        11.28 o
   8   1   0         17.57         25.26         5.75 o
   9   1   0          0.65         -4.90         5.27 o
  10   1   0          0.10          5.14         7.83 o
  11   1   0         21.00         27.49         8.25 o
  12   1   0        380.52        325.31        34.03 o
 -11   2   0          1.17         17.21        11.56 o
 -10   2   0          0.02         -8.22         8.22 o
  -9   2   0         80.20        104.08        11.43 o
  -8   2   0        293.18        269.64        21.87 o
  -7   2   0         22.22         17.80         7.31 o
  -6   2   0         17.84         35.29         8.62 o
  -5   2   0        352.78        346.52        12.54 o
  -4   2   0         63.04         66.96         6.08 o
  -3   2   0       1110.67       1199.76        19.83 o
  -2   2   0        115.84        119.99         5.27 o
  -1   2   0       8809.96       8266.65        88.68 o
   0   2   0       1232.47       1201.17        15.43 o
   1   2   0       5741.82       5376.37        67.52 o
   2   2   0       3226.70       3273.42        46.64 o
   3   2   0         52.11         70.67         3.46 o
   4   2   0        205.18        244.30         8.79 o
   5   2   0        101.29         89.65         5.85 o
   6   2   0         21.44         28.20         5.95 o
   7   2   0         32.54         31.62         5.13 o
   8   2   0          2.73         -0.40         3.36 o
   9   2   0         51.67         39.77         8.67 o
  10   2   0        290.38        264.20        18.17 o
  11   2   0          0.71          7.07         6.13 o
  12   2   0        100.72        130.02        16.72 o
 -11   3   0         24.91         36.35        15.93 o
 -10   3   0         49.12         30.05        16.44 o
  -9   3   0         84.98         73.30        10.06 o
  -8   3   0          5.54          0.62         4.84 o
  -7   3   0         25.79         27.14         5.89 o
  -6   3   0         24.40         31.74         5.82 o
  -5   3   0        272.90        265.30        11.42 o
  -4   3   0          0.00          4.13         2.74 o
  -3   3   0       1271.56       1224.55        21.16 o
  -2   3   0       1406.30       1336.29        20.00 o
  -1   3   0       2145.96       2036.84        24.81 o
   0   3   0      10000.70       9788.27       161.73 o
   1   3   0       2672.23       2374.38        27.60 o
   2   3   0         37.73         28.68         2.96 o
   3   3   0        223.26        202.40         6.08 o
   4   3   0        684.63        658.98        12.21 o
   5   3   0         32.68         48.16         6.48 o
   6   3   0          4.13         12.62         5.58 o
   7   3   0        220.75        244.32        11.88 o
   8   3   0        106.00        115.50         8.56 o
   9   3   0          3.43         -1.58         4.63 o
  10   3   0          8.79         13.85        12.46 o
  11   3   0          2.13          6.02         6.21 o
  12   3   0         57.47         58.59        12.09 o
  13   3   0        287.20        310.12        23.02 o
 -10   4   0          0.04         -1.93        11.69 o
  -9   4   0         16.61          4.63         8.12 o
  -8   4   0          0.02         -1.58         4.85 o
  -7   4   0          9.46         12.64         5.34 o
  -6   4   0          7.90         15.00         7.96 o
  -5   4   0        450.76        462.13        15.74 o
  -4   4   0        178.05        221.94        10.15 o
  -3   4   0       1190.61       1245.50        37.48 o
  -2   4   0        799.01        790.84        15.98 o
  -1   4   0       1958.98       1964.51        37.28 o
   0   4   0       5208.48       5391.44        68.92 o
   1   4   0        549.57        602.42        10.78 o
   2   4   0       1575.30       1562.18        19.78 o
   3   4   0        107.28        111.35         5.06 o
   4   4   0        210.11        247.66         7.70 o
   5   4   0        107.45        134.37        13.89 o
   6   4   0         27.24         45.22         9.33 o
   7   4   0        196.28        197.45         8.81 o
   8   4   0          3.84          3.31         4.24 o
   9   4   0          0.15         -1.47         4.41 o
  10   4   0          3.21         -3.68         4.32 o
  11   4   0          1.42          5.75        12.91 o
  12   4   0         15.61         14.17         8.44 o
  13   4   0          3.83         10.73         9.04 o
 -10   5   0         85.64         75.64        23.37 o
  -9   5   0          6.93         22.64         9.72 o
  -8   5   0         19.43          3.81         7.28 o
  -7   5   0          0.47          2.41         4.69 o
  -6   5   0        162.17        155.02        11.50 o
  -5   5   0          0.43          6.68         3.87 o
  -4   5   0         22.26         20.92         4.93 o
  -3   5   0        844.88        884.57        19.83 o
  -2   5   0        187.29        178.63         8.16 o
  -1   5   0          4.68          6.26         2.16 o
   0   5   0         67.54         69.91         5.25 o
   1   5   0       3638.20       3691.00        37.06 o
   2   5   0       2419.80       2496.31        28.58 o
   3   5   0          0.36          3.01         1.87 o
   4   5   0        662.28        702.57        14.25 o
   5   5   0        389.32        409.97        10.92 o
   6   5   0        206.00        229.20        13.76 o
   7   5   0         16.23         15.63         3.62 o
   8   5   0        690.47        647.90        26.07 o
   9   5   0         77.71         84.77        12.25 o
  10   5   0          4.74          0.90         8.09 o
  11   5   0          1.72          1.56         5.41 o
  12   5   0         93.84         96.98        16.44 o
  13   5   0          1.08         -7.11         7.22 o
  -9   6   0         96.30        110.32        18.25 o
  -8   6   0          0.80          2.82        15.80 o
  -7   6   0         46.52         47.23        11.54 o
  -6   6   0         93.59         99.71        10.82 o
  -5   6   0         40.41         30.71         8.47 o
  -4   6   0          0.21          5.43         4.11 o
  -3   6   0        155.58        146.42         8.90 o
  -2   6   0          0.39          4.98         5.41 o
  -1   6   0        582.13        540.88        13.75 o
   0   6   0        452.45        445.31        11.57 o
   1   6   0        825.12        868.71        20.03 o
   2   6   0        110.34        115.88         5.81 o
   3   6   0        579.95        567.13        22.85 o
   4   6   0        778.09        840.21        16.84 o
   5   6   0         11.37         18.47         3.49 o
   6   6   0         14.21         26.16         5.79 o
   7   6   0         46.13         37.91         7.80 o
   8   6   0        478.20        452.81        21.43 o
   9   6   0         11.93          2.31         9.82 o
  10   6   0         75.95         81.92        12.98 o
  11   6   0         16.64          4.48        11.24 o
  12   6   0          5.16          2.83         6.81 o
  13   6   0         21.61         36.35        10.94 o
  -9   7   0         20.55         29.26        12.26 o
  -8   7   0         25.77          4.82         9.82 o
  -7   7   0          1.06         -1.37         8.22 o
  -6   7   0         99.50         90.43        12.32 o
  -5   7   0        122.79        142.69        12.41 o
  -4   7   0         68.16         76.45         8.75 o
  -3   7   0        625.32        637.13        18.61 o
  -2   7   0          0.00          2.28         2.88 o
  -1   7   0        337.93        331.55        11.52 o
   0   7   0         21.25         30.75         4.14 o
   1   7   0        181.07        192.21         8.15 o
   2   7   0        399.22        413.08        11.42 o
   3   7   0        636.48        658.05        14.95 o
   4   7   0          0.29          6.99         2.47 o
   5   7   0        218.78        224.90        12.90 o
   6   7   0          6.61          8.50         4.62 o
   7   7   0        634.46        600.29        15.34 o
   8   7   0         81.88         68.88        10.36 o
   9   7   0          9.96         14.78         6.16 o
  10   7   0          0.19          5.99         7.77 o
  11   7   0         10.76         23.00         8.11 o
  12   7   0         70.16         72.68        12.96 o
  13   7   0         34.56         49.91        15.15 o
  -8   8   0         75.97         91.06        26.07 o
  -7   8   0         51.47         38.28        13.02 o
  -6   8   0          8.61          5.60        10.08 o
  -5   8   0        560.08        557.46        20.64 o
  -4   8   0        114.17        119.45        11.19 o
  -3   8   0        228.68        238.55        12.01 o
  -2   8   0       1273.47       1189.04        25.37 o
  -1   8   0         60.41         77.90         7.43 o
   0   8   0        292.05        288.11        10.95 o
   1   8   0        126.98        123.73        12.85 o
   2   8   0        482.63        482.96        15.54 o
   3   8   0         40.90         43.52         6.23 o
   4   8   0          6.45          6.13         4.08 o
   5   8   0          3.40          4.52         3.82 o
   6   8   0         44.84         66.99        12.46 o
   7   8   0        213.09        240.00        11.65 o
   8   8   0         49.60         49.47        13.81 o
   9   8   0          0.76          5.25         5.94 o
  10   8   0         32.76         34.29         9.04 o
  11   8   0          2.62         -0.43        14.77 o
  12   8   0          3.75          3.35         7.42 o
  13   8   0         21.69         24.92         9.63 o
  -7   9   0          2.83          1.16        14.38 o
  -6   9   0        652.91        671.56        51.89 o
  -5   9   0        122.68        135.46        30.89 o
  -4   9   0        421.38        433.49        18.20 o
  -3   9   0          0.00          9.42         4.42 o
  -2   9   0        238.26        206.39        11.62 o
  -1   9   0         97.55         99.39         9.14 o
   0   9   0        326.76        304.28        19.99 o
   1   9   0          0.61          0.94         4.82 o
   2   9   0        122.90        132.55         7.81 o
   3   9   0          3.38          7.64         4.59 o
   4   9   0         13.91         14.48         3.97 o
   5   9   0         37.08         32.10         5.34 o
   6   9   0         80.45         89.94         7.35 o
   7   9   0        625.42        635.24        17.70 o
   8   9   0         82.07         76.43        11.51 o
   9   9   0         32.40         35.23         8.90 o
  10   9   0          2.42         -4.41         9.44 o
  11   9   0         29.94         41.39        10.41 o
  12   9   0         21.04         38.02        10.48 o
  13   9   0         31.96         23.84        10.35 o
  -6  10   0         78.27         81.94        26.71 o
  -5  10   0        406.22        405.19        41.74 o
  -4  10   0         65.48         69.35        20.81 o
  -3  10   0          0.06          4.09        11.56 o
  -2  10   0          4.62          8.02         6.91 o
  -1  10   0        333.78        308.01        13.43 o
   0  10   0         84.25         67.09         7.45 o
   1  10   0          0.00          0.21         2.85 o
   2  10   0         18.22         11.52         3.63 o
   3  10   0         27.33         34.19         5.90 o
   4  10   0         14.99         14.18         4.21 o
   5  10   0          6.54         16.72         8.72 o
   6  10   0          0.20          2.31         4.45 o
   7  10   0        109.45        122.27         9.21 o
   8  10   0          3.64          5.11         8.41 o
   9  10   0          0.81          1.82         5.80 o
  10  10   0          1.16          6.44         6.73 o
  11  10   0         12.96          4.24         6.84 o
  12  10   0         24.32         49.57        11.81 o
  -5  11   0        175.41        178.26        36.60 o
  -4  11   0        179.64        247.35        39.68 o
  -3  11   0          2.67          1.54        11.43 o
  -2  11   0          2.46         14.66         7.00 o
  -1  11   0          2.92         12.17         6.11 o
   0  11   0        195.64        167.81        14.90 o
   1  11   0        128.89        124.33         9.32 o
   2  11   0          7.36         10.11         3.94 o
   3  11   0        195.50        202.10        10.34 o
   4  11   0        174.24        176.44         9.91 o
   5  11   0         30.49         24.46         6.46 o
   6  11   0         90.73         91.81         9.01 o
   7  11   0         16.80          7.43         5.40 o
   8  11   0        159.79        157.78        18.81 o
   9  11   0         21.66         21.77         8.08 o
  10  11   0          0.43          6.82         6.45 o
  11  11   0          0.02          5.51         6.78 o
  12  11   0         10.49          6.24        13.23 o
  -4  12   0         32.95         33.13        19.14 o
  -3  12   0          0.02         23.37        15.67 o
  -2  12   0          3.82          6.35         7.34 o
  -1  12   0         19.20         17.07         7.51 o
   0  12   0         21.63          7.50         7.77 o
   1  12   0         17.26         28.33         7.80 o
   2  12   0        142.84        145.70        15.30 o
   3  12   0         97.93         84.42        11.69 o
   4  12   0          0.04         -2.94         2.94 o
   5  12   0         16.60         18.23         4.96 o
   6  12   0         21.12         17.69         5.22 o
   7  12   0        125.68        129.19        14.43 o
   8  12   0         69.36         65.23        12.59 o
   9  12   0        103.54        127.32        15.57 o
  10  12   0         68.16         63.38        12.19 o
  11  12   0          0.18          0.07         8.16 o
  12  12   0         21.07         23.70        14.83 o
  -3  13   0          5.30          0.26        15.15 o
  -2  13   0        111.47        114.56        26.97 o
  -1  13   0         61.72         83.09        13.63 o
   0  13   0         68.65         76.34        12.69 o
   1  13   0          8.83          9.11         8.99 o
   2  13   0         95.71        102.10        14.05 o
   3  13   0         14.55         25.33         7.13 o
   4  13   0          0.37          3.51         5.12 o
   5  13   0        159.89        162.22        16.35 o
   6  13   0        106.18        118.83        14.26 o
   7  13   0        260.87        243.63        25.30 o
   8  13   0         35.37         43.28        10.35 o
   9  13   0         70.69         60.19        12.01 o
  10  13   0         45.31         42.74        13.36 o
  11  13   0          3.16          9.57         8.19 o
  -2  14   0         19.77         24.92        16.05 o
  -1  14   0         26.30         57.15        20.29 o
   0  14   0        156.14        182.45        19.60 o
   1  14   0          1.52         -0.78         7.64 o
   2  14   0        581.23        547.96        26.72 o
   3  14   0         44.98         62.36        11.10 o
   4  14   0          2.45          3.87         5.27 o
   5  14   0          9.26         17.61         7.64 o
   6  14   0         22.83         17.34         7.77 o
   7  14   0          0.01         10.53        10.79 o
   8  14   0        216.46        238.24        32.49 o
   9  14   0         13.56         16.57        11.43 o
  10  14   0          0.22         -1.54         8.73 o
   0  15   0         43.93         56.12        19.52 o
   1  15   0          5.98         28.19         9.04 o
   2  15   0         54.73         62.26        11.78 o
   3  15   0         19.09         14.74         7.82 o
   4  15   0        140.79        130.06        16.07 o
   5  15   0         24.71         23.86         8.35 o
   6  15   0         25.78         53.43        15.80 o
   7  15   0         22.40         16.57        11.30 o
   8  15   0         37.52         30.44        14.64 o
   9  15   0          3.94         -0.64        12.07 o
   2  16   0         44.14         75.43        14.07 o
   3  16   0          7.33          3.78         9.12 o
   4  16   0         88.45         74.61        13.48 o
   5  16   0         33.64         46.24        10.17 o
   6  16   0          4.84         12.84         9.50 o
   7  16   0         26.50         29.80        14.51 o
   8  16   0          0.05          2.05        10.92 o
  -7 -16   1          3.51         17.34        11.17 o
  -6 -16   1         45.75         78.73        17.34 o
  -5 -16   1          3.79         20.04         8.33 o
  -4 -16   1          8.76         20.25        12.59 o
  -3 -16   1          2.41         19.33         8.89 o
  -2 -16   1        129.93        129.99        18.06 o
  -9 -15   1          3.74         -7.71         7.71 o
  -8 -15   1          8.42         -5.01         7.32 o
  -7 -15   1          2.26         12.46        10.40 o
  -6 -15   1         75.00         90.99        25.62 o
  -5 -15   1          7.87         20.79        11.17 o
  -4 -15   1         31.50         46.90        10.38 o
  -3 -15   1          3.23         21.97        11.37 o
  -2 -15   1        202.47        214.24        19.38 o
  -1 -15   1         25.57         51.66        12.07 o
   0 -15   1          0.44          5.78        11.94 o
 -10 -14   1          0.13         -7.06        12.59 o
  -9 -14   1         11.35          2.31         9.89 o
  -8 -14   1         12.10         18.37         9.89 o
  -7 -14   1          8.30          4.62         8.22 o
  -6 -14   1         87.20        104.25        13.71 o
  -5 -14   1        102.72        122.15        14.91 o
  -4 -14   1          0.05          2.24         5.31 o
  -3 -14   1         16.06         20.38         8.14 o
  -2 -14   1        342.18        338.86        33.97 o
  -1 -14   1         60.81         50.59        15.86 o
   0 -14   1        362.30        349.25        23.16 o
   1 -14   1          9.31         14.07        19.01 o
   2 -14   1         24.07          7.32        15.15 o
 -11 -13   1        221.14        280.10        30.95 o
 -10 -13   1         32.16         26.71        13.10 o
  -9 -13   1         90.77         82.45        19.39 o
  -8 -13   1         69.75         66.91        18.11 o
  -7 -13   1        232.31        253.52        27.10 o
  -6 -13   1          2.56          9.74         5.22 o
  -5 -13   1         19.78         16.63         6.72 o
  -4 -13   1         19.66         21.70         6.96 o
  -3 -13   1         96.63         91.13        15.35 o
  -2 -13   1         28.85         24.43         7.49 o
  -1 -13   1          0.08          2.45         6.08 o
   0 -13   1         82.74        101.25        14.42 o
   1 -13   1         11.49         30.30         9.50 o
   2 -13   1         25.57         21.58        15.67 o
   3 -13   1          8.84         -6.81        10.15 o
 -11 -12   1         15.40          3.60        17.08 o
 -10 -12   1         14.10         22.19         8.89 o
  -9 -12   1         64.56         62.96        11.80 o
  -8 -12   1          1.03          0.31         4.99 o
  -7 -12   1         14.37          6.11         5.45 o
  -6 -12   1          5.29          8.16         5.01 o
  -5 -12   1         63.56         74.05        12.59 o
  -4 -12   1          2.33          9.12         5.90 o
  -3 -12   1         45.02         43.35         9.04 o
  -2 -12   1         74.31         56.38        10.23 o
  -1 -12   1         22.00         24.77         7.90 o
   0 -12   1         29.67         36.37         8.81 o
   1 -12   1        159.46        159.92        18.22 o
   2 -12   1        165.89        168.78        19.02 o
   3 -12   1         17.93         13.87        14.64 o
   4 -12   1         30.19         17.98        16.44 o
 -12 -11   1        105.76        111.37        24.02 o
 -11 -11   1          3.58          8.05        12.46 o
 -10 -11   1          0.27         -4.23         6.23 o
  -9 -11   1          3.00          6.29         6.27 o
  -8 -11   1        156.05        154.57        18.04 o
  -7 -11   1        161.29        157.05        11.36 o
  -6 -11   1        275.12        243.06        12.13 o
  -5 -11   1         65.29         62.66         7.42 o
  -4 -11   1          3.57          1.10         2.94 o
  -3 -11   1          1.95          2.95         4.93 o
  -2 -11   1         81.93         68.15        10.31 o
  -1 -11   1         73.33         78.85        11.60 o
   0 -11   1         10.69         17.05         6.70 o
   1 -11   1        130.54        121.64        15.03 o
   2 -11   1        293.46        282.37        19.72 o
   3 -11   1         20.96         29.68         9.53 o
   4 -11   1         43.02         37.50        17.98 o
   5 -11   1         40.10          3.60        16.44 o
 -12 -10   1         91.68         94.62        15.54 o
 -11 -10   1        163.34        186.01        19.48 o
 -10 -10   1         49.91         59.78        15.28 o
  -9 -10   1          2.70          1.68         4.84 o
  -8 -10   1         40.38         42.48        13.61 o
  -7 -10   1        146.58        184.45        13.90 o
  -6 -10   1        177.25        189.27        16.79 o
  -5 -10   1         63.12         78.98         7.89 o
  -4 -10   1         29.03         30.65         5.27 o
  -3 -10   1        629.16        605.80        21.92 o
  -2 -10   1        197.24        191.58         9.25 o
  -1 -10   1        273.35        250.27        11.58 o
   0 -10   1        463.00        405.55        20.30 o
   1 -10   1         66.02         79.15        11.88 o
   2 -10   1          0.06          2.18         4.75 o
   3 -10   1        207.13        189.65        16.99 o
   4 -10   1         34.97         58.05        11.92 o
   5 -10   1          0.15         -2.57        10.79 o
   6 -10   1        172.92        173.76        33.39 o
 -12  -9   1        103.89        112.62        16.52 o
 -11  -9   1         66.18         72.78        13.35 o
 -10  -9   1        196.17        176.36        18.36 o
  -9  -9   1        113.76         96.22        13.35 o
  -8  -9   1       1089.74       1027.01        33.09 o
  -7  -9   1        541.29        532.91        16.81 o
  -6  -9   1        164.04        161.70         9.52 o
  -5  -9   1         58.09         60.44         9.04 o
  -4  -9   1        527.46        525.35        15.05 o
  -3  -9   1        354.54        365.58        12.09 o
  -2  -9   1         79.10         57.92         6.66 o
  -1  -9   1          0.67          3.51         3.53 o
   0  -9   1         72.47         55.57         6.26 o
   1  -9   1        704.17        678.39        18.63 o
   2  -9   1         90.13         97.99         9.41 o
   3  -9   1         17.03         17.08         5.59 o
   4  -9   1          9.89         16.36         7.48 o
   5  -9   1        112.22        118.96        16.01 o
   6  -9   1        193.98        203.05        34.93 o
   7  -9   1          2.06          0.13        13.61 o
 -13  -8   1          5.51         16.62        10.08 o
 -12  -8   1          5.49         -4.15         9.38 o
 -11  -8   1          7.43          7.90        11.11 o
 -10  -8   1        205.19        207.48        18.06 o
  -9  -8   1        232.82        215.77        16.11 o
  -8  -8   1         34.77         29.85        10.08 o
  -7  -8   1        349.03        329.05        12.52 o
  -6  -8   1          5.82         13.84         6.24 o
  -5  -8   1        175.71        185.31         9.12 o
  -4  -8   1        108.08        127.98         7.38 o
  -3  -8   1        724.86        719.80        16.33 o
  -2  -8   1         51.81         55.62         5.51 o
  -1  -8   1        192.01        189.26         8.20 o
   0  -8   1         11.03         13.50         3.39 o
   1  -8   1         23.36         27.01         5.91 o
   2  -8   1        470.35        415.89        14.78 o
   3  -8   1         76.52         81.58         8.91 o
   4  -8   1        622.43        612.61        20.44 o
   5  -8   1        100.25        103.07        11.33 o
   6  -8   1         18.59         26.12         7.69 o
   7  -8   1         76.58         90.54        24.53 o
   8  -8   1         13.19          4.88        14.64 o
 -13  -7   1          2.37         -0.40         7.45 o
 -12  -7   1          0.00          6.95         7.00 o
 -11  -7   1         36.67         47.22        10.76 o
 -10  -7   1         40.67         27.78        18.04 o
  -9  -7   1        119.35        124.69        21.51 o
  -8  -7   1        257.09        229.38        15.61 o
  -7  -7   1        234.17        231.38        11.04 o
  -6  -7   1        272.63        295.51        11.18 o
  -5  -7   1          1.35         12.47         5.24 o
  -4  -7   1        856.50        854.17        29.36 o
  -3  -7   1       1091.25       1098.70        22.74 o
  -2  -7   1        391.14        437.34        11.51 o
  -1  -7   1        332.42        332.77         9.94 o
   0  -7   1        420.68        459.79        12.49 o
   1  -7   1         27.51         45.19         5.34 o
   2  -7   1       1016.70        979.93        21.64 o
   3  -7   1        800.03        776.32        21.94 o
   4  -7   1         17.48         23.93         5.67 o
   5  -7   1         90.63         70.21         9.34 o
   6  -7   1        261.87        281.71        15.25 o
   7  -7   1         72.59         92.11        15.02 o
   8  -7   1          0.48          2.38         8.24 o
   9  -7   1         71.84         57.02        21.58 o
 -13  -6   1          6.31         10.45        15.67 o
 -12  -6   1          0.99          4.83        10.21 o
 -11  -6   1         19.89          3.03         6.31 o
 -10  -6   1          6.05         10.23         6.22 o
  -9  -6   1        408.99        353.76        19.81 o
  -8  -6   1         18.11         18.70         6.36 o
  -7  -6   1          3.23          0.62         3.95 o
  -6  -6   1        171.62        165.78        10.78 o
  -5  -6   1        523.63        505.21        13.56 o
  -4  -6   1        460.52        481.44        12.70 o
  -3  -6   1        797.34        877.83        16.77 o
  -2  -6   1         45.15         61.79         4.97 o
  -1  -6   1         56.90         56.89         4.39 o
   0  -6   1          8.82         10.18         2.51 o
   1  -6   1        137.39        153.55         7.19 o
   2  -6   1        116.08        136.25         9.24 o
   3  -6   1        516.68        500.45        15.51 o
   4  -6   1         16.58         29.79         5.52 o
   5  -6   1        190.87        167.09        11.22 o
   6  -6   1          0.10          2.14         4.55 o
   7  -6   1         75.25         70.40         9.79 o
   8  -6   1         66.26         81.52        18.30 o
   9  -6   1          2.64          0.07         9.01 o
 -13  -5   1        100.25        109.91        16.94 o
 -12  -5   1         74.14         92.82        14.58 o
 -11  -5   1         26.18         41.12        10.44 o
 -10  -5   1         48.49         39.98         8.76 o
  -9  -5   1        401.77        350.97        19.71 o
  -8  -5   1        498.20        500.79        22.69 o
  -7  -5   1        123.43        113.29         8.22 o
  -6  -5   1       1005.55        915.32        20.31 o
  -5  -5   1         24.19         30.52         4.70 o
  -4  -5   1        232.98        236.76         8.51 o
  -3  -5   1        110.82        123.83         5.87 o
  -2  -5   1        383.72        346.97         8.93 o
  -1  -5   1          1.06         11.17         6.81 o
   0  -5   1        405.98        435.11        10.09 o
   1  -5   1        291.23        285.53         9.26 o
   2  -5   1        172.99        160.66         7.65 o
   3  -5   1        275.39        254.34        10.51 o
   4  -5   1          1.15          0.77         3.01 o
   5  -5   1        127.28        130.39         9.92 o
   6  -5   1          0.02         -0.30         4.12 o
   7  -5   1        165.74        162.56        13.64 o
   8  -5   1          8.15          9.94         5.95 o
   9  -5   1         49.12         74.15        14.22 o
  10  -5   1         13.01         44.44        15.67 o
 -13  -4   1         40.02         43.67        17.59 o
 -12  -4   1         10.50         11.27         8.23 o
 -11  -4   1          8.26          7.41         6.34 o
 -10  -4   1         51.77         52.23        10.28 o
  -9  -4   1        547.40        514.65        24.01 o
  -8  -4   1        110.78         95.08         8.37 o
  -7  -4   1        576.74        616.96        16.82 o
  -6  -4   1         88.01        112.90        10.20 o
  -5  -4   1         77.77         88.60         6.15 o
  -4  -4   1          0.01          4.44         2.80 o
  -3  -4   1         15.81         18.21         4.21 o
  -2  -4   1        120.94        129.13         5.12 o
  -1  -4   1        319.03        299.38         7.06 o
   0  -4   1       1535.06       1414.19        18.16 o
   1  -4   1        842.39        869.72        14.95 o
   2  -4   1        701.33        655.00        18.16 o
   3  -4   1        808.55        794.15        17.69 o
   4  -4   1        903.39        920.20        20.90 o
   5  -4   1         23.62         34.57         6.73 o
   6  -4   1         20.03         27.90         5.97 o
   7  -4   1        117.77        149.46        12.75 o
   8  -4   1         21.82         29.90         7.08 o
   9  -4   1        118.87        114.05        12.95 o
  10  -4   1         12.13         45.98        15.03 o
 -12  -3   1         43.95         50.76        11.23 o
 -11  -3   1          4.01         -0.92         6.16 o
 -10  -3   1         28.63         24.38         7.85 o
  -9  -3   1         15.94         12.00         5.95 o
  -8  -3   1        351.37        325.80        13.47 o
  -7  -3   1         19.66         27.68         4.74 o
  -6  -3   1         71.50         86.47         7.13 o
  -5  -3   1       2084.11       2235.08        30.48 o
  -4  -3   1        151.11        144.32         6.06 o
  -3  -3   1          2.38          8.69         3.19 o
  -2  -3   1        588.70        584.88        10.50 o
  -1  -3   1         26.61         27.99         1.95 o
   0  -3   1       6903.53       6901.97        55.19 o
   1  -3   1       2146.56       2173.36        24.35 o
   2  -3   1          0.03          3.60         2.66 o
   3  -3   1        205.55        242.11         9.15 o
   4  -3   1          0.04         -0.86         2.13 o
   5  -3   1          9.38          3.15         3.98 o
   6  -3   1         11.99         16.66         4.47 o
   7  -3   1          3.56          3.02         3.86 o
   8  -3   1          4.80         -1.72         4.38 o
   9  -3   1          0.42          1.18         4.82 o
  10  -3   1          0.05          7.19        11.04 o
  11  -3   1         53.29        122.26        25.17 o
 -12  -2   1        137.71        203.69        33.39 o
 -11  -2   1          0.82          5.79         6.17 o
 -10  -2   1          0.97         16.01         8.03 o
  -9  -2   1        248.53        211.63        16.67 o
  -8  -2   1        319.90        297.21        24.74 o
  -7  -2   1          1.86          9.58         7.55 o
  -6  -2   1          1.50         10.10         3.29 o
  -5  -2   1         22.89         11.54         3.34 o
  -4  -2   1       1893.97       1992.29        35.03 o
  -3  -2   1         83.56         71.03         3.83 o
  -2  -2   1        228.75        193.43         5.45 o
  -1  -2   1        175.93        148.98         3.39 o
   0  -2   1        748.93        773.73         8.03 o
   1  -2   1        254.53        232.60         5.96 o
   2  -2   1        936.12        986.04        16.43 o
   3  -2   1       1529.83       1580.40        27.53 o
   4  -2   1        341.75        377.31        11.91 o
   5  -2   1         18.96         44.42        10.65 o
   6  -2   1        332.31        316.80        15.96 o
   7  -2   1          6.83          6.26         4.30 o
   8  -2   1          1.33          3.95         4.59 o
   9  -2   1          0.13          5.44         6.06 o
  10  -2   1          5.84         14.65         6.87 o
  11  -2   1         14.32         37.89        16.18 o
 -12  -1   1         25.81         32.11        16.44 o
 -11  -1   1         36.03         41.45         9.87 o
 -10  -1   1        128.48        119.68        21.70 o
  -9  -1   1        402.07        338.51        22.80 o
  -8  -1   1          0.59         -1.47         3.37 o
  -7  -1   1        180.80        182.12         9.70 o
  -6  -1   1         11.86         14.62         4.96 o
  -5  -1   1        145.16        180.41        12.52 o
  -4  -1   1       4107.36       4410.25        52.58 o
  -3  -1   1        558.30        602.82        11.87 o
  -2  -1   1       2403.03       2333.26        23.27 o
  -1  -1   1         14.91         18.28         1.32 o
   0  -1   1       3443.59       3375.37        24.05 o
   1  -1   1        918.82        854.45        10.94 o
   2  -1   1       1660.86       1602.53        19.59 o
   3  -1   1        240.74        250.75         8.03 o
   4  -1   1        870.01        917.48        17.83 o
   5  -1   1        968.11        945.38        22.25 o
   6  -1   1        432.52        411.07        14.12 o
   7  -1   1        281.93        270.82        12.48 o
   8  -1   1        174.05        180.82        11.78 o
   9  -1   1          1.23          5.65         9.05 o
  10  -1   1          0.45         13.10         6.50 o
  11  -1   1         38.34         34.32         9.44 o
  12  -1   1          2.60         18.49        11.82 o
 -12   0   1        338.87        354.46        37.37 o
 -11   0   1          1.16         -7.83         7.83 o
 -10   0   1         86.63         76.51        12.91 o
  -9   0   1         35.77         41.32         7.57 o
  -8   0   1         40.04         18.46         5.44 o
  -7   0   1         50.43         77.10         7.91 o
  -6   0   1        195.87        218.36        10.20 o
  -5   0   1        303.67        361.19        11.91 o
  -4   0   1       3506.41       3913.28        67.40 o
  -3   0   1        135.22        123.13         5.45 o
  -2   0   1        213.27        192.89         5.66 o
  -1   0   1        578.23        579.22         6.42 o
   0   0   1        739.89        751.30        10.66 o
   1   0   1        735.84        745.15         7.70 o
   2   0   1       7703.77       7231.27        93.63 o
   3   0   1        543.21        566.16        11.30 o
   4   0   1        120.23        104.36         5.71 o
   5   0   1        343.87        413.52        15.22 o
   6   0   1        103.87        109.64         7.97 o
   7   0   1        160.89        171.25         9.96 o
   8   0   1         36.20         21.37         5.62 o
   9   0   1        239.48        192.82        15.01 o
  10   0   1         25.12         23.25         8.01 o
  11   0   1          0.24          4.82         6.81 o
  12   0   1        148.91        135.75        26.71 o
 -11   1   1        186.58        203.82        33.39 o
 -10   1   1         14.22         21.83        13.10 o
  -9   1   1        317.04        295.27        21.25 o
  -8   1   1         60.57         42.42         7.39 o
  -7   1   1        440.23        401.01        18.48 o
  -6   1   1        218.54        211.10        10.33 o
  -5   1   1        641.69        624.49        16.21 o
  -4   1   1        789.56        840.37        17.23 o
  -3   1   1        406.40        454.86        10.96 o
  -2   1   1       4648.92       4629.51        41.51 o
  -1   1   1        762.61        741.24         8.62 o
   0   1   1       6835.13       6417.95        47.53 o
   1   1   1         30.00         37.35         1.28 o
   2   1   1        580.55        619.65         7.58 o
   3   1   1       1424.12       1370.98        16.35 o
   4   1   1        928.45        979.35        16.18 o
   5   1   1         58.19         39.37         5.23 o
   6   1   1          3.79          8.29         4.50 o
   7   1   1         12.80         21.59         4.51 o
   8   1   1        108.80         89.22         8.67 o
   9   1   1        198.13        177.54        17.02 o
  10   1   1          2.36         -1.62         6.55 o
  11   1   1         48.98         62.97        24.27 o
  12   1   1         74.14         94.99        14.61 o
 -11   2   1         91.96         88.10        22.60 o
 -10   2   1         22.96         19.14        13.23 o
  -9   2   1         36.63         35.32         7.40 o
  -8   2   1        401.45        388.05        16.56 o
  -7   2   1         21.81         40.83         6.42 o
  -6   2   1         43.43         58.56         7.00 o
  -5   2   1        122.43        150.51         9.20 o
  -4   2   1         29.85         41.21         4.97 o
  -3   2   1       1010.27       1037.95        21.67 o
  -2   2   1        990.43       1021.47        15.79 o
  -1   2   1       1655.59       1545.23        20.06 o
   0   2   1         96.20         81.20         2.87 o
   1   2   1       1163.09       1081.27        10.90 o
   2   2   1         99.59         93.94         2.44 o
   3   2   1       1180.79       1232.39        22.61 o
   4   2   1       1035.82       1041.34        11.67 o
   5   2   1        749.18        827.83        15.15 o
   6   2   1        137.44        148.51         7.19 o
   7   2   1         41.18         52.47         8.46 o
   8   2   1         88.07         87.09         8.10 o
   9   2   1        173.53        114.33        13.75 o
  10   2   1         15.97         20.26        10.92 o
  11   2   1          9.01         20.39         7.31 o
  12   2   1         10.36         24.44         8.86 o
 -10   3   1         21.78         11.56        10.79 o
  -9   3   1        124.09        135.86        18.32 o
  -8   3   1         71.06         61.24         9.57 o
  -7   3   1          4.16         -5.52         5.52 o
  -6   3   1         56.79         62.14         7.48 o
  -5   3   1        770.77        803.00        21.20 o
  -4   3   1       1086.42       1101.45        21.70 o
  -3   3   1          1.82          1.42         3.02 o
  -2   3   1        222.21        208.64         7.27 o
  -1   3   1         79.24         85.66         5.87 o
   0   3   1       9448.66       8876.15        72.80 o
   1   3   1       8280.54       8169.65        82.13 o
   2   3   1       1021.97       1011.43        13.93 o
   3   3   1         57.79         56.27         2.47 o
   4   3   1       1611.17       1718.44        39.52 o
   5   3   1       1735.46       1916.21        20.26 o
   6   3   1        303.59        275.60         8.59 o
   7   3   1        124.51        137.50         7.18 o
   8   3   1        820.67        722.03        26.57 o
   9   3   1        511.69        421.46        21.80 o
  10   3   1        114.50        102.13        14.45 o
  11   3   1          2.12         -2.40         5.27 o
  12   3   1          8.10         10.65         6.91 o
  13   3   1         14.57         34.11        10.53 o
 -10   4   1         20.93         42.12        17.72 o
  -9   4   1         15.96         -2.77         7.96 o
  -8   4   1          6.79          8.54         7.90 o
  -7   4   1         19.62         35.21        10.02 o
  -6   4   1         10.98         12.37         5.86 o
  -5   4   1          6.50          7.99         5.56 o
  -4   4   1         75.79         81.16         6.84 o
  -3   4   1        204.37        216.72         9.70 o
  -2   4   1        197.97        219.99         8.14 o
  -1   4   1         32.50         51.45         6.10 o
   0   4   1        846.45        894.44        14.32 o
   1   4   1       4574.88       4527.70        51.63 o
   2   4   1        685.99        665.54        12.01 o
   3   4   1       1139.91       1094.27        16.27 o
   4   4   1        584.57        578.71        11.05 o
   5   4   1        180.72        240.45         7.23 o
   6   4   1          4.98          8.28         1.77 o
   7   4   1         85.54        104.86        11.97 o
   8   4   1         30.03         20.76         6.95 o
   9   4   1          9.68          0.76         4.52 o
  10   4   1         24.50         19.68         7.90 o
  11   4   1        159.52        197.15        21.64 o
  12   4   1        122.43        119.92        16.37 o
  13   4   1         43.95         75.11        14.17 o
 -10   5   1         33.23         74.62        21.06 o
  -9   5   1         21.65         29.94        11.23 o
  -8   5   1        152.34        143.27        19.13 o
  -7   5   1         11.76          5.44         7.49 o
  -6   5   1         71.85         90.75        17.30 o
  -5   5   1       1006.26        950.21        23.47 o
  -4   5   1        258.97        257.74        11.45 o
  -3   5   1        291.47        273.61        10.76 o
  -2   5   1        798.70        796.66        17.08 o
  -1   5   1        626.71        637.08        13.97 o
   0   5   1       1633.27       1654.96        22.73 o
   1   5   1        724.62        671.05        12.94 o
   2   5   1        575.46        528.83        11.55 o
   3   5   1       1550.07       1607.67        22.25 o
   4   5   1         15.08         28.58         7.34 o
   5   5   1         13.23         31.37         4.50 o
   6   5   1        113.93        130.78        15.41 o
   7   5   1          9.42         11.03         5.79 o
   8   5   1         55.35         64.88        10.35 o
   9   5   1         38.21         37.89         8.70 o
  10   5   1         76.02         81.24        14.77 o
  11   5   1         45.06         55.72        11.39 o
  12   5   1         49.85         51.33        12.05 o
  13   5   1        157.33        165.46        19.59 o
  -9   6   1          0.00          1.23         9.71 o
  -8   6   1         47.78         51.05        13.55 o
  -7   6   1         20.15         33.54        10.94 o
  -6   6   1         87.46         79.33         9.27 o
  -5   6   1          0.68         -1.92         6.45 o
  -4   6   1         56.99         63.64        10.76 o
  -3   6   1        247.56        239.20        10.71 o
  -2   6   1        486.67        491.70        14.12 o
  -1   6   1        881.66        922.96        18.43 o
   0   6   1        276.04        259.50         8.98 o
   1   6   1         21.32         27.78         4.75 o
   2   6   1        808.30        766.14        15.12 o
   3   6   1        349.27        367.28        10.60 o
   4   6   1        370.48        417.65        11.50 o
   5   6   1        374.60        374.36        11.68 o
   6   6   1        185.94        178.01         8.29 o
   7   6   1        435.35        442.06        11.72 o
   8   6   1        618.85        560.06        24.14 o
   9   6   1        244.68        203.07        17.01 o
  10   6   1         96.06         89.80        13.74 o
  11   6   1          0.08          2.89         6.31 o
  12   6   1         91.14         96.93        14.99 o
  13   6   1        108.50        103.16        16.31 o
  -9   7   1          0.04          3.30        10.38 o
  -8   7   1          0.17          8.39        16.37 o
  -7   7   1         95.12        133.72        18.88 o
  -6   7   1        392.50        408.27        24.78 o
  -5   7   1        104.60        136.08        17.73 o
  -4   7   1          0.89         13.86         9.35 o
  -3   7   1        146.99        156.91         9.78 o
  -2   7   1        595.27        539.22        15.85 o
  -1   7   1        194.85        226.09        13.69 o
   0   7   1        132.59        125.97         7.09 o
   1   7   1          5.16         11.33         4.05 o
   2   7   1         72.07         69.79         5.87 o
   3   7   1         93.80        103.00         6.69 o
   4   7   1          3.01          4.11         2.91 o
   5   7   1         23.99         34.06         7.33 o
   6   7   1         26.79         36.09         6.96 o
   7   7   1        105.32        114.83        12.53 o
   8   7   1        363.07        352.26        24.85 o
   9   7   1          3.85          4.42         5.26 o
  10   7   1         23.33         18.81         8.09 o
  11   7   1          8.39          8.66         6.29 o
  12   7   1         17.01          7.19         7.74 o
  13   7   1          0.26          0.08         7.11 o
  -8   8   1          5.79          4.47         9.89 o
  -7   8   1         18.14         30.57        12.21 o
  -6   8   1        263.90        270.58        22.57 o
  -5   8   1         41.96         47.17        11.53 o
  -4   8   1        194.06        178.83        11.44 o
  -3   8   1          0.27          8.25         7.36 o
  -2   8   1        156.46        134.34         8.99 o
  -1   8   1        108.57        114.17         7.85 o
   0   8   1         83.40         88.42         7.01 o
   1   8   1        608.55        588.32        21.31 o
   2   8   1         76.11         80.46         6.89 o
   3   8   1         22.70         16.50         3.48 o
   4   8   1          1.16          9.01         5.58 o
   5   8   1         25.87         30.09         4.49 o
   6   8   1          8.33          8.63         4.49 o
   7   8   1          2.28          2.10         4.64 o
   8   8   1         56.33         73.18        11.12 o
   9   8   1         41.39         47.03         9.89 o
  10   8   1         69.47         79.30        12.43 o
  11   8   1         39.47         54.27        14.32 o
  12   8   1         16.12          9.40         7.80 o
  13   8   1         20.51         30.44        14.51 o
  -7   9   1          0.03        -12.20        13.23 o
  -6   9   1         22.61         13.40         9.21 o
  -5   9   1        586.92        543.74        28.82 o
  -4   9   1          0.22         -1.77         6.46 o
  -3   9   1         11.21         11.50         6.98 o
  -2   9   1        186.74        190.35        10.94 o
  -1   9   1         14.83         10.70         3.97 o
   0   9   1        138.51        159.29         9.19 o
   1   9   1          9.20          3.48         2.96 o
   2   9   1         51.52         48.04         5.49 o
   3   9   1          0.01          5.31         4.28 o
   4   9   1         15.70         21.66         4.00 o
   5   9   1        142.28        153.52        10.67 o
   6   9   1         45.87         41.03         7.80 o
   7   9   1         19.53         21.57         9.63 o
   8   9   1         10.80          9.71         5.94 o
   9   9   1        362.12        347.68        20.38 o
  10   9   1         79.70         70.00        12.00 o
  11   9   1          1.54         -2.18         5.98 o
  12   9   1         14.96         15.08        16.31 o
  13   9   1          7.53         10.63         9.32 o
  -6  10   1         11.31         -0.13        17.47 o
  -5  10   1         67.24         58.44        20.81 o
  -4  10   1          0.53          5.95         7.37 o
  -3  10   1          4.02          5.46         6.60 o
  -2  10   1         31.14         35.36         6.61 o
  -1  10   1        206.40        198.40        11.52 o
   0  10   1         93.24         96.62         8.98 o
   1  10   1         81.23         79.20         7.74 o
   2  10   1         13.52          7.84         3.56 o
   3  10   1         24.00         16.46         6.26 o
   4  10   1         13.37         20.23         4.83 o
   5  10   1         50.41         61.87         8.65 o
   6  10   1         22.31         27.46         8.71 o
   7  10   1         60.81         61.96        10.79 o
   8  10   1         84.65         85.81        12.39 o
   9  10   1        130.69        128.36        15.44 o
  10  10   1         55.92         75.35        12.98 o
  11  10   1          1.01         -4.75         4.75 o
  12  10   1         14.35         13.93        10.02 o
  13  10   1         15.70         47.26        15.28 o
  -5  11   1         28.53         56.12        21.06 o
  -4  11   1         43.63         24.66        17.85 o
  -3  11   1         62.50         28.77        17.98 o
  -2  11   1        260.20        264.11        24.79 o
  -1  11   1         21.88         29.06         6.07 o
   0  11   1          2.13          4.68         4.34 o
   1  11   1         14.32         14.91         4.73 o
   2  11   1        162.26        148.68         9.49 o
   3  11   1          0.27         -0.26         2.62 o
   4  11   1         92.38         79.71         8.20 o
   5  11   1         30.15         39.63         6.18 o
   6  11   1          1.38         -3.05         3.76 o
   7  11   1        194.80        197.04        16.21 o
   8  11   1         82.30         69.99        11.35 o
   9  11   1          0.05          0.35         5.08 o
  10  11   1          1.20         -6.14         6.14 o
  11  11   1         66.19         74.72        13.85 o
  12  11   1          9.16         18.14         9.66 o
  -4  12   1          1.74        -11.82        12.59 o
  -3  12   1          3.02         -5.39        11.56 o
  -2  12   1        177.57        199.45        33.52 o
  -1  12   1          2.47         11.79         6.87 o
   0  12   1          0.00          7.19         5.93 o
   1  12   1         33.14         42.31         8.81 o
   2  12   1        220.22        211.28        11.35 o
   3  12   1         23.76         23.84         5.30 o
   4  12   1        153.25        141.76        10.15 o
   5  12   1         89.77         83.71         8.88 o
   6  12   1         16.60         23.51         5.54 o
   7  12   1         64.73         78.13        17.59 o
   8  12   1        369.77        371.45        21.25 o
   9  12   1        216.68        212.20        18.20 o
  10  12   1          1.48          4.88         6.11 o
  11  12   1          2.68          2.38         6.22 o
  12  12   1        122.71        116.13        17.04 o
  -3  13   1          6.57         -9.50        13.36 o
  -2  13   1          8.84          8.22        14.64 o
  -1  13   1        227.17        259.94        39.30 o
   0  13   1         26.94         57.59        10.95 o
   1  13   1          7.67         25.07         8.48 o
   2  13   1          2.67         -4.69        11.17 o
   3  13   1         21.75         17.61         6.47 o
   4  13   1         60.37         70.26        11.07 o
   5  13   1        107.81         99.28        18.88 o
   6  13   1         22.41         29.65         6.39 o
   7  13   1         19.89         17.96         7.49 o
   8  13   1          4.03          6.04         8.60 o
   9  13   1          0.02         -5.58         5.58 o
  10  13   1         30.67         30.99         9.61 o
  11  13   1          6.52         10.31         8.76 o
  -2  14   1         24.37         34.16        20.81 o
  -1  14   1          0.20         -6.16        12.71 o
   0  14   1        118.63         93.88        24.79 o
   1  14   1        114.02        130.66        16.02 o
   2  14   1         19.43         13.81         7.27 o
   3  14   1         16.82         22.94         8.03 o
   4  14   1        102.24         85.79        12.48 o
   5  14   1          1.49          3.08         5.96 o
   6  14   1         62.56         59.79        10.58 o
   7  14   1         77.34         90.03        19.26 o
   8  14   1         48.10         47.78        16.18 o
   9  14   1         86.68         90.54        21.83 o
  10  14   1         27.57         26.76        14.51 o
  11  14   1          0.02         -5.78         9.50 o
   0  15   1          9.54         11.30        13.87 o
   1  15   1         35.59         69.74        19.52 o
   2  15   1         31.58         25.38         9.21 o
   3  15   1         24.03         41.82        16.12 o
   4  15   1          8.93          4.59         9.25 o
   5  15   1          0.44          9.35         6.16 o
   6  15   1          1.88         -5.39         7.06 o
   7  15   1         57.35         70.12        17.21 o
   8  15   1          6.93          3.34         8.73 o
   9  15   1          3.37          8.35        11.17 o
  10  15   1          1.31         -0.90         9.63 o
   2  16   1         15.78         25.17        14.51 o
   3  16   1         72.65         72.54        13.12 o
   4  16   1         19.18         27.79         9.41 o
   5  16   1          2.18         10.22         7.31 o
   6  16   1         19.63         39.04        13.23 o
   7  16   1          0.31         -8.35         8.35 o
  -6 -16   2        139.42        121.88        23.37 o
  -5 -16   2          4.41         23.61         7.65 o
  -4 -16   2         59.46         54.99        11.88 o
  -3 -16   2        273.02        257.48        20.61 o
  -8 -15   2         91.18         78.47        20.93 o
  -7 -15   2         71.88         61.65        18.11 o
  -6 -15   2         37.42         41.80         9.76 o
  -5 -15   2        119.30        120.01        15.71 o
  -4 -15   2          1.45         10.40         6.89 o
  -3 -15   2          5.04          8.48        12.71 o
  -2 -15   2        138.83        159.65        18.63 o
  -1 -15   2         11.35         17.89         8.42 o
   0 -15   2         50.43         66.77        13.48 o
 -10 -14   2          1.31         -7.45         8.22 o
  -9 -14   2         61.21         97.48        21.70 o
  -8 -14   2         19.53         21.06        13.49 o
  -7 -14   2          0.28         -0.39         7.83 o
  -6 -14   2        209.05        208.11        20.74 o
  -5 -14   2         17.49         22.70         7.61 o
  -4 -14   2          6.35         22.07         7.95 o
  -3 -14   2         53.73         51.73        10.78 o
  -2 -14   2          6.41         12.80         7.98 o
  -1 -14   2         62.44         76.32        13.36 o
   0 -14   2          3.57          5.06         7.09 o
   1 -14   2         48.12         80.43        17.08 o
   2 -14   2          2.44         16.31        11.94 o
 -11 -13   2         13.07         14.26        14.64 o
 -10 -13   2         16.91         25.69        15.41 o
  -9 -13   2         18.14         29.67        14.00 o
  -8 -13   2          0.59         -0.13         6.29 o
  -7 -13   2        404.28        428.05        34.03 o
  -6 -13   2          0.83         10.29         5.88 o
  -5 -13   2         51.27         67.56        11.44 o
  -4 -13   2         18.60          9.55        21.26 o
  -3 -13   2         59.93         51.12        10.18 o
  -2 -13   2        154.29        152.01        17.00 o
  -1 -13   2          1.23          8.42         5.46 o
   0 -13   2         45.79         41.10        10.18 o
   1 -13   2         11.83         15.18         7.93 o
   2 -13   2        103.96        143.53        18.65 o
   3 -13   2         32.39         41.48        20.55 o
 -11 -12   2         59.51         70.59        13.29 o
 -10 -12   2         64.82         72.95        13.07 o
  -9 -12   2         16.45         27.97         8.40 o
  -8 -12   2         14.82         18.37        10.27 o
  -7 -12   2        206.35        188.75        16.07 o
  -6 -12   2         18.39         27.42         9.18 o
  -5 -12   2          0.97         11.95         7.45 o
  -4 -12   2          8.97         15.22         6.13 o
  -3 -12   2          5.72          9.57         7.83 o
  -2 -12   2          2.30          1.80         7.26 o
  -1 -12   2         23.62         26.19         9.12 o
   0 -12   2          0.52          9.25         5.86 o
   1 -12   2          0.04          4.66         6.54 o
   2 -12   2          0.38         -0.35         7.71 o
   3 -12   2          1.48         14.42         8.28 o
   4 -12   2         15.77          1.80        13.61 o
 -12 -11   2          1.56         -8.63        11.17 o
 -11 -11   2          7.89          4.69         7.55 o
 -10 -11   2         12.05         12.13         7.72 o
  -9 -11   2         55.40         53.59        11.17 o
  -8 -11   2          0.04          2.74         6.94 o
  -7 -11   2         55.99         64.89         8.23 o
  -6 -11   2         64.37         64.45         8.13 o
  -5 -11   2         41.65         60.72         7.37 o
  -4 -11   2         34.73         32.95         7.80 o
  -3 -11   2          0.56         -1.36         3.53 o
  -2 -11   2         11.46         11.43         9.63 o
  -1 -11   2          3.48         30.57        11.56 o
   0 -11   2          0.11          4.45         5.25 o
   1 -11   2          0.80          0.95         5.06 o
   2 -11   2         48.52         57.14        11.59 o
   3 -11   2         23.66         30.94        11.37 o
   4 -11   2         42.24         60.83        13.08 o
   5 -11   2         13.80         39.30        19.65 o
 -12 -10   2         86.24         86.18        14.81 o
 -11 -10   2         26.57         28.50         9.55 o
 -10 -10   2         10.29          8.15         7.08 o
  -9 -10   2         78.47         63.07        11.26 o
  -8 -10   2         12.24          8.89         6.12 o
  -7 -10   2        208.04        233.99        12.56 o
  -6 -10   2        466.69        434.91        15.66 o
  -5 -10   2         13.68         21.69         4.76 o
  -4 -10   2          0.60          6.95         6.24 o
  -3 -10   2         28.53         37.08         5.17 o
  -2 -10   2         67.01         92.65        11.63 o
  -1 -10   2         16.91         18.16         6.50 o
   0 -10   2         29.15         18.04         6.35 o
   1 -10   2         21.55         27.26         7.76 o
   2 -10   2        159.03        154.05        16.78 o
   3 -10   2         21.00         38.73        10.05 o
   4 -10   2          0.02          1.22         6.76 o
   5 -10   2        118.98        120.65        17.34 o
   6 -10   2         14.27         10.40        15.67 o
 -12  -9   2        218.14        241.30        21.39 o
 -11  -9   2          1.37          9.14         7.17 o
 -10  -9   2          7.69         13.33         6.91 o
  -9  -9   2         11.63          2.84         5.05 o
  -8  -9   2        236.86        208.93        15.35 o
  -7  -9   2        361.40        371.79        23.46 o
  -6  -9   2          3.66          3.75         5.77 o
  -5  -9   2        117.64        120.05         8.05 o
  -4  -9   2         18.83         25.46         4.61 o
  -3  -9   2         66.41         79.36         6.60 o
  -2  -9   2         36.12         38.73         4.92 o
  -1  -9   2          8.15          4.90         2.85 o
   0  -9   2        167.55        161.53         8.16 o
   1  -9   2          7.95         18.65         6.45 o
   2  -9   2         44.56         40.74         9.04 o
   3  -9   2         40.31         26.92         8.60 o
   4  -9   2         24.49         24.20         8.84 o
   5  -9   2         76.64         84.94        14.25 o
   6  -9   2        197.18        216.72        19.93 o
   7  -9   2         11.00         -0.26        11.82 o
 -12  -8   2         14.50         18.19         8.56 o
 -11  -8   2         80.96         77.50        13.43 o
 -10  -8   2         23.20         25.61         8.61 o
  -9  -8   2         40.78         38.71        17.02 o
  -8  -8   2       1698.45       1575.74        46.75 o
  -7  -8   2        902.58        871.13        21.38 o
  -6  -8   2        233.65        234.86        10.67 o
  -5  -8   2        100.31        114.22         8.05 o
  -4  -8   2        157.53        161.90        10.82 o
  -3  -8   2        138.53        136.71         7.08 o
  -2  -8   2         41.53         49.32         4.90 o
  -1  -8   2         11.19         17.13         3.06 o
   0  -8   2          5.50          2.82         2.47 o
   1  -8   2        427.55        422.58        13.35 o
   2  -8   2        143.12        143.68         9.05 o
   3  -8   2        131.47        124.36         9.82 o
   4  -8   2         48.96         57.42         8.41 o
   5  -8   2         42.53         46.47        10.01 o
   6  -8   2          1.57         12.74         7.70 o
   7  -8   2          6.51          2.70        13.49 o
   8  -8   2         51.98         30.69        18.11 o
 -12  -7   2         40.96         53.53        11.74 o
 -11  -7   2         87.15        105.73        21.26 o
 -10  -7   2        166.83        160.71        17.19 o
  -9  -7   2         86.68         78.92        12.06 o
  -8  -7   2         53.68         58.14         9.99 o
  -7  -7   2        875.53        860.94        20.69 o
  -6  -7   2        211.83        217.32         9.97 o
  -5  -7   2          8.66         13.35         3.56 o
  -4  -7   2         88.00         99.09         6.65 o
  -3  -7   2        563.49        554.30        13.50 o
  -2  -7   2        538.49        535.93        14.08 o
  -1  -7   2        131.96        157.59         6.48 o
   0  -7   2         35.51         42.07         4.33 o
   1  -7   2        284.95        300.71        12.34 o
   2  -7   2        227.41        259.34        11.69 o
   3  -7   2        286.97        267.98        12.14 o
   4  -7   2         23.82         19.77         5.42 o
   5  -7   2        352.33        348.42        15.70 o
   6  -7   2        547.11        502.59        19.88 o
   7  -7   2         42.05         63.08         9.68 o
   8  -7   2          6.24          2.05        12.46 o
   9  -7   2          0.01          0.13        13.36 o
 -12  -6   2        126.74        154.71        18.51 o
 -11  -6   2         57.30         81.70        12.98 o
 -10  -6   2         39.19         30.88         8.66 o
  -9  -6   2         24.72         23.21         8.09 o
  -8  -6   2        905.22        864.84        22.76 o
  -7  -6   2        284.57        288.98        11.74 o
  -6  -6   2         28.91         56.73        11.16 o
  -5  -6   2         17.26         14.75         3.88 o
  -4  -6   2       1490.35       1462.40        24.33 o
  -3  -6   2          0.17          2.86         2.88 o
  -2  -6   2         29.59         39.33         5.80 o
  -1  -6   2         25.99         43.52         3.88 o
   0  -6   2        242.61        261.65         7.91 o
   1  -6   2          4.27         12.21         2.84 o
   2  -6   2        121.34        136.23         8.01 o
   3  -6   2         51.79         53.66         6.41 o
   4  -6   2          9.23          9.85         4.66 o
   5  -6   2         53.35         64.73         8.40 o
   6  -6   2        290.72        275.60        14.66 o
   7  -6   2          0.28          2.81         4.90 o
   8  -6   2          2.25          3.38         6.11 o
   9  -6   2          3.14         -4.24        13.61 o
 -12  -5   2         10.70         -4.48         7.32 o
 -11  -5   2          8.02         19.57         7.85 o
 -10  -5   2         53.85         64.93        17.47 o
  -9  -5   2         31.61         21.60         6.96 o
  -8  -5   2        127.64        113.38         9.11 o
  -7  -5   2        711.46        680.23        18.68 o
  -6  -5   2        208.33        217.09         9.18 o
  -5  -5   2        322.42        304.07        10.40 o
  -4  -5   2         27.16         27.78         3.70 o
  -3  -5   2         18.50         27.35         3.61 o
  -2  -5   2       1643.89       1712.66        30.50 o
  -1  -5   2       1583.28       1611.28        19.90 o
   0  -5   2         72.67         78.26         4.02 o
   1  -5   2          7.49          8.86         2.44 o
   2  -5   2         79.97         87.75         6.05 o
   3  -5   2        201.32        218.03         9.71 o
   4  -5   2          0.07          1.55         7.00 o
   5  -5   2        255.45        237.39        12.17 o
   6  -5   2        156.17        163.65        12.19 o
   7  -5   2         68.81         70.10         9.31 o
   8  -5   2         52.63         65.66         9.76 o
   9  -5   2          1.53          9.20         9.79 o
  10  -5   2         14.46         31.72        14.64 o
 -12  -4   2        102.47        120.56        16.25 o
 -11  -4   2          9.30         16.42         7.89 o
 -10  -4   2        193.52        175.75        16.36 o
  -9  -4   2        107.54         99.70        12.93 o
  -8  -4   2        400.13        370.25        14.59 o
  -7  -4   2         26.18         31.05         6.56 o
  -6  -4   2        295.06        306.91        11.62 o
  -5  -4   2         18.48         18.53         3.34 o
  -4  -4   2        303.94        335.73        10.02 o
  -3  -4   2        433.51        436.33        10.73 o
  -2  -4   2        651.57        660.88        13.20 o
  -1  -4   2          5.37          4.78         2.76 o
   0  -4   2       4469.70       4492.03        54.57 o
   1  -4   2        125.28        112.37         6.42 o
   2  -4   2        789.85        784.91        15.72 o
   3  -4   2        377.25        390.38        12.29 o
   4  -4   2         77.65         74.92        12.69 o
   5  -4   2        901.75        886.38        22.00 o
   6  -4   2        365.51        353.15        14.87 o
   7  -4   2          7.77          5.94         4.69 o
   8  -4   2         27.56         28.96         7.48 o
   9  -4   2          6.05         11.75         6.36 o
  10  -4   2         38.89         45.85        14.51 o
 -12  -3   2         81.87         75.13        21.58 o
 -11  -3   2          1.11          3.39         6.47 o
 -10  -3   2          7.82         16.98         7.06 o
  -9  -3   2         16.14         14.19         6.29 o
  -8  -3   2         53.52         35.59         6.38 o
  -7  -3   2          4.89          4.49         3.08 o
  -6  -3   2         30.04         28.06         5.16 o
  -5  -3   2         72.77         79.34         7.28 o
  -4  -3   2        447.48        455.29        11.28 o
  -3  -3   2        216.29        234.87         7.39 o
  -2  -3   2       2265.56       2253.59        24.86 o
  -1  -3   2        478.14        460.65         6.68 o
   0  -3   2        445.10        399.50        11.83 o
   1  -3   2        152.85        166.86         5.47 o
   2  -3   2        414.19        379.19        11.52 o
   3  -3   2         22.84         28.02         4.32 o
   4  -3   2        239.19        253.43        10.33 o
   5  -3   2       1095.36       1085.65        23.41 o
   6  -3   2         16.45         17.87         4.82 o
   7  -3   2        200.91        182.06        11.39 o
   8  -3   2          0.00         -0.65         5.17 o
   9  -3   2         23.90         27.68         6.89 o
  10  -3   2          0.39          5.55         6.85 o
  11  -3   2         37.34         45.34        16.31 o
 -12  -2   2         13.91         26.33        14.13 o
 -11  -2   2          4.51          4.39         7.58 o
 -10  -2   2          0.84          3.74         6.20 o
  -9  -2   2         52.54         37.18         8.82 o
  -8  -2   2          0.26          0.72         7.16 o
  -7  -2   2         59.11         94.86        10.13 o
  -6  -2   2        273.83        259.55        10.62 o
  -5  -2   2        291.02        313.36        10.80 o
  -4  -2   2        549.79        644.80        14.25 o
  -3  -2   2        539.99        531.85        11.06 o
  -2  -2   2       3026.67       2973.98        29.35 o
  -1  -2   2        532.08        496.19         6.84 o
   0  -2   2      13970.61      12610.83       238.56 o
   1  -2   2       1990.84       1887.11        20.21 o
   2  -2   2        603.60        580.82        11.68 o
   3  -2   2          3.97         -1.66         1.66 o
   4  -2   2        955.41        970.09        19.50 o
   5  -2   2        193.24        201.51        10.26 o
   6  -2   2         77.89         93.02         8.70 o
   7  -2   2          1.15          3.81         3.93 o
   8  -2   2        113.19        115.10        11.24 o
   9  -2   2         23.68         15.49        11.62 o
  10  -2   2        102.49        116.09        15.52 o
  11  -2   2          2.37          3.11         6.71 o
 -12  -1   2          3.08         -7.19         7.19 o
 -11  -1   2         21.17         28.77        14.64 o
 -10  -1   2         58.44         68.16        11.62 o
  -9  -1   2         97.48         94.42        10.35 o
  -8  -1   2          7.23          7.77         6.52 o
  -7  -1   2        182.36        202.29        10.53 o
  -6  -1   2        208.77        241.83        10.47 o
  -5  -1   2         22.30         44.34         5.06 o
  -4  -1   2         30.13         58.10         4.77 o
  -3  -1   2       1001.53       1057.15        21.06 o
  -2  -1   2        564.54        509.67         9.40 o
  -1  -1   2       2465.40       2386.90        27.38 o
   0  -1   2       5184.98       4746.92        32.84 o
   1  -1   2       5786.40       5827.31        91.63 o
   2  -1   2       1030.12       1055.90        15.40 o
   3  -1   2         48.73         51.21         4.62 o
   4  -1   2         24.34         20.14         3.59 o
   5  -1   2        214.68        230.34         9.78 o
   6  -1   2        190.79        186.53         9.70 o
   7  -1   2         17.75         21.15         5.00 o
   8  -1   2        234.85        185.83        11.14 o
   9  -1   2          6.74          4.11         7.83 o
  10  -1   2          1.13          1.36         6.16 o
  11  -1   2          2.46         18.42         7.84 o
  12  -1   2          0.09         25.81        14.00 o
 -12   0   2        386.91        358.06        38.14 o
 -10   0   2         32.45         26.46        13.49 o
  -9   0   2        164.92        154.62        21.16 o
  -8   0   2        254.92        265.38        13.29 o
  -7   0   2         26.02         34.55        10.69 o
  -6   0   2         35.20         44.61         6.11 o
  -5   0   2          6.13         19.07         3.72 o
  -4   0   2       1593.54       1662.76        24.84 o
  -3   0   2       1085.54       1120.49        20.75 o
  -2   0   2         61.49         73.81         3.73 o
  -1   0   2       3572.52       3374.68        24.97 o
   0   0   2        593.08        589.23         7.76 o
   1   0   2       2978.90       2920.35        28.15 o
   2   0   2       2533.19       2404.83        24.59 o
   3   0   2        199.56        189.88         6.52 o
   4   0   2        500.21        542.64        12.49 o
   5   0   2        511.67        496.99        13.36 o
   6   0   2          8.28         12.37         4.43 o
   7   0   2          0.39          6.56         5.69 o
   8   0   2          0.40         -3.48         3.48 o
   9   0   2         21.58         14.22         6.40 o
  10   0   2         36.17         21.02         7.72 o
  11   0   2         54.69         90.08        22.99 o
  12   0   2          5.66         28.22         9.12 o
 -11   1   2         35.05         20.29        16.82 o
 -10   1   2          1.78         10.27        10.53 o
  -9   1   2         21.85         18.36         6.36 o
  -8   1   2         31.75         32.22         7.87 o
  -7   1   2         63.45         83.20        14.86 o
  -6   1   2          0.02          3.56         4.88 o
  -5   1   2       1320.01       1292.96        24.10 o
  -4   1   2        366.08        371.77        11.17 o
  -3   1   2         24.85         43.80         4.43 o
  -2   1   2       1222.10       1203.12        16.08 o
  -1   1   2       1940.18       1869.18        17.29 o
   0   1   2       2540.57       2554.57        23.09 o
   1   1   2        428.47        358.29         6.32 o
   2   1   2        913.36        864.56         9.08 o
   3   1   2        144.52        152.84         3.84 o
   4   1   2        553.18        570.07        19.44 o
   5   1   2         23.68         15.07         3.80 o
   6   1   2        266.24        259.52         9.78 o
   7   1   2        470.67        504.80        14.71 o
   8   1   2          2.70          4.01         3.43 o
   9   1   2         28.53         20.05         7.03 o
  10   1   2          6.18         21.33         7.02 o
  11   1   2         60.43         71.94        12.76 o
  12   1   2          1.40         -3.73         7.38 o
 -11   2   2         39.68         26.20        18.11 o
 -10   2   2         71.47         39.56        17.08 o
  -9   2   2        235.41        242.63        21.29 o
  -8   2   2         40.78         42.18         7.36 o
  -7   2   2         52.73         50.04        10.07 o
  -6   2   2        409.34        391.35        14.35 o
  -5   2   2         18.10         27.47         5.48 o
  -4   2   2          1.27         -0.88         2.60 o
  -3   2   2        448.22        461.88        11.45 o
  -2   2   2          2.69         15.30         9.05 o
  -1   2   2       1297.32       1362.71        12.30 o
   0   2   2       2403.37       2455.18        18.78 o
   1   2   2       5031.23       5050.83        71.04 o
   2   2   2       1130.55       1067.07        14.66 o
   3   2   2        714.42        722.16        24.40 o
   4   2   2          5.11          5.54         3.92 o
   5   2   2          7.77          2.95         1.58 o
   6   2   2       1259.31       1243.78        22.41 o
   7   2   2         64.02         67.70         5.79 o
   8   2   2          4.14         11.81         5.87 o
   9   2   2          0.98         17.03         6.29 o
  10   2   2          2.07         11.28         6.34 o
  11   2   2         12.07          2.66         5.53 o
  12   2   2        115.59        124.22        17.19 o
  13   2   2         10.61         34.55        14.77 o
 -11   3   2         19.89         18.37        16.57 o
 -10   3   2         11.45         16.70        14.13 o
  -9   3   2         11.03          5.64        18.37 o
  -8   3   2         50.94         41.08        11.07 o
  -7   3   2          7.33          3.57         7.26 o
  -6   3   2        116.97        133.93         9.59 o
  -5   3   2          7.44          6.80         4.75 o
  -4   3   2         15.40         25.05         6.99 o
  -3   3   2       2964.93       3002.51        57.42 o
  -2   3   2        130.06        130.65         5.61 o
  -1   3   2         13.69         15.88         2.43 o
   0   3   2       2035.60       2052.03        37.72 o
   1   3   2      12271.14      11327.51        89.22 o
   2   3   2        857.73        850.64        18.57 o
   3   3   2        633.75        605.94         7.85 o
   4   3   2          0.06          6.02         3.02 o
   5   3   2        715.27        807.34        22.60 o
   6   3   2          8.76         12.89         4.68 o
   7   3   2         60.67         54.43         8.20 o
   8   3   2       1346.04       1277.84        37.05 o
   9   3   2        192.99        184.14        17.66 o
  10   3   2          8.55          2.85         5.48 o
  11   3   2         27.03         18.75         8.06 o
  12   3   2          1.79         -4.79         7.77 o
  13   3   2          2.94         24.31         9.04 o
  -9   4   2         73.08         73.72        16.25 o
  -8   4   2          6.28          9.30         8.39 o
  -7   4   2         19.76         29.02        10.34 o
  -6   4   2        113.32        151.37        18.06 o
  -5   4   2         88.48        114.08        10.75 o
  -4   4   2         10.78         23.60         8.77 o
  -3   4   2         32.30         39.96         8.30 o
  -2   4   2        145.86        152.20         6.57 o
  -1   4   2        123.94        134.85         5.62 o
   0   4   2         32.65         32.74         4.41 o
   1   4   2        132.28        120.56         5.01 o
   2   4   2         19.13         22.85         2.91 o
   3   4   2        132.21        122.18         5.19 o
   4   4   2        256.40        291.51         5.44 o
   5   4   2        270.03        312.83        14.21 o
   6   4   2         56.21         55.30         7.99 o
   7   4   2          0.17         -3.72         4.24 o
   8   4   2          9.61         12.14         6.13 o
   9   4   2         20.62         17.83        12.20 o
  10   4   2        175.61        155.25        17.00 o
  11   4   2          0.73          6.25         6.71 o
  12   4   2         19.59         32.81         9.58 o
  13   4   2         37.81         50.79        11.24 o
 -10   5   2         71.03         70.12        23.63 o
  -9   5   2          4.69          2.56         9.58 o
  -8   5   2         48.01         45.92        12.21 o
  -7   5   2         30.29         41.40        11.30 o
  -6   5   2         21.01         22.58         8.55 o
  -5   5   2         52.31         62.96         9.97 o
  -4   5   2        111.92        105.06        10.84 o
  -3   5   2         50.69         75.13        10.56 o
  -2   5   2        319.55        310.49        10.23 o
  -1   5   2        327.67        313.70         9.52 o
   0   5   2        946.59        964.02        16.50 o
   1   5   2        235.42        235.35         7.64 o
   2   5   2         71.01         88.07         4.93 o
   3   5   2        266.95        214.82         7.60 o
   4   5   2          6.19          7.22         3.45 o
   5   5   2         67.86         86.56         7.05 o
   6   5   2          0.00          5.06         3.39 o
   7   5   2       1422.46       1286.36        33.99 o
   8   5   2         93.88         78.92        11.26 o
   9   5   2          0.16         -0.83         4.62 o
  10   5   2         31.40         24.00         7.62 o
  11   5   2         58.80         37.63         9.76 o
  12   5   2         22.79         51.92        11.57 o
  13   5   2         36.73         85.37        18.56 o
  -9   6   2         29.13         34.04        13.53 o
  -8   6   2         52.93         45.07        13.19 o
  -7   6   2         81.90         63.23        13.07 o
  -6   6   2        182.06        186.02        19.95 o
  -5   6   2        191.34        217.24        21.02 o
  -4   6   2          6.32          3.39         3.65 o
  -3   6   2        223.33        247.15        10.73 o
  -2   6   2        167.38        158.98         8.22 o
  -1   6   2         88.46        110.85         6.53 o
   0   6   2         56.25         57.55         4.87 o
   1   6   2       1054.28       1085.95        18.71 o
   2   6   2         24.37         18.20         3.56 o
   3   6   2         44.16         71.13         5.42 o
   4   6   2        257.87        276.83         9.24 o
   5   6   2        167.73        178.87         9.68 o
   6   6   2         19.37         15.50         4.99 o
   7   6   2         46.85         35.05         7.57 o
   8   6   2        166.21        168.61        15.98 o
   9   6   2        109.81         71.03        11.44 o
  10   6   2         77.98         65.18        11.35 o
  11   6   2         16.01         -2.09         5.25 o
  12   6   2          0.29          0.77         6.42 o
  13   6   2         13.33         14.77        12.46 o
  -8   7   2         43.63         54.26        14.90 o
  -7   7   2          0.53         14.24         9.75 o
  -6   7   2         29.30         21.59         9.47 o
  -5   7   2        432.32        426.87        24.35 o
  -4   7   2         72.79         95.76        18.09 o
  -3   7   2          2.06          5.97         3.90 o
  -2   7   2        219.08        228.42        14.97 o
  -1   7   2          6.86         19.70         3.65 o
   0   7   2        164.55        205.15        13.13 o
   1   7   2         51.60         54.99         5.52 o
   2   7   2        341.44        394.48        11.74 o
   3   7   2         43.18         49.15         5.22 o
   4   7   2        882.36        833.88        17.66 o
   5   7   2        305.28        300.55        10.26 o
   6   7   2         24.42         28.69         6.49 o
   7   7   2         24.36         18.64         5.86 o
   8   7   2        611.37        560.74        29.54 o
   9   7   2         57.61         43.35         9.81 o
  10   7   2          5.03          6.15         6.03 o
  11   7   2          0.58         11.88         7.19 o
  12   7   2          0.94         -5.63         5.63 o
  13   7   2          2.08          7.60         8.22 o
  -8   8   2          8.09         13.14        15.67 o
  -7   8   2          1.15         16.82         9.85 o
  -6   8   2         98.01        107.21        45.27 o
  -5   8   2         11.96          4.94         6.88 o
  -4   8   2         33.79         41.31        10.44 o
  -3   8   2          8.05         12.55         5.95 o
  -2   8   2        132.32        129.57        11.62 o
  -1   8   2         19.03         25.90         4.92 o
   0   8   2        305.49        290.93        11.17 o
   1   8   2          4.99         10.35         2.93 o
   2   8   2         59.45         61.40         5.97 o
   3   8   2         57.08         77.58         6.87 o
   4   8   2          2.17          5.25         2.82 o
   5   8   2         19.10         30.65         7.92 o
   6   8   2        119.39        136.80        12.93 o
   7   8   2         53.61         50.36        12.07 o
   8   8   2         30.30         25.52         7.50 o
   9   8   2         37.46         42.32         9.34 o
  10   8   2        153.14        161.35        17.48 o
  11   8   2          0.10         -3.30         4.84 o
  12   8   2        137.80        129.80        17.19 o
  13   8   2         63.47         52.14        12.21 o
  -7   9   2          7.14         -0.55        10.33 o
  -6   9   2          1.12          8.13         9.00 o
  -5   9   2          1.86         -3.63         6.58 o
  -4   9   2          1.94         -2.48         5.60 o
  -3   9   2          7.24          0.66         5.70 o
  -2   9   2         51.55         55.27         9.67 o
  -1   9   2         42.72         51.44         6.72 o
   0   9   2          0.73          6.41         3.18 o
   1   9   2         29.66         33.86         4.98 o
   2   9   2        272.85        270.29        10.90 o
   3   9   2          0.05          5.22         7.31 o
   4   9   2         55.70         55.97         6.49 o
   5   9   2          0.08          5.84         7.58 o
   6   9   2         44.50         53.96         6.28 o
   7   9   2        384.44        340.72        21.38 o
   8   9   2         39.63         46.07         9.37 o
   9   9   2         22.30         18.72         7.28 o
  10   9   2          5.38          5.59         6.54 o
  11   9   2          3.38         11.84         9.70 o
  12   9   2        137.65        140.72        18.16 o
  13   9   2          0.26         -2.29        18.17 o
  -6  10   2          0.54         26.20        19.14 o
  -5  10   2         16.65          9.04         9.62 o
  -4  10   2          0.26          3.03         6.96 o
  -3  10   2         12.38         12.98         7.99 o
  -2  10   2          0.78          0.59         7.04 o
  -1  10   2        140.98        146.87        10.37 o
   0  10   2         45.97         37.16         5.92 o
   1  10   2        180.16        192.87        10.39 o
   2  10   2          2.80         -0.95         3.46 o
   3  10   2          0.68         -2.39         2.39 o
   4  10   2          5.70          2.65         5.29 o
   5  10   2        455.80        449.93        14.98 o
   6  10   2         19.98         28.57         7.49 o
   7  10   2        167.56        164.51        14.57 o
   8  10   2         92.61         84.38        12.19 o
   9  10   2         83.37        107.32        15.22 o
  10  10   2          4.95          4.33         6.52 o
  11  10   2         10.20          0.91         6.18 o
  12  10   2         33.90         38.14        12.14 o
  13  10   2          8.98          1.54         8.25 o
  -5  11   2         74.22         41.48        20.81 o
  -4  11   2         47.05         72.95        22.99 o
  -3  11   2          1.39         -0.91         6.43 o
  -2  11   2          0.22          4.60         6.63 o
  -1  11   2         25.31         29.16         6.51 o
   0  11   2          4.91          2.77         3.80 o
   1  11   2         40.52         41.18        10.65 o
   2  11   2        108.75        110.34         9.59 o
   3  11   2        169.43        167.54        10.24 o
   4  11   2         58.83         63.75         7.69 o
   5  11   2          0.13          2.85         3.34 o
   6  11   2         10.27         23.83         6.07 o
   7  11   2          1.04         -3.60         3.97 o
   8  11   2          4.64          9.19         6.21 o
   9  11   2        162.25        168.63        17.84 o
  10  11   2         46.98         70.39        15.35 o
  11  11   2          4.84         -1.12        13.42 o
  12  11   2          4.61         -6.32         6.99 o
  -4  12   2          1.39         -8.22        16.44 o
  -3  12   2          8.31         -9.38        12.84 o
  -2  12   2         12.61         13.87        14.64 o
  -1  12   2          0.26         -7.96        12.07 o
   0  12   2         20.93         25.62         8.52 o
   1  12   2         15.09         15.17         5.06 o
   2  12   2        177.01        172.73        15.19 o
   3  12   2        255.94        243.97        12.17 o
   4  12   2         52.44         51.08        10.62 o
   5  12   2         13.12         18.07         4.69 o
   6  12   2          1.26          3.31         3.60 o
   7  12   2        167.60        165.64        14.99 o
   8  12   2         44.88         54.11        10.54 o
   9  12   2        189.00        146.13        17.98 o
  10  12   2         99.29        117.19        15.84 o
  11  12   2          0.01          5.76         7.39 o
  12  12   2         46.07         41.80        11.69 o
  -3  13   2          7.29         27.87        21.58 o
  -2  13   2         10.86         21.70        15.80 o
  -1  13   2          1.29         -0.77        11.30 o
   0  13   2         59.10         59.08        20.68 o
   1  13   2         46.16         49.34        10.21 o
   2  13   2          6.04          6.20         6.49 o
   3  13   2         43.53         46.76         7.30 o
   4  13   2         13.03         13.88         8.15 o
   5  13   2         22.12         30.60         6.16 o
   6  13   2         58.80         63.01         8.09 o
   7  13   2          1.83          1.12         4.86 o
   8  13   2          1.31          4.95         5.89 o
   9  13   2         31.10         29.76         9.47 o
  10  13   2          6.08         -6.20        14.96 o
  11  13   2         11.14         16.45        12.84 o
  -2  14   2         30.18         46.88        23.25 o
  -1  14   2         10.77         19.39        16.82 o
   0  14   2          1.38          0.77        10.40 o
   1  14   2         33.97         36.60        16.95 o
   2  14   2         50.96         59.41        11.19 o
   3  14   2        211.15        213.28        31.85 o
   4  14   2          5.55         11.26         6.98 o
   5  14   2        152.94        167.65        16.71 o
   6  14   2          2.69          2.44         8.35 o
   7  14   2         17.34         13.34         7.46 o
   8  14   2         20.44         18.19         7.56 o
   9  14   2         12.59         17.34         7.58 o
  10  14   2          0.17         -0.26         7.39 o
  11  14   2          1.77          1.14         7.53 o
   0  15   2          2.56          4.37        14.26 o
   1  15   2          0.27         11.04        15.80 o
   2  15   2         31.74         59.98        18.24 o
   3  15   2         48.64         38.12         9.42 o
   4  15   2          5.87         10.17         6.26 o
   5  15   2          4.50         10.92         6.87 o
   6  15   2          5.32         25.17        10.02 o
   7  15   2         26.93         29.80        14.13 o
   8  15   2         51.23         35.96        15.54 o
   9  15   2        310.66        337.90        33.39 o
  10  15   2         30.57         25.69        12.97 o
   2  16   2          0.55         47.90        16.05 o
   3  16   2         28.67         34.80        17.98 o
   4  16   2          0.05         16.40         7.77 o
   5  16   2          0.23          3.42         6.70 o
   6  16   2         18.12         15.15        12.20 o
   7  16   2          4.79         25.56        11.69 o
   8  16   2         10.43         10.27        13.87 o
  -5 -16   3         53.69         71.07        15.48 o
  -4 -16   3         79.24         82.72        13.98 o
  -8 -15   3          0.22         18.88        10.92 o
  -7 -15   3         34.13         57.28        17.08 o
  -6 -15   3         65.49         65.76        12.49 o
  -5 -15   3          4.48          6.08         6.45 o
  -4 -15   3         12.29         14.29         8.02 o
  -3 -15   3          1.95         14.54         7.10 o
  -2 -15   3         38.23         41.97        12.14 o
  -1 -15   3        110.28        117.28        19.26 o
   0 -15   3         16.44         15.24        20.29 o
  -9 -14   3         70.34         60.10        16.95 o
  -8 -14   3         11.61         22.22        12.20 o
  -7 -14   3          2.69         -4.62         4.62 o
  -6 -14   3          7.05         13.59         7.67 o
  -5 -14   3          5.92         10.38         6.05 o
  -4 -14   3          8.31          7.31        12.97 o
  -3 -14   3         58.95         62.75        12.10 o
  -2 -14   3          4.93          7.60         6.59 o
  -1 -14   3         26.66         21.98         8.12 o
   0 -14   3         79.85         88.72        14.80 o
   1 -14   3          0.01         15.79         8.76 o
   2 -14   3         13.05         19.39         9.76 o
 -10 -13   3         22.19         21.96        13.36 o
  -9 -13   3          4.66         18.11        12.07 o
  -8 -13   3         54.83         80.14        20.03 o
  -7 -13   3          0.32         -6.16         7.71 o
  -6 -13   3         28.51         35.93         9.18 o
  -5 -13   3          5.41          3.96         5.46 o
  -4 -13   3         94.02        116.14        15.30 o
  -3 -13   3        104.55         97.46        14.24 o
  -2 -13   3         58.87         53.55        10.58 o
  -1 -13   3         64.15         73.64        12.83 o
   0 -13   3          4.58          5.62         6.76 o
   1 -13   3        104.48        130.41        17.27 o
   2 -13   3          3.67          7.64        12.71 o
   3 -13   3         12.72         26.00        11.37 o
 -11 -12   3          0.00          9.38        10.79 o
 -10 -12   3          0.20         15.15        12.84 o
  -9 -12   3        140.80        138.06        25.17 o
  -8 -12   3          0.83          8.86         9.50 o
  -7 -12   3         21.37         24.33         9.76 o
  -6 -12   3         93.15        106.70        13.52 o
  -5 -12   3          0.10          0.22         4.39 o
  -4 -12   3         10.10         10.39         7.64 o
  -3 -12   3         13.23         18.05         6.40 o
  -2 -12   3          6.32          7.58         6.07 o
  -1 -12   3          0.00         -1.28         5.33 o
   0 -12   3          0.63          7.24         6.23 o
   1 -12   3         15.05         15.13        10.21 o
   2 -12   3         50.67         76.99        13.58 o
   3 -12   3         63.59         79.19        13.84 o
   4 -12   3         21.44         33.13        15.73 o
 -11 -11   3         35.82         34.10        13.16 o
 -10 -11   3          8.45         14.54         8.99 o
  -9 -11   3          1.81         -2.68         4.88 o
  -8 -11   3         17.73         14.01         6.72 o
  -7 -11   3          0.07          0.72         4.01 o
  -6 -11   3          4.04          4.55         5.52 o
  -5 -11   3          8.08          6.88         5.03 o
  -4 -11   3         98.90         72.65        10.66 o
  -3 -11   3        145.96        145.87        15.38 o
  -2 -11   3          0.00         -2.67         8.73 o
  -1 -11   3         31.13         32.39         8.49 o
   0 -11   3          8.47         10.41         7.51 o
   1 -11   3         36.22         40.90         9.30 o
   2 -11   3          4.44          2.54         6.51 o
   3 -11   3         34.16         42.57        12.52 o
   4 -11   3          0.05         -7.58         7.58 o
   5 -11   3         12.45         15.25         9.45 o
 -12 -10   3          3.33         -2.18         7.21 o
 -11 -10   3         32.70         33.32        10.14 o
 -10 -10   3         12.52         20.33         8.37 o
  -9 -10   3          8.26          5.93         7.45 o
  -8 -10   3          9.37          7.50         6.17 o
  -7 -10   3         26.46         29.00         6.23 o
  -6 -10   3          4.10         -2.58         3.16 o
  -5 -10   3         28.37         31.33         5.59 o
  -4 -10   3         71.23         70.24        10.36 o
  -3 -10   3         22.84         17.68        12.97 o
  -2 -10   3        125.78        129.78        15.22 o
  -1 -10   3         32.78         34.00         8.08 o
   0 -10   3          4.42         13.17         5.71 o
   1 -10   3          8.08          1.53         5.77 o
   2 -10   3         24.64         18.80         8.28 o
   3 -10   3         10.83          9.41        10.15 o
   4 -10   3         15.91          9.99         7.24 o
   5 -10   3          4.39         16.98         8.76 o
   6 -10   3         12.48         19.78        16.57 o
 -12  -9   3         29.03         39.64        11.31 o
 -11  -9   3        180.48        187.40        20.00 o
 -10  -9   3         54.30         58.30        11.24 o
  -9  -9   3         35.59         35.01         9.25 o
  -8  -9   3         35.70         28.09         7.78 o
  -7  -9   3         57.54         60.70        10.53 o
  -6  -9   3        709.79        716.76        19.68 o
  -5  -9   3          0.00          3.75         3.69 o
  -4  -9   3         94.90         89.48         7.80 o
  -3  -9   3         14.56         15.67         4.69 o
  -2  -9   3          0.82          5.74         4.69 o
  -1  -9   3          5.13          8.51         5.34 o
   0  -9   3         24.44         23.43         6.58 o
   1  -9   3         93.81         79.46        11.59 o
   2  -9   3        170.72        191.02        22.80 o
   3  -9   3        105.88        102.09        13.98 o
   4  -9   3         13.61         20.52         8.08 o
   5  -9   3          0.70          7.01         7.19 o
   6  -9   3          3.15          1.28         7.08 o
   7  -9   3          3.04         20.42        14.26 o
 -12  -8   3          5.59         13.79         8.70 o
 -11  -8   3         19.73         22.13         9.42 o
 -10  -8   3         29.30         20.11         8.26 o
  -9  -8   3        157.35        139.16        15.38 o
  -8  -8   3          4.24          8.69         5.18 o
  -7  -8   3        468.93        447.80        15.66 o
  -6  -8   3        175.69        189.63        10.03 o
  -5  -8   3        260.02        242.48        13.95 o
  -4  -8   3        206.70        217.94         9.64 o
  -3  -8   3        189.50        188.80         8.15 o
  -2  -8   3         16.69         25.32         4.29 o
  -1  -8   3          4.08          4.99         2.09 o
   0  -8   3         32.38         22.72         3.30 o
   1  -8   3        130.89        124.41        17.79 o
   2  -8   3        134.73        134.15        14.30 o
   3  -8   3        124.77        141.83        15.71 o
   4  -8   3         74.19         72.89        12.24 o
   5  -8   3        186.49        191.92        19.72 o
   6  -8   3          9.90         11.32         8.67 o
   7  -8   3         79.41         95.66        15.32 o
   8  -8   3         48.09         53.17        18.24 o
 -12  -7   3         42.93         44.66        11.69 o
 -11  -7   3         41.83         54.91        11.72 o
 -10  -7   3          8.64          2.55         6.23 o
  -9  -7   3        249.64        225.04        16.35 o
  -8  -7   3        123.13        145.71        13.67 o
  -7  -7   3         17.95         33.83         7.19 o
  -6  -7   3        126.77        132.25         8.98 o
  -5  -7   3          1.74         12.44         5.99 o
  -4  -7   3         23.63         34.93         6.42 o
  -3  -7   3        205.36        238.57        10.12 o
  -2  -7   3        104.19        115.20         5.62 o
  -1  -7   3        110.66        114.99         6.65 o
   0  -7   3        351.82        349.93         8.34 o
   1  -7   3        119.95        125.07         6.76 o
   2  -7   3         44.15         54.03         6.16 o
   3  -7   3        278.74        263.67        11.66 o
   4  -7   3          0.23         -1.17         4.51 o
   5  -7   3          0.07         -2.22         4.40 o
   6  -7   3          2.81          8.55         6.91 o
   7  -7   3         11.18         13.30         7.72 o
   8  -7   3         82.17         97.52        15.18 o
 -12  -6   3         60.05        103.18        15.96 o
 -11  -6   3         14.46         22.70         8.08 o
 -10  -6   3          1.04          6.05         5.90 o
  -9  -6   3        126.25        112.56        13.56 o
  -8  -6   3        158.21        149.59        11.22 o
  -7  -6   3       1348.85       1272.38        25.80 o
  -6  -6   3         82.76        100.54         7.60 o
  -5  -6   3         42.00         51.20         5.86 o
  -4  -6   3          1.20          8.15         2.65 o
  -3  -6   3         43.60         44.38         4.70 o
  -2  -6   3        344.36        334.13         9.00 o
  -1  -6   3         26.67         21.58         2.20 o
   0  -6   3         37.53         45.20         7.02 o
   1  -6   3        170.92        174.17         6.81 o
   2  -6   3        369.63        384.34        11.77 o
   3  -6   3          0.83         11.22         3.68 o
   4  -6   3         28.13         28.38         5.75 o
   5  -6   3        106.20        108.25        10.34 o
   6  -6   3        446.58        441.32        18.03 o
   7  -6   3         34.56         41.96         7.91 o
   8  -6   3          3.33          1.27         7.55 o
 -12  -5   3         35.56         69.34        12.94 o
 -11  -5   3          6.15          9.76         9.63 o
 -10  -5   3          0.26          1.80         5.48 o
  -9  -5   3         14.46         15.39         6.86 o
  -8  -5   3          0.23         -1.17         3.66 o
  -7  -5   3        152.19        153.65        12.92 o
  -6  -5   3          0.68         18.51         4.99 o
  -5  -5   3         66.29         80.58         8.61 o
  -4  -5   3        715.70        717.38        16.13 o
  -3  -5   3        207.63        262.04         8.87 o
  -2  -5   3        133.92        137.54         5.83 o
  -1  -5   3        420.44        428.67         8.53 o
   0  -5   3        116.78        144.25         9.18 o
   1  -5   3        894.43        887.90        14.73 o
   2  -5   3         70.08         64.55         5.26 o
   3  -5   3         52.20         58.71         6.33 o
   4  -5   3        114.30        110.50         9.15 o
   5  -5   3          6.55          7.56         4.35 o
   6  -5   3         80.45         85.88         9.65 o
   7  -5   3          2.77          2.44         5.87 o
   8  -5   3          2.31          9.04         5.54 o
   9  -5   3         93.64         89.56        13.80 o
 -12  -4   3         62.54         68.45        20.55 o
 -11  -4   3         41.60         36.28         9.50 o
 -10  -4   3          6.40         -2.71         4.62 o
  -9  -4   3        117.99        118.90        14.18 o
  -8  -4   3        114.06        109.94        10.11 o
  -7  -4   3        115.56        115.86         8.92 o
  -6  -4   3         46.53         53.33         5.78 o
  -5  -4   3        218.90        239.57         9.26 o
  -4  -4   3         78.92         87.83         5.59 o
  -3  -4   3        855.72        886.58        16.09 o
  -2  -4   3         46.06         68.50         4.20 o
  -1  -4   3        858.92        775.62         8.92 o
   0  -4   3        623.20        602.19        20.48 o
   1  -4   3       1932.53       2091.70        39.55 o
   2  -4   3       2166.83       2163.17        32.13 o
   3  -4   3       1521.27       1577.88        29.91 o
   4  -4   3          9.09          7.97         3.33 o
   5  -4   3         20.37         23.67         5.12 o
   6  -4   3         94.99        106.20        10.48 o
   7  -4   3        454.79        398.51        24.34 o
   8  -4   3         28.47         25.71         7.29 o
   9  -4   3         24.56         29.80         8.75 o
  10  -4   3         50.33         65.04        12.33 o
 -12  -3   3        119.50        136.65        29.15 o
 -11  -3   3          0.75         18.37        11.30 o
 -10  -3   3         29.17         40.14        10.15 o
  -9  -3   3          8.71          6.75         4.84 o
  -8  -3   3        560.19        499.69        17.34 o
  -7  -3   3        402.51        412.80        14.64 o
  -6  -3   3        389.73        415.15        13.64 o
  -5  -3   3         71.26         65.36         6.05 o
  -4  -3   3          0.41          3.65         2.26 o
  -3  -3   3         75.06         87.53         4.81 o
  -2  -3   3        631.15        617.92        11.70 o
  -1  -3   3         74.13         68.36         2.57 o
   0  -3   3        854.38        851.10        28.13 o
   1  -3   3        111.56        105.00         5.43 o
   2  -3   3         63.34         80.50         4.83 o
   3  -3   3          2.71         -0.17         2.71 o
   4  -3   3         38.02         46.22         6.97 o
   5  -3   3         86.35        111.90         8.60 o
   6  -3   3         23.77         24.95         5.50 o
   7  -3   3        104.53        113.86        10.60 o
   8  -3   3         17.53         17.13         6.06 o
   9  -3   3          0.14         13.64         6.72 o
  10  -3   3          0.00          0.36         5.95 o
  11  -3   3         17.17         37.28        13.74 o
 -12  -2   3         36.64         72.05        21.32 o
 -10  -2   3         56.03         64.15        11.51 o
  -9  -2   3        461.37        439.40        17.59 o
  -8  -2   3         35.93         42.71         6.86 o
  -7  -2   3          3.10          1.90         4.69 o
  -6  -2   3         15.38         24.33         4.80 o
  -5  -2   3        208.90        219.43         9.17 o
  -4  -2   3        849.40        916.73        17.15 o
  -3  -2   3        209.27        222.83         7.35 o
  -2  -2   3         26.33         25.90         2.82 o
  -1  -2   3        774.76        757.99        11.78 o
   0  -2   3       3644.91       3579.19        36.15 o
   1  -2   3       5495.91       5445.63        39.41 o
   2  -2   3        150.07        152.45         5.94 o
   3  -2   3          7.45         11.72         2.72 o
   4  -2   3         44.63         45.49         5.17 o
   5  -2   3          0.03          1.64         2.66 o
   6  -2   3        121.59        121.53         9.76 o
   7  -2   3        173.95        153.61        10.47 o
   8  -2   3         38.62         37.34         6.57 o
   9  -2   3         66.56         78.74        11.83 o
  10  -2   3         77.18         95.07        13.59 o
  11  -2   3         27.60         35.43        14.64 o
 -12  -1   3          3.63         -5.52        10.92 o
 -11  -1   3         25.92         42.51        19.26 o
 -10  -1   3         13.72          8.48         9.12 o
  -9  -1   3         12.61         12.41         5.69 o
  -8  -1   3         38.33         34.35        12.12 o
  -7  -1   3        122.23        140.07         9.85 o
  -6  -1   3         28.35         32.64         5.44 o
  -5  -1   3        386.92        364.77        11.95 o
  -4  -1   3         19.93         33.18         4.00 o
  -3  -1   3         37.27         25.51         3.42 o
  -2  -1   3        117.41        133.28         4.97 o
  -1  -1   3         53.65         37.35         3.02 o
   0  -1   3        113.90        121.01         3.96 o
   1  -1   3       8396.44       8139.44       139.22 o
   2  -1   3         56.00         59.51         3.87 o
   3  -1   3          4.49          1.84         1.76 o
   4  -1   3        354.05        355.41        10.89 o
   5  -1   3        479.95        451.51        13.53 o
   6  -1   3        121.08        120.09         8.27 o
   7  -1   3         46.32         42.14         6.93 o
   8  -1   3        116.00        122.82        10.76 o
   9  -1   3        136.24        140.58        15.52 o
  10  -1   3        251.81        242.74        17.89 o
  11  -1   3          9.20          6.02         7.26 o
  12  -1   3          2.77         21.54         8.67 o
 -11   0   3         66.71         65.24        21.32 o
 -10   0   3         29.65         22.99        13.36 o
  -9   0   3         89.46         99.89        15.16 o
  -8   0   3          1.78          1.24         5.38 o
  -7   0   3         14.69         14.57         6.58 o
  -6   0   3        253.98        268.75        11.31 o
  -5   0   3          6.10         -2.44         3.08 o
  -4   0   3          4.13         11.66         6.83 o
  -3   0   3         10.26          9.92         3.49 o
  -2   0   3       3237.15       3211.60        84.61 o
  -1   0   3        406.53        412.68        17.05 o
   0   0   3       5100.95       4779.97        39.51 o
   1   0   3        613.33        634.86        10.03 o
   2   0   3        170.40        189.51         5.89 o
   3   0   3       1892.46       1897.71        25.19 o
   4   0   3        344.30        332.33         9.75 o
   5   0   3          0.99          5.70         3.56 o
   6   0   3          0.12          5.09         5.56 o
   7   0   3         20.28         12.75         4.32 o
   8   0   3        255.97        247.87        11.83 o
   9   0   3         32.21         24.47        10.21 o
  10   0   3        113.51        130.19        15.57 o
  11   0   3         31.88         37.82         9.47 o
  12   0   3         27.90         38.87        14.45 o
 -11   1   3        237.79        235.67        36.73 o
 -10   1   3          0.08          0.00        10.02 o
  -9   1   3          9.87          1.05         7.00 o
  -8   1   3        134.82        163.75        13.23 o
  -7   1   3         91.40         90.05        13.03 o
  -6   1   3         79.70        111.34         9.69 o
  -5   1   3          5.71         16.38         9.58 o
  -4   1   3        303.90        348.77        10.76 o
  -3   1   3        406.53        417.99        13.58 o
  -2   1   3         44.67         47.69         3.19 o
  -1   1   3        481.24        488.08         5.37 o
   0   1   3       1750.25       1640.56        14.44 o
   1   1   3       3338.04       3252.06        35.56 o
   2   1   3          0.10          2.93         1.78 o
   3   1   3        160.46        180.22         5.77 o
   4   1   3        185.29        198.70         6.68 o
   5   1   3         16.03         29.27         5.99 o
   6   1   3         12.86         12.69         3.21 o
   7   1   3          0.24         -0.29         2.73 o
   8   1   3        358.36        342.25        18.93 o
   9   1   3        100.22         78.51        11.83 o
  10   1   3         16.29         36.44         8.99 o
  11   1   3         40.74         47.56        11.56 o
  12   1   3          7.76          3.69         7.71 o
 -11   2   3          1.73         18.88        12.71 o
 -10   2   3          1.64         11.56        12.07 o
  -9   2   3          2.99          0.17         6.89 o
  -8   2   3          0.15          0.64        10.15 o
  -7   2   3        147.71        197.33        21.30 o
  -6   2   3         91.16        105.10        15.51 o
  -5   2   3          7.39          7.56         5.06 o
  -4   2   3        171.52        189.84         8.15 o
  -3   2   3          0.83         -1.12         3.53 o
  -2   2   3        218.40        199.55         4.18 o
  -1   2   3        130.09        128.37        10.27 o
   0   2   3         70.17         64.27         2.22 o
   1   2   3       5129.44       5045.84        72.11 o
   2   2   3       2995.65       2922.25        57.97 o
   3   2   3        818.91        770.70        20.13 o
   4   2   3        104.01        111.53         4.56 o
   5   2   3         79.02         86.83         6.99 o
   6   2   3        489.82        537.30        13.15 o
   7   2   3        411.40        399.58        19.02 o
   8   2   3        328.78        272.31        16.89 o
   9   2   3        263.76        222.21        16.25 o
  10   2   3         94.40         79.39        12.43 o
  11   2   3         82.35         88.38        13.91 o
  12   2   3          3.24         -9.46        12.39 o
  13   2   3         25.84         51.04        17.98 o
 -10   3   3          0.96         -3.60        10.53 o
  -9   3   3         21.49          6.70         8.76 o
  -8   3   3         32.59         17.80        15.15 o
  -7   3   3         54.76         35.81         9.81 o
  -6   3   3          1.36         -4.23         8.03 o
  -5   3   3        490.08        474.73        14.62 o
  -4   3   3         77.48        106.49         6.72 o
  -3   3   3        217.58        223.65         7.93 o
  -2   3   3        283.83        271.42         7.36 o
  -1   3   3        707.09        684.63         7.97 o
   0   3   3       2232.42       2361.19        33.79 o
   1   3   3       1941.77       1973.17        25.98 o
   2   3   3        138.50        155.30         5.64 o
   3   3   3         12.84          9.66         2.61 o
   4   3   3        549.52        617.00        17.92 o
   5   3   3         35.98         39.15         6.17 o
   6   3   3          3.16          3.79         3.63 o
   7   3   3        234.97        232.23        14.44 o
   8   3   3        381.31        339.88        18.83 o
   9   3   3        288.40        272.52        17.97 o
  10   3   3          9.62         -4.71         4.71 o
  11   3   3         30.17         28.81        26.39 o
  12   3   3          6.88         14.22         7.22 o
  13   3   3        133.46        156.48        19.14 o
 -10   4   3         18.52         19.78        15.03 o
  -9   4   3          5.19         -2.94         8.54 o
  -8   4   3          6.22          5.13         7.48 o
  -7   4   3          0.41          3.17         6.53 o
  -6   4   3          7.51          1.54         8.35 o
  -5   4   3        113.49        136.19         8.70 o
  -4   4   3         55.59         80.06        10.61 o
  -3   4   3        139.63        167.21         8.93 o
  -2   4   3         71.10         81.24         5.34 o
  -1   4   3       1065.10       1029.08        17.07 o
   0   4   3        390.15        409.56         9.08 o
   1   4   3        733.11        752.39        13.25 o
   2   4   3        105.21        110.31         5.19 o
   3   4   3       3657.04       3644.90        57.50 o
   4   4   3       1044.64       1102.73        19.27 o
   5   4   3        828.09        894.40        24.25 o
   6   4   3        166.59        159.58        11.03 o
   7   4   3         51.95         56.81         9.44 o
   8   4   3         83.29         67.54        10.51 o
   9   4   3        196.43        166.79        16.74 o
  10   4   3          9.63          3.16         6.61 o
  11   4   3         84.41         71.44        15.09 o
  12   4   3         63.80         50.13        11.97 o
  13   4   3        169.56        171.69        30.76 o
  -9   5   3        115.51        105.74        18.39 o
  -8   5   3         19.94         19.05        10.06 o
  -7   5   3          6.30          9.81         6.94 o
  -6   5   3         14.93          3.69         9.63 o
  -5   5   3          0.59          3.78         5.58 o
  -4   5   3        959.68        897.86        20.29 o
  -3   5   3         58.73         75.78        12.84 o
  -2   5   3         81.86        101.15         5.79 o
  -1   5   3        263.94        292.33         8.92 o
   0   5   3        107.49         97.13         9.12 o
   1   5   3         52.82         52.52         4.63 o
   2   5   3         31.96         39.34         4.15 o
   3   5   3          7.37          7.42         2.30 o
   4   5   3        145.06        143.54         6.18 o
   5   5   3          9.44         15.34         4.61 o
   6   5   3         78.19         99.99        12.33 o
   7   5   3        501.93        481.92        20.98 o
   8   5   3        715.13        614.00        25.18 o
   9   5   3         37.69         31.96         8.48 o
  10   5   3        378.13        328.07        20.50 o
  11   5   3          2.03         15.47         9.31 o
  12   5   3         40.00         46.86        11.10 o
  13   5   3          1.85          5.50         7.60 o
  -9   6   3         41.09         42.81        14.99 o
  -8   6   3         59.60         68.11        15.20 o
  -7   6   3          0.16         -4.55         7.64 o
  -6   6   3          3.02          9.65         7.53 o
  -5   6   3          4.09          1.64         6.81 o
  -4   6   3        124.03        155.54        21.10 o
  -3   6   3        204.16        200.68         9.32 o
  -2   6   3        120.56        162.10        11.93 o
  -1   6   3        501.26        513.91        21.08 o
   0   6   3       1060.36       1118.00        19.61 o
   1   6   3       2242.14       2275.67        29.47 o
   2   6   3       1401.85       1362.94        21.70 o
   3   6   3         34.45         42.39         4.86 o
   4   6   3       1126.12       1200.41        28.94 o
   5   6   3         84.65         95.73        13.27 o
   6   6   3         27.96         35.25         7.03 o
   7   6   3         73.94         56.83         9.12 o
   8   6   3         58.43         60.67        12.97 o
   9   6   3         74.23         73.76        11.92 o
  10   6   3          4.46          7.08        12.84 o
  11   6   3         25.72         26.71        12.91 o
  12   6   3          1.07         -2.48        21.19 o
  13   6   3         20.24         17.34        21.00 o
  -8   7   3          3.38         -8.34         8.34 o
  -7   7   3          3.70          6.15         8.67 o
  -6   7   3         36.00         46.26        11.87 o
  -5   7   3        514.22        495.74        26.86 o
  -4   7   3         14.79         11.58         7.71 o
  -3   7   3         97.89        130.98        12.74 o
  -2   7   3        222.94        241.06        10.29 o
  -1   7   3        421.56        369.05        12.21 o
   0   7   3        251.80        238.04         9.37 o
   1   7   3         17.42         18.89         3.56 o
   2   7   3       1433.37       1445.60        33.06 o
   3   7   3        689.83        664.78        15.81 o
   4   7   3         43.74         40.58         5.00 o
   5   7   3        473.92        455.19        12.66 o
   6   7   3         55.02         66.93        12.39 o
   7   7   3         38.44         40.44         8.21 o
   8   7   3          2.59          1.28         4.50 o
   9   7   3        237.39        237.40        20.36 o
  10   7   3         96.55         69.93        12.20 o
  11   7   3         44.68         28.04         9.34 o
  12   7   3         12.56         18.34         8.72 o
  13   7   3         17.00         34.93        10.61 o
  -8   8   3          3.28        -11.43        11.43 o
  -7   8   3         25.13         17.10        10.74 o
  -6   8   3          1.45         -7.26         7.26 o
  -5   8   3        186.54        194.67        20.48 o
  -4   8   3        390.77        389.25        23.30 o
  -3   8   3          3.94          6.54         9.76 o
  -2   8   3        198.70        184.77        17.61 o
  -1   8   3          2.67         14.25         7.60 o
   0   8   3         35.90         52.63         6.03 o
   1   8   3        111.94        112.83         6.91 o
   2   8   3         29.09         35.49         5.03 o
   3   8   3        332.30        297.26        11.05 o
   4   8   3        221.54        233.66        10.03 o
   5   8   3        360.79        366.66        12.29 o
   6   8   3         60.47         86.98         8.54 o
   7   8   3        189.40        188.02        13.96 o
   8   8   3        167.67        169.82        16.95 o
   9   8   3         19.52         20.93         7.39 o
  10   8   3         17.19         21.81         8.37 o
  11   8   3        176.83        159.49        18.41 o
  12   8   3          6.03          3.33        15.15 o
  13   8   3          4.76         11.04         8.62 o
  -7   9   3         32.88         39.30        13.51 o
  -6   9   3          8.89         10.29         9.72 o
  -5   9   3         18.06         25.79        10.49 o
  -4   9   3          0.24          3.26         6.99 o
  -3   9   3         86.73         83.47        13.23 o
  -2   9   3          0.24         -1.17         4.88 o
  -1   9   3         55.27         62.21        12.97 o
   0   9   3        506.67        458.65        14.97 o
   1   9   3         25.16         27.41         6.67 o
   2   9   3         13.11         21.42         4.29 o
   3   9   3          1.53          2.96         3.00 o
   4   9   3         60.44         72.19         7.23 o
   5   9   3        369.45        335.05        12.62 o
   6   9   3        110.94        140.96        10.82 o
   7   9   3         73.11         51.02         9.12 o
   8   9   3        167.66        168.72        27.23 o
   9   9   3        108.86        128.51        15.53 o
  10   9   3        166.89        176.57        18.64 o
  11   9   3          4.50          5.44         6.20 o
  12   9   3        173.81        172.07        20.81 o
  13   9   3          7.20         -3.24         8.35 o
  -6  10   3         37.09         22.60        11.47 o
  -5  10   3         36.44         20.99        16.12 o
  -4  10   3          7.57          3.10         7.75 o
  -3  10   3         11.25          9.41         7.40 o
  -2  10   3        138.01        129.07        15.75 o
  -1  10   3          4.46          9.17         5.82 o
   0  10   3         73.73         65.78         7.62 o
   1  10   3         64.27         66.68         7.44 o
   2  10   3          7.74          3.83         2.88 o
   3  10   3         61.62         69.70         7.64 o
   4  10   3         90.25        103.52         8.88 o
   5  10   3        107.86        120.53        12.61 o
   6  10   3        280.37        267.13        11.85 o
   7  10   3         64.91         63.38        10.37 o
   8  10   3         88.13         89.40        12.53 o
   9  10   3          7.95         15.28         6.80 o
  10  10   3         26.10         31.30         8.89 o
  11  10   3          4.04         -7.45         7.45 o
  12  10   3          0.01         -2.49         9.12 o
  13  10   3         41.40         31.32        15.73 o
  -5  11   3         11.14        -12.97        12.97 o
  -4  11   3         16.41         13.75         9.44 o
  -3  11   3          2.03         -3.96         6.47 o
  -2  11   3         24.71         35.35         9.61 o
  -1  11   3         52.67         32.87         8.95 o
   0  11   3         68.64         70.39         8.23 o
   1  11   3         36.72         38.34         6.41 o
   2  11   3         92.53         82.94         8.52 o
   3  11   3         76.94         80.11        10.73 o
   4  11   3        133.23        128.75        10.43 o
   5  11   3          4.02         10.63         3.95 o
   6  11   3         14.71         32.12         9.99 o
   7  11   3        153.59        150.74        15.62 o
   8  11   3          0.01         -5.19         7.06 o
   9  11   3          0.25          1.96         5.25 o
  10  11   3          0.03          0.98         6.36 o
  11  11   3          0.90          2.95         6.71 o
  12  11   3         24.32         25.62         9.74 o
  -4  12   3         61.08         57.15        22.60 o
  -3  12   3         24.31         20.03        16.57 o
  -2  12   3         46.01         27.36        16.05 o
  -1  12   3          6.55          9.40         7.09 o
   0  12   3          5.36          8.53         7.14 o
   1  12   3        109.33        109.72        10.39 o
   2  12   3         36.94         49.11         7.28 o
   3  12   3        346.57        313.20        13.84 o
   4  12   3         42.17         45.77         7.02 o
   5  12   3         43.75         52.60         7.28 o
   6  12   3        190.96        190.05        11.18 o
   7  12   3         20.50         16.07         6.72 o
   8  12   3         21.67         21.89         8.06 o
   9  12   3         27.90         17.08         7.72 o
  10  12   3         29.66         36.48        10.36 o
  11  12   3          8.69         18.39         8.93 o
  12  12   3         16.16         26.98        10.08 o
  -3  13   3         26.97         21.96        18.24 o
  -2  13   3         31.57         61.52        21.96 o
  -1  13   3          6.07         -5.78        11.43 o
   0  13   3         17.42          9.76        12.33 o
   1  13   3        106.48        111.99        25.30 o
   2  13   3         63.42         63.31         8.46 o
   3  13   3        321.94        286.03        13.94 o
   4  13   3          9.85          8.87         5.81 o
   5  13   3        215.92        226.39        14.22 o
   6  13   3         93.40        112.02        13.33 o
   7  13   3         15.69         15.09         6.94 o
   8  13   3         14.37         20.62         8.41 o
   9  13   3         22.32         13.49         9.31 o
  10  13   3         38.52         49.84        11.71 o
  11  13   3          8.06          0.46         7.20 o
  -2  14   3         13.59         25.04        19.14 o
  -1  14   3         91.43         70.12        23.50 o
   0  14   3         29.82         44.82        18.49 o
   1  14   3          0.82          5.01        11.43 o
   2  14   3        515.97        542.74        43.15 o
   3  14   3         26.56         23.36        14.77 o
   4  14   3        137.00        151.25        14.26 o
   5  14   3          0.46          1.98         4.44 o
   6  14   3        129.44        149.85        15.82 o
   7  14   3         55.47         34.30         9.62 o
   8  14   3         20.09         26.68         9.38 o
   9  14   3          0.93          1.93         6.77 o
  10  14   3         71.56         81.06        14.39 o
  11  14   3         19.21         28.87        10.12 o
   0  15   3         38.10         38.66        22.22 o
   1  15   3         41.16         48.16        17.59 o
   2  15   3          6.22         28.00        18.11 o
   3  15   3         83.92         93.88        21.32 o
   4  15   3         26.60         66.40        16.18 o
   5  15   3         38.55         35.41         8.98 o
   6  15   3         70.76         54.20        15.41 o
   7  15   3        118.13        128.43        24.14 o
   8  15   3        127.96        162.33        26.84 o
   9  15   3        232.58        254.84        21.45 o
  10  15   3          3.31          4.30        13.49 o
   2  16   3         87.95        115.33        28.38 o
   3  16   3         38.24         54.20        17.98 o
   4  16   3          0.25         15.54        14.38 o
   5  16   3          2.74         27.10        11.17 o
   6  16   3         18.81         23.76        12.46 o
   7  16   3          4.97          6.81        10.53 o
   8  16   3         60.67         54.33        18.11 o
  -7 -15   4         40.43         69.09        17.85 o
  -6 -15   4         23.00         44.72        10.54 o
  -5 -15   4          2.13         26.77         9.89 o
  -4 -15   4         10.90         39.05        11.24 o
  -3 -15   4         38.53         37.75        10.22 o
  -2 -15   4        181.83        182.76        20.46 o
  -1 -15   4          0.00          1.04         7.97 o
  -9 -14   4          8.23         29.41        13.23 o
  -8 -14   4          0.46         -7.19         7.19 o
  -7 -14   4         66.18         57.41        17.34 o
  -6 -14   4          0.09         -4.57        10.60 o
  -5 -14   4          0.04         13.80         7.64 o
  -4 -14   4          2.06         11.91         6.31 o
  -3 -14   4         93.34        102.17        16.95 o
  -2 -14   4          4.79         10.83         7.34 o
  -1 -14   4        117.07        121.88        19.97 o
   0 -14   4          0.77         16.45         9.10 o
   1 -14   4          0.06         29.04        11.37 o
 -10 -13   4         54.91         52.91        15.93 o
  -9 -13   4          0.36          0.77         7.45 o
  -8 -13   4         92.05         81.94        19.52 o
  -7 -13   4          0.56         12.93         7.21 o
  -6 -13   4        110.06        132.46        15.85 o
  -5 -13   4         35.22         45.95         9.66 o
  -4 -13   4         27.30         52.29        13.23 o
  -3 -13   4         34.87         33.01         9.91 o
  -2 -13   4        125.56        103.74        21.13 o
  -1 -13   4        176.01        181.23        19.79 o
   0 -13   4          1.71          7.57        10.98 o
   1 -13   4          2.57         12.94         8.53 o
   2 -13   4         40.41         38.84        23.25 o
   3 -13   4         26.73         28.00        11.12 o
 -10 -12   4          5.18         26.46        14.38 o
  -9 -12   4         11.63         20.55        12.59 o
  -8 -12   4         66.25         84.25        19.65 o
  -7 -12   4         39.99         50.68        14.77 o
  -6 -12   4        233.96        231.28        17.32 o
  -5 -12   4          0.04         -2.11         4.49 o
  -4 -12   4         72.17         71.78        11.15 o
  -3 -12   4         17.69         20.30         7.53 o
  -2 -12   4        103.77         86.54        12.82 o
  -1 -12   4         22.20         20.87         7.50 o
   0 -12   4        103.41        108.07        16.18 o
   1 -12   4         17.03         20.46         8.54 o
   2 -12   4         13.60         13.13         8.02 o
   3 -12   4         51.39         45.21        12.08 o
   4 -12   4         11.26         17.07        16.95 o
 -11 -11   4         13.01         22.82         9.21 o
 -10 -11   4         32.05         44.95        15.03 o
  -9 -11   4         56.77         49.06        15.93 o
  -8 -11   4          6.11         12.46        10.66 o
  -7 -11   4         30.77         40.44         9.20 o
  -6 -11   4         24.18         17.18         6.76 o
  -5 -11   4         38.60         22.22         7.07 o
  -4 -11   4          0.17          4.33         4.72 o
  -3 -11   4        191.12        164.81        16.84 o
  -2 -11   4         92.54         83.64        12.61 o
  -1 -11   4         26.51         40.66         9.25 o
   0 -11   4          8.08         -1.15        17.79 o
   1 -11   4          1.19         -1.79         5.56 o
   2 -11   4         41.45         38.18         9.97 o
   3 -11   4          3.05          1.94         6.03 o
   4 -11   4          1.06         10.52         8.17 o
   5 -11   4          1.41          8.59         9.29 o
 -11 -10   4          1.72          0.47         7.24 o
 -10 -10   4         17.87         19.33         8.35 o
  -9 -10   4          4.31          6.05         5.68 o
  -8 -10   4         16.09         20.17         7.16 o
  -7 -10   4         84.09         81.15         9.56 o
  -6 -10   4          0.04          2.31         4.04 o
  -5 -10   4         21.95         26.18         7.12 o
  -4 -10   4         15.87         16.50         6.20 o
  -3 -10   4        268.39        248.44        16.12 o
  -2 -10   4        223.87        210.21        15.23 o
  -1 -10   4         46.40         43.52        14.83 o
   0 -10   4         90.38         79.16        12.11 o
   1 -10   4        134.56        159.02        16.98 o
   2 -10   4        292.75        284.98        24.27 o
   3 -10   4         11.79         11.03         9.57 o
   4 -10   4         34.25         48.86        11.29 o
   5 -10   4          4.20          9.70         7.53 o
   6 -10   4          1.63          7.98         8.86 o
 -12  -9   4          7.96         25.93         9.45 o
 -11  -9   4        134.56        179.55        19.41 o
 -10  -9   4          1.92          7.87         6.79 o
  -9  -9   4          3.54         -2.48         5.84 o
  -8  -9   4          8.40         -4.40         4.57 o
  -7  -9   4        219.11        204.60        11.53 o
  -6  -9   4        513.59        504.08        16.95 o
  -5  -9   4          6.59          7.24         3.79 o
  -4  -9   4          0.26         -0.04         2.87 o
  -3  -9   4          4.11         13.33         4.74 o
  -2  -9   4          5.86          9.13         5.02 o
  -1  -9   4         24.49         29.38         7.34 o
   0  -9   4         11.50          8.54         9.50 o
   1  -9   4         38.18         28.30         7.47 o
   2  -9   4          7.76         -1.70         4.54 o
   3  -9   4         45.91         54.68        10.82 o
   4  -9   4         29.70         34.59        12.52 o
   5  -9   4          0.62          6.48         9.38 o
   6  -9   4         49.82         83.59        14.80 o
   7  -9   4          2.08         13.94         8.68 o
 -12  -8   4          4.61         -2.91         7.80 o
 -11  -8   4         56.90         55.57        12.26 o
 -10  -8   4        125.47        127.84        15.79 o
  -9  -8   4         40.04         45.10         9.97 o
  -8  -8   4          3.59          6.90         4.35 o
  -7  -8   4         56.43         68.82        13.77 o
  -6  -8   4        207.78        211.73        10.76 o
  -5  -8   4         21.87         23.30         5.31 o
  -4  -8   4          4.05          8.85         5.78 o
  -3  -8   4         68.65         69.66         5.56 o
  -2  -8   4          0.58          0.59         4.16 o
  -1  -8   4        144.55        144.44        12.40 o
   0  -8   4        159.46        133.55        13.81 o
   1  -8   4         25.47         22.71         7.06 o
   2  -8   4         26.78         31.11         8.10 o
   3  -8   4         43.79         54.28        10.32 o
   4  -8   4         26.17         41.74        10.30 o
   5  -8   4        107.58        107.29        15.50 o
   6  -8   4          1.22          3.09        11.24 o
   7  -8   4          8.57          9.98         8.85 o
   8  -8   4         14.23         36.06        11.13 o
 -12  -7   4         11.41         22.88         9.75 o
 -11  -7   4          2.61         15.38         7.80 o
 -10  -7   4         15.01         16.46         7.88 o
  -9  -7   4         14.30         10.15         6.87 o
  -8  -7   4          1.74         12.10        11.54 o
  -7  -7   4        389.77        376.57        14.29 o
  -6  -7   4        580.23        560.11        20.12 o
  -5  -7   4        106.88        105.53         8.22 o
  -4  -7   4          1.77         -1.25         2.50 o
  -3  -7   4          6.72         10.96         2.96 o
  -2  -7   4        513.02        501.04        10.38 o
  -1  -7   4        431.33        395.27        17.98 o
   0  -7   4          3.24          3.06         3.66 o
   1  -7   4        378.06        331.64        17.21 o
   2  -7   4        251.13        254.21        15.72 o
   3  -7   4        127.22        135.85        22.73 o
   4  -7   4         69.28         84.60        12.80 o
   5  -7   4         43.23         42.24        12.20 o
   6  -7   4        149.12        135.69        16.88 o
   7  -7   4         36.43         32.23        10.00 o
   8  -7   4         13.05         13.16         8.52 o
 -12  -6   4         15.04         14.43         8.47 o
 -11  -6   4         58.07         63.83        11.88 o
 -10  -6   4          0.09         10.74         6.78 o
  -9  -6   4          1.80         -1.75         4.83 o
  -8  -6   4          6.67          4.67         4.38 o
  -7  -6   4         43.55         47.91         7.99 o
  -6  -6   4        218.99        213.72        10.36 o
  -5  -6   4        314.14        297.13        11.39 o
  -4  -6   4          0.10          1.64         2.31 o
  -3  -6   4          6.49         14.34         5.07 o
  -2  -6   4         13.48          9.81         2.95 o
  -1  -6   4         24.68         35.76         6.16 o
   0  -6   4        177.40        170.18        10.87 o
   1  -6   4        362.51        308.76        15.51 o
   2  -6   4        281.42        283.19         9.37 o
   3  -6   4         64.53         78.61        13.23 o
   4  -6   4         28.52         35.08         5.71 o
   5  -6   4        223.27        204.44        11.42 o
   6  -6   4         20.38         11.46        10.60 o
   7  -6   4          0.82          2.66         6.81 o
   8  -6   4         11.38         20.64        12.20 o
   9  -6   4         63.50        111.09        22.99 o
 -12  -5   4          6.67         35.57        15.41 o
 -11  -5   4         55.45         75.55        12.95 o
 -10  -5   4         30.76         38.30         9.35 o
  -9  -5   4         99.70        105.88        13.57 o
  -8  -5   4         72.48         76.92         8.92 o
  -7  -5   4        386.88        362.33        15.97 o
  -6  -5   4        362.64        355.67        12.61 o
  -5  -5   4        429.05        434.85        13.27 o
  -4  -5   4          0.07          2.79         4.62 o
  -3  -5   4        151.52        180.72         7.79 o
  -2  -5   4        165.62        171.74         6.83 o
  -1  -5   4         10.88         11.67        12.26 o
   0  -5   4        624.62        616.50        19.66 o
   1  -5   4        184.48        181.28        11.34 o
   2  -5   4         66.11         78.12         9.66 o
   3  -5   4        150.62        162.88         8.11 o
   4  -5   4          3.38          4.55         3.12 o
   5  -5   4       1715.67       1609.27        31.10 o
   6  -5   4          5.78         13.31         6.28 o
   7  -5   4         99.77         99.48        10.49 o
   8  -5   4         33.98         41.26         8.10 o
   9  -5   4        130.21        150.78        25.69 o
  10  -5   4          3.44         -9.89         9.89 o
 -12  -4   4          1.17         -8.99         8.99 o
 -11  -4   4         16.03         25.17        14.64 o
 -10  -4   4          0.75          0.98         9.05 o
  -9  -4   4          9.86         17.73         7.63 o
  -8  -4   4         83.40         92.52         9.60 o
  -7  -4   4        251.67        250.77        12.03 o
  -6  -4   4          9.04         19.38         3.33 o
  -5  -4   4          0.16         10.88         2.73 o
  -4  -4   4          1.36          7.34         2.41 o
  -3  -4   4        116.29        145.65         6.53 o
  -2  -4   4       1423.89       1445.89        20.82 o
  -1  -4   4         19.52         24.46         2.04 o
   0  -4   4        339.08        333.25        13.33 o
   1  -4   4        704.96        760.72        43.54 o
   2  -4   4         10.75         12.58         4.90 o
   3  -4   4        166.35        182.61         8.24 o
   4  -4   4        459.08        455.49        14.38 o
   5  -4   4          0.45          0.48         5.32 o
   6  -4   4       1295.49       1168.85        26.76 o
   7  -4   4        101.93        114.20        10.73 o
   8  -4   4         22.08         18.54         6.14 o
   9  -4   4          8.90         22.30        18.17 o
  10  -4   4         68.22         62.96        22.09 o
 -12  -3   4          0.26          3.60        12.20 o
 -11  -3   4        105.78        148.85        29.02 o
 -10  -3   4          2.35          9.24         6.35 o
  -9  -3   4          3.44          1.00         4.29 o
  -8  -3   4         46.37         41.70         6.86 o
  -7  -3   4       1363.29       1246.87        26.63 o
  -6  -3   4        314.46        308.33        12.07 o
  -5  -3   4         48.05         74.61         5.83 o
  -4  -3   4        107.45        109.74         6.31 o
  -3  -3   4       1781.80       1830.25        25.05 o
  -2  -3   4       2429.57       2439.87        30.17 o
  -1  -3   4       1172.11       1160.58        21.14 o
   0  -3   4          0.76         -0.71         1.57 o
   1  -3   4        764.39        814.11         9.26 o
   2  -3   4        203.34        207.39         7.16 o
   3  -3   4       1925.08       1918.05        27.67 o
   4  -3   4          0.20         -0.88         4.76 o
   5  -3   4          6.51          6.19         3.32 o
   6  -3   4         41.51         44.82         6.78 o
   7  -3   4        760.58        630.77        19.75 o
   8  -3   4          0.02          4.77         4.40 o
   9  -3   4          4.36         28.42        12.46 o
  10  -3   4         10.32         11.17         7.08 o
  11  -3   4        160.83        201.85        27.61 o
 -12  -2   4         29.49         25.04        15.93 o
 -11  -2   4          0.00          3.47        11.94 o
 -10  -2   4          4.47         39.04        13.87 o
  -9  -2   4         22.07         23.23         6.05 o
  -8  -2   4         20.61         22.63         5.62 o
  -7  -2   4        307.55        297.68        14.37 o
  -6  -2   4        905.94        927.94        21.31 o
  -5  -2   4         40.71         43.39         5.22 o
  -4  -2   4       1014.10       1067.01        19.26 o
  -3  -2   4        228.22        240.91         8.84 o
  -2  -2   4        424.94        488.34        13.80 o
  -1  -2   4        196.97        198.65         6.24 o
   0  -2   4        665.34        752.28        15.12 o
   1  -2   4       1328.97       1343.71        17.07 o
   2  -2   4        161.34        194.09         6.66 o
   3  -2   4         36.48         53.34         5.11 o
   4  -2   4        285.77        249.20         9.75 o
   5  -2   4        688.85        679.81        17.88 o
   6  -2   4         18.45         13.29         4.19 o
   7  -2   4          0.01          1.72         3.63 o
   8  -2   4          0.63         -3.32         3.32 o
   9  -2   4         53.43         48.55        13.04 o
  10  -2   4         50.05         45.76        12.71 o
  11  -2   4          8.30         18.79         8.26 o
 -11  -1   4        104.59        112.38        26.97 o
 -10  -1   4         24.99          7.45        12.33 o
  -9  -1   4         92.41        101.61        15.60 o
  -8  -1   4         40.05         45.96         9.35 o
  -7  -1   4         45.81         59.19         6.90 o
  -6  -1   4        457.21        466.29        14.76 o
  -5  -1   4         50.72         74.60         6.33 o
  -4  -1   4        965.97        993.15        18.79 o
  -3  -1   4          0.06          2.65         1.68 o
  -2  -1   4        287.87        309.25         8.03 o
  -1  -1   4          3.84          2.73         1.28 o
   0  -1   4        715.08        728.29        11.81 o
   1  -1   4        201.15        188.90         6.41 o
   2  -1   4        504.84        506.04        10.72 o
   3  -1   4        796.83        914.67        19.44 o
   4  -1   4         37.52         42.41         5.35 o
   5  -1   4         18.42         33.76         7.90 o
   6  -1   4       1571.72       1466.58        27.12 o
   7  -1   4        101.72        107.90         9.64 o
   8  -1   4         99.17         95.75         9.49 o
   9  -1   4         21.24         24.69         7.39 o
  10  -1   4          5.79          3.03         8.60 o
  11  -1   4          0.05          3.04         7.96 o
  12  -1   4         36.68         28.54         9.69 o
 -11   0   4         59.89         72.05        20.93 o
 -10   0   4         47.57         28.13        16.70 o
  -9   0   4          5.84         -2.61        12.01 o
  -8   0   4        216.52        225.40        19.83 o
  -7   0   4        400.63        368.52        21.81 o
  -6   0   4        410.56        406.15        13.80 o
  -5   0   4        123.32        133.13         8.40 o
  -4   0   4         36.98         51.78         7.75 o
  -3   0   4        117.71        137.04         6.06 o
  -2   0   4        178.21        184.25         6.04 o
  -1   0   4         14.94         27.27         2.71 o
   0   0   4        261.35        235.43         6.39 o
   1   0   4        171.64        159.56         5.40 o
   2   0   4       3431.71       3344.38        36.85 o
   3   0   4        720.98        753.64        14.20 o
   4   0   4        234.47        268.23         9.04 o
   5   0   4         54.86         60.32         5.81 o
   6   0   4       1280.06       1238.64        23.54 o
   7   0   4        151.15        146.06         9.02 o
   8   0   4         39.83         53.54         6.90 o
   9   0   4         13.40         25.42         8.80 o
  10   0   4        178.70        198.64        21.77 o
  11   0   4        226.67        217.78        21.41 o
  12   0   4        117.08        124.12        23.25 o
 -11   1   4         23.46         53.94        19.52 o
 -10   1   4          9.02          3.85        11.30 o
  -9   1   4          4.11         -3.05         6.85 o
  -8   1   4          1.73          2.93         6.29 o
  -7   1   4        132.95        170.43        13.23 o
  -6   1   4         28.47         26.47         7.90 o
  -5   1   4        199.98        242.52        11.97 o
  -4   1   4         51.18         66.86         6.74 o
  -3   1   4          1.77         11.30         3.57 o
  -2   1   4        255.07        283.71         5.56 o
  -1   1   4        192.10        173.21         3.62 o
   1   1   4        816.84        724.28        12.04 o
   2   1   4        195.40        168.46         5.84 o
   3   1   4        420.47        398.98         9.49 o
   4   1   4        722.81        766.16        14.41 o
   5   1   4          9.62         23.89         3.35 o
   6   1   4        161.81        179.68         7.96 o
   7   1   4       1457.14       1411.61        43.45 o
   8   1   4        554.60        515.42        23.20 o
   9   1   4       1040.93        996.58        34.31 o
  10   1   4         45.87         43.68        10.31 o
  11   1   4        139.62        132.26        16.84 o
  12   1   4         11.46          9.74         7.62 o
 -11   2   4         26.52         34.68        20.29 o
 -10   2   4          6.29         19.26        15.03 o
  -9   2   4        129.63        139.45        19.43 o
  -8   2   4         50.58         48.79        11.89 o
  -7   2   4          2.82          5.64         6.35 o
  -6   2   4        553.98        556.33        16.36 o
  -5   2   4        145.44        169.90        28.48 o
  -4   2   4         15.83         20.17         5.61 o
  -3   2   4        502.96        487.69        10.11 o
  -2   2   4          5.20         16.98         5.72 o
  -1   2   4        526.38        526.30        21.06 o
   0   2   4       1920.75       1922.89        33.31 o
   1   2   4         20.04         15.87         2.49 o
   2   2   4       2553.82       2547.65        28.32 o
   3   2   4        977.72       1037.79        15.81 o
   4   2   4        927.47        968.81        15.16 o
   5   2   4        331.71        358.98         8.72 o
   6   2   4         51.40         42.72         7.77 o
   7   2   4        195.57        180.34         7.08 o
   8   2   4        658.02        603.74        24.86 o
   9   2   4        154.23        144.26        15.81 o
  10   2   4         28.72         18.61        15.03 o
  11   2   4          0.01          3.96         6.56 o
  12   2   4          7.82         19.71         8.90 o
  13   2   4         74.14         88.87        20.81 o
 -10   3   4          0.04         -8.73         8.73 o
  -9   3   4        134.91        129.42        19.09 o
  -8   3   4          6.74          9.25         8.08 o
  -7   3   4        126.68        112.35        16.05 o
  -6   3   4        111.82        114.66        14.80 o
  -5   3   4        131.70        167.74        19.86 o
  -4   3   4        507.63        502.28        17.40 o
  -3   3   4          5.32         11.64         4.44 o
  -2   3   4          6.29         22.97         6.16 o
  -1   3   4        171.68        171.40        18.11 o
   0   3   4         95.90         97.92         5.97 o
   1   3   4        162.67        154.83         5.72 o
   2   3   4         67.87         62.68         4.25 o
   3   3   4        963.64       1012.29        16.38 o
   4   3   4        603.93        647.09         9.06 o
   5   3   4          1.70          2.44         4.05 o
   6   3   4         20.10         30.33        10.47 o
   7   3   4        492.91        514.13        21.57 o
   8   3   4         65.13         73.69        10.93 o
   9   3   4        317.33        275.99        17.98 o
  10   3   4          0.26         -1.35         4.90 o
  11   3   4          5.89         14.96         6.85 o
  12   3   4         69.16         81.75        13.33 o
  13   3   4          6.60          2.69         7.52 o
 -10   4   4          2.28          6.29        13.23 o
  -9   4   4         37.40         56.59        14.58 o
  -8   4   4         20.33         40.03        12.05 o
  -7   4   4         47.19         36.71        11.14 o
  -6   4   4         29.82         30.11        13.74 o
  -5   4   4         13.97         11.72         6.23 o
  -4   4   4        109.28        130.73         9.75 o
  -3   4   4          3.70         -3.53         3.53 o
  -2   4   4         49.75         76.30         8.62 o
  -1   4   4       1132.07       1137.60        13.16 o
   0   4   4        535.14        570.55        10.64 o
   1   4   4       2085.34       2147.71        25.94 o
   2   4   4        494.62        511.19        11.71 o
   3   4   4       1582.86       1636.98        22.99 o
   4   4   4        919.87        962.22        19.20 o
   5   4   4         88.82         94.37         9.84 o
   6   4   4        235.12        225.83        13.21 o
   7   4   4         56.18         58.45         9.16 o
   8   4   4        258.65        252.39        16.46 o
   9   4   4         78.97         59.65        10.90 o
  10   4   4          5.01          8.81         6.84 o
  11   4   4          2.35          2.81         5.86 o
  12   4   4         17.87         20.65        10.27 o
  13   4   4         14.06         23.26         8.89 o
  -9   5   4         62.47         58.46        15.35 o
  -8   5   4         34.39         34.09        11.40 o
  -7   5   4         11.29         16.70         9.07 o
  -6   5   4         83.48         66.27        13.08 o
  -5   5   4       1073.22       1028.26        36.99 o
  -4   5   4          1.59          0.10         4.64 o
  -3   5   4         52.79         50.74         8.99 o
  -2   5   4        331.18        328.84        13.42 o
  -1   5   4        486.65        446.89        10.31 o
   0   5   4       1158.24       1250.16        18.98 o
   1   5   4          7.52         30.54        15.13 o
   2   5   4        255.73        298.26         9.33 o
   3   5   4        961.95        950.08        17.66 o
   4   5   4        507.08        580.60        13.13 o
   5   5   4        314.71        337.57         6.52 o
   6   5   4        310.38        319.21        16.07 o
   7   5   4        475.30        434.93        23.18 o
   8   5   4        671.06        656.58        26.02 o
   9   5   4          8.25         13.16         6.45 o
  10   5   4          7.60          6.63         5.71 o
  11   5   4        195.11        238.58        22.73 o
  12   5   4          0.16          0.10         9.57 o
  13   5   4         11.52         15.18         8.64 o
  -9   6   4        103.61        127.93        20.96 o
  -8   6   4         10.57         13.44        10.05 o
  -7   6   4         13.97         10.05         9.18 o
  -6   6   4          0.03          2.75         6.05 o
  -5   6   4         12.34         18.62         8.27 o
  -4   6   4         15.11         15.84         7.59 o
  -3   6   4        530.47        538.08        14.16 o
  -2   6   4         36.45         34.89         7.31 o
  -1   6   4        887.10        909.57        20.17 o
   0   6   4        455.03        484.43        12.10 o
   1   6   4       2138.61       2194.53        34.90 o
   2   6   4         85.73         89.26         6.00 o
   3   6   4        294.88        316.33        11.66 o
   4   6   4        101.05        110.13         6.57 o
   5   6   4        535.61        526.01        12.69 o
   6   6   4        624.94        593.30        43.79 o
   7   6   4         99.47         76.15        10.62 o
   8   6   4        344.69        296.41        17.79 o
   9   6   4         68.52         58.74        10.85 o
  10   6   4         44.46         46.85        14.96 o
  11   6   4         23.50         20.01         8.20 o
  12   6   4          1.81          3.97         6.69 o
  13   6   4          9.34          2.97         7.22 o
  -8   7   4        151.28        188.28        24.41 o
  -7   7   4         31.31         40.87        13.44 o
  -6   7   4         42.81         47.15        12.07 o
  -5   7   4        142.33        165.76        21.19 o
  -4   7   4        127.25        103.71        27.68 o
  -3   7   4        125.05        133.04        15.13 o
  -2   7   4         73.86         53.27         9.12 o
  -1   7   4         45.77         59.99         5.47 o
   0   7   4         16.51         26.65         3.89 o
   1   7   4       1621.33       1613.11        25.59 o
   2   7   4        333.65        339.59        11.22 o
   3   7   4        239.17        246.80         9.78 o
   4   7   4        810.40        779.48        17.62 o
   5   7   4         90.23        105.33         7.06 o
   6   7   4        119.48        148.83        11.59 o
   7   7   4         26.10         18.39         6.40 o
   8   7   4          0.33         -0.83         4.47 o
   9   7   4        212.94        188.11        18.38 o
  10   7   4         15.00          5.82         6.56 o
  11   7   4         21.50         23.02        11.82 o
  12   7   4         58.47         65.01        12.95 o
  13   7   4        168.05        177.07        27.36 o
  -7   8   4        206.94        218.63        25.62 o
  -6   8   4         15.71         15.75         8.64 o
  -5   8   4         19.29          7.63         7.47 o
  -4   8   4         26.85         23.84         8.88 o
  -3   8   4         75.82         85.42        12.74 o
  -2   8   4          1.94          5.41         4.99 o
  -1   8   4        254.21        276.64        11.08 o
   0   8   4        176.86        182.64         9.10 o
   1   8   4        317.25        293.12        11.01 o
   2   8   4          0.05          1.76         2.26 o
   3   8   4        530.00        515.96        14.82 o
   4   8   4         12.09         10.89         4.72 o
   5   8   4        223.09        243.76        10.23 o
   6   8   4         13.23          5.11         4.64 o
   7   8   4         18.59         30.70         7.63 o
   8   8   4        292.99        262.00        27.61 o
   9   8   4        205.90        197.71        17.16 o
  10   8   4        447.15        407.19        30.57 o
  11   8   4         32.35         23.23         8.93 o
  12   8   4         47.90         51.39        12.24 o
  13   8   4         33.70         21.34        12.71 o
  -7   9   4          2.62          4.94        10.79 o
  -6   9   4          0.82         -3.57         7.74 o
  -5   9   4         25.95         43.94        16.76 o
  -4   9   4          0.55          3.53         6.76 o
  -3   9   4         79.17         74.40        13.51 o
  -2   9   4         34.60         29.79         8.90 o
  -1   9   4         63.83         82.14        13.34 o
   0   9   4        115.84        111.77         8.52 o
   1   9   4         54.48         58.65         6.63 o
   2   9   4        850.64        807.37        19.57 o
   3   9   4          1.77          2.91         3.65 o
   4   9   4        352.46        348.37        12.97 o
   5   9   4        922.76        893.80        20.99 o
   6   9   4         64.94         55.48         9.12 o
   7   9   4        443.70        376.57        19.47 o
   8   9   4        197.35        163.07        14.88 o
   9   9   4         17.00         23.57         7.78 o
  10   9   4         14.97         14.93         7.63 o
  11   9   4         28.76         21.95        10.47 o
  12   9   4          0.76         -5.82        18.30 o
  13   9   4        127.32        149.37        20.39 o
  -6  10   4         85.44        105.69        19.10 o
  -5  10   4          6.04         -1.03        10.15 o
  -4  10   4         10.29          1.74         7.87 o
  -3  10   4         35.51         22.37         9.57 o
  -2  10   4         44.24         57.25        11.53 o
  -1  10   4         25.42         27.15         8.26 o
   0  10   4        110.18        122.82        16.90 o
   1  10   4        175.32        175.65        10.14 o
   2  10   4        391.16        369.22        13.89 o
   3  10   4       2273.61       2127.37        48.27 o
   4  10   4        254.07        269.56        11.91 o
   5  10   4        537.70        538.06        18.97 o
   6  10   4         98.79        105.85        11.78 o
   7  10   4         24.55         27.19         7.49 o
   8  10   4          0.00         -4.26         4.26 o
   9  10   4         41.19         32.89         8.82 o
  10  10   4          0.04          2.01         5.37 o
  11  10   4        152.17        135.24        18.49 o
  12  10   4          1.45          0.56         8.41 o
  13  10   4          0.76         -5.96         5.96 o
  -5  11   4         18.86         38.48        13.18 o
  -4  11   4        135.51        121.23        18.51 o
  -3  11   4         20.90         23.00         9.82 o
  -2  11   4          0.27         -2.03         5.85 o
  -1  11   4         19.03         18.18         7.89 o
   0  11   4         33.84         33.86         9.31 o
   1  11   4        193.15        195.43        11.11 o
   2  11   4        102.44        114.72        10.08 o
   3  11   4         68.46         81.65         8.58 o
   4  11   4        172.24        163.70        10.58 o
   5  11   4          1.20          5.52         7.57 o
   6  11   4         76.07         62.22         9.99 o
   7  11   4         91.50         84.29        12.19 o
   8  11   4          8.64         12.25         6.72 o
   9  11   4         53.12         61.64        11.62 o
  10  11   4         12.92         15.39        17.08 o
  11  11   4         23.50         28.46         9.05 o
  12  11   4          5.23          6.98        11.30 o
  -4  12   4          3.85         -2.95        16.05 o
  -3  12   4          2.84         13.25         8.64 o
  -2  12   4          2.52          6.45         7.83 o
  -1  12   4         34.81         33.98         9.84 o
   0  12   4         31.63         37.93        13.23 o
   1  12   4          4.47          6.11         5.75 o
   2  12   4         92.61         86.41         9.00 o
   3  12   4         21.02         22.03         5.31 o
   4  12   4          0.06         -3.30         3.30 o
   5  12   4         52.10         50.99         7.72 o
   6  12   4         14.65          7.91         5.58 o
   7  12   4         71.12         90.47        12.67 o
   8  12   4         12.29          7.61         6.42 o
   9  12   4          8.16          9.89         6.86 o
  10  12   4         27.46          9.87         7.80 o
  11  12   4          0.04         -3.47        11.62 o
  12  12   4         17.14          5.73        14.90 o
  -2  13   4         15.41         45.98        20.42 o
  -1  13   4         24.02         25.04        14.77 o
   0  13   4          3.00          5.08         6.26 o
   1  13   4          3.98         29.67        13.74 o
   2  13   4         39.49         39.80         7.03 o
   3  13   4        202.46        182.78        11.75 o
   4  13   4          0.09          2.23         4.02 o
   5  13   4        126.84        134.87        11.74 o
   6  13   4         10.66          4.49         5.92 o
   7  13   4          0.42         -1.17         5.27 o
   8  13   4         19.61         22.61        10.98 o
   9  13   4          2.26         -4.99         4.99 o
  10  13   4          1.95          4.93         6.65 o
  11  13   4          8.45         -2.48         7.27 o
  -1  14   4          5.66          5.27        15.54 o
   0  14   4          4.25          6.55        15.15 o
   1  14   4          3.90         21.96        16.95 o
   2  14   4          1.80          7.45        11.94 o
   3  14   4         82.63         92.46        10.26 o
   4  14   4         72.83         67.24         9.16 o
   5  14   4         84.28        100.53        12.74 o
   6  14   4          1.35         -3.42         5.28 o
   7  14   4         35.23         38.05        10.02 o
   8  14   4          3.33          4.06         6.60 o
   9  14   4         14.64         24.48         9.42 o
  10  14   4         16.88         17.05         9.01 o
  11  14   4          1.13         -6.84         6.84 o
   0  15   4          1.34         29.15        17.34 o
   1  15   4          8.75          5.27        15.93 o
   2  15   4         21.54         44.18        19.14 o
   3  15   4          5.04         16.44        13.49 o
   4  15   4        122.29        136.23        15.64 o
   5  15   4         31.80         38.94        14.71 o
   6  15   4         43.14         60.75        16.57 o
   7  15   4          5.55         -5.90         5.90 o
   8  15   4         42.79         54.70        11.74 o
   9  15   4         11.42         22.30         9.76 o
  10  15   4         67.87         89.83        15.81 o
   2  16   4          0.20         13.10        16.70 o
   3  16   4          1.01         16.44        14.13 o
   4  16   4         90.55        104.80        21.96 o
   5  16   4         16.01         39.30        12.07 o
   6  16   4          0.21          7.83         9.76 o
   7  16   4         89.38        155.66        26.20 o
   8  16   4         36.70         58.69        19.65 o
  -6 -15   5         16.42         32.76        10.71 o
  -5 -15   5          2.61         23.44         8.63 o
  -4 -15   5          5.27         19.92         8.58 o
  -3 -15   5         13.04         10.32         7.58 o
  -2 -15   5         54.38         74.67        17.79 o
  -8 -14   5          3.94         16.05        13.23 o
  -7 -14   5          8.80         16.31        10.40 o
  -6 -14   5          0.24          4.60         6.79 o
  -5 -14   5         43.59         64.91        12.59 o
  -4 -14   5          3.42         15.28         7.63 o
  -3 -14   5         36.49         39.23         9.67 o
  -2 -14   5         57.49         68.23        13.12 o
  -1 -14   5         52.07         50.86        11.97 o
   0 -14   5          4.33          8.77         7.27 o
   1 -14   5          1.86          7.98         8.62 o
  -9 -13   5          0.07         10.02        10.53 o
  -8 -13   5         27.31          4.11         8.99 o
  -7 -13   5          0.06         -1.55         5.45 o
  -6 -13   5         72.15         71.57        12.27 o
  -5 -13   5         23.70         13.03         6.99 o
  -4 -13   5        128.38        133.32        16.53 o
  -3 -13   5          0.32          4.79        13.10 o
  -2 -13   5         66.40         65.82        12.83 o
  -1 -13   5        104.47        121.02        23.12 o
   0 -13   5         38.18         40.92        10.63 o
   1 -13   5          0.03         23.96        16.37 o
   2 -13   5          1.16         -2.57         7.31 o
 -10 -12   5         15.75         48.16        16.44 o
  -9 -12   5          5.86         17.72         9.76 o
  -8 -12   5          9.16         10.02         9.38 o
  -7 -12   5          4.87         15.15         7.12 o
  -6 -12   5        375.20        351.35        21.40 o
  -5 -12   5        102.65         93.20        13.24 o
  -4 -12   5        107.88        111.50        14.62 o
  -3 -12   5          9.46         15.60         6.54 o
  -2 -12   5          0.13         -2.52         7.71 o
  -1 -12   5        170.26        190.39        27.87 o
   0 -12   5         87.28         89.01        14.02 o
   1 -12   5         16.87         17.23         8.66 o
   2 -12   5         14.79         13.04         8.49 o
   3 -12   5         12.69         28.79        20.10 o
   4 -12   5          8.75         19.53        10.27 o
 -11 -11   5         29.53         48.67        15.93 o
 -10 -11   5         18.14         24.53        13.10 o
  -9 -11   5         20.90         30.44        14.38 o
  -8 -11   5          4.04          3.85        10.15 o
  -7 -11   5          7.07         11.03         6.34 o
  -6 -11   5         20.72         27.04        16.76 o
  -5 -11   5         19.60         18.38         6.40 o
  -4 -11   5         60.20         67.89        12.39 o
  -3 -11   5         40.07         41.26         9.20 o
  -2 -11   5         26.01         10.28         6.41 o
  -1 -11   5         10.87         11.44         6.94 o
   0 -11   5          0.75          2.23         6.49 o
   1 -11   5          6.47         12.24         6.89 o
   2 -11   5         14.16         11.38         7.03 o
   3 -11   5         31.60         36.30        10.95 o
   4 -11   5          0.63          7.61         9.04 o
   5 -11   5          1.42         17.26        16.37 o
 -11 -10   5          1.58          9.07         8.81 o
 -10 -10   5          1.15          7.42         7.18 o
  -9 -10   5          2.73          0.26         5.71 o
  -8 -10   5         10.63         14.51         9.89 o
  -7 -10   5        706.74        689.55        27.28 o
  -6 -10   5        159.21        137.05        15.16 o
  -5 -10   5          0.96          5.63         5.52 o
  -4 -10   5        261.96        243.79        16.39 o
  -3 -10   5        124.33        111.62        13.50 o
  -2 -10   5        223.62        197.48        18.17 o
  -1 -10   5        530.63        479.23        23.47 o
   0 -10   5         85.43         71.51        12.08 o
   1 -10   5         11.87         14.57         6.87 o
   2 -10   5         29.67         30.96         9.27 o
   3 -10   5          9.80         -0.17        10.60 o
   4 -10   5         65.81         65.12        13.89 o
   5 -10   5         75.02         89.70        15.33 o
   6 -10   5         28.70         37.80        14.71 o
 -11  -9   5          2.03         -1.55         6.36 o
 -10  -9   5         85.43         95.90        14.35 o
  -9  -9   5          0.90          6.93         5.89 o
  -8  -9   5          3.16         -4.53         4.53 o
  -7  -9   5        116.74        126.95        11.13 o
  -6  -9   5         54.94         60.19         7.76 o
  -5  -9   5         39.21         38.48         6.09 o
  -4  -9   5        315.74        287.84        17.07 o
  -3  -9   5          0.89         -1.63         3.73 o
  -2  -9   5         74.87         76.21        11.15 o
  -1  -9   5          6.75         14.03         5.22 o
   0  -9   5          2.23          3.94         4.64 o
   1  -9   5          2.99          6.75         5.62 o
   2  -9   5        122.90        140.23        21.90 o
   3  -9   5         47.49         52.21        11.35 o
   4  -9   5          0.12         -0.27        12.65 o
   5  -9   5         90.49         96.79        15.79 o
   6  -9   5         13.62          8.12         9.51 o
   7  -9   5         72.66         88.11        15.98 o
 -11  -8   5          5.46         13.03         7.93 o
 -10  -8   5         28.59         39.18         9.62 o
  -9  -8   5         27.56         28.52         9.38 o
  -8  -8   5          8.18         16.87         9.16 o
  -7  -8   5         12.79         15.28         5.09 o
  -6  -8   5         24.65         29.15         5.96 o
  -5  -8   5        181.61        151.69         9.28 o
  -4  -8   5         74.50         84.16         7.79 o
  -3  -8   5        786.52        706.83        25.20 o
  -2  -8   5         89.50         92.58        11.12 o
  -1  -8   5        268.31        233.63        22.48 o
   0  -8   5         14.41         13.42         5.96 o
   1  -8   5        506.19        464.67        22.17 o
   2  -8   5          7.37         -3.89         4.38 o
   3  -8   5         81.28         63.43        11.23 o
   4  -8   5          3.76          2.98         5.66 o
   5  -8   5         26.02         32.14        13.10 o
   6  -8   5         38.79         48.42        12.84 o
   7  -8   5          0.89          3.94         7.75 o
   8  -8   5        215.77        259.84        25.52 o
 -12  -7   5          8.24         19.65        16.05 o
 -11  -7   5        115.34        111.88        19.52 o
 -10  -7   5          6.41          9.27         6.94 o
  -9  -7   5         38.36         39.65         8.68 o
  -8  -7   5        254.28        231.46        12.28 o
  -7  -7   5        243.16        225.71        11.64 o
  -6  -7   5         80.44         80.83         8.33 o
  -5  -7   5         41.33         43.00         5.77 o
  -4  -7   5        162.98        164.73         8.71 o
  -3  -7   5       1093.68       1012.39        19.37 o
  -2  -7   5          5.83          6.97         4.08 o
  -1  -7   5          0.76          3.29         4.03 o
   0  -7   5         14.55         15.79         5.27 o
   1  -7   5         64.88         78.99        10.85 o
   2  -7   5         32.32         38.86         8.63 o
   3  -7   5        351.84        314.25        19.04 o
   4  -7   5          3.86         -3.34         6.94 o
   5  -7   5          0.64          8.80         6.18 o
   6  -7   5        224.53        232.90        23.37 o
   7  -7   5          4.62          6.75         7.13 o
   8  -7   5         20.96         30.18        10.31 o
 -12  -6   5         40.39         33.65        16.95 o
 -11  -6   5         12.54         29.66        10.07 o
 -10  -6   5         26.46         17.47        12.71 o
  -9  -6   5          6.56         -5.65         5.65 o
  -8  -6   5         17.57         13.73         5.29 o
  -7  -6   5        447.51        423.64        15.52 o
  -6  -6   5        163.21        147.22         8.85 o
  -5  -6   5        141.68        135.90         9.50 o
  -4  -6   5         69.60         85.67         9.72 o
  -3  -6   5        396.39        408.75        12.27 o
  -2  -6   5        236.02        230.59         7.40 o
  -1  -6   5        158.45        163.22        10.90 o
   0  -6   5        168.16        172.05        11.94 o
   1  -6   5        350.50        328.31        16.63 o
   2  -6   5       1315.89       1276.57        40.78 o
   3  -6   5         25.81         18.17         6.27 o
   4  -6   5        132.34        124.24        14.32 o
   5  -6   5         32.05         38.98         9.26 o
   6  -6   5          0.04          0.90         5.10 o
   7  -6   5         19.35         12.01         6.74 o
   8  -6   5         18.80         24.45         9.59 o
   9  -6   5        160.06        198.94        30.44 o
 -12  -5   5          7.27          6.81        12.20 o
 -11  -5   5         51.50         16.31        14.90 o
 -10  -5   5         31.62         47.93        12.84 o
  -9  -5   5          2.36          9.25         6.08 o
  -8  -5   5          1.71          6.09         4.22 o
  -7  -5   5         89.35         87.85         8.73 o
  -6  -5   5         98.80        104.72        10.09 o
  -5  -5   5         13.28         21.20         7.57 o
  -4  -5   5         47.01         45.82         5.64 o
  -3  -5   5        429.68        438.32        12.20 o
  -2  -5   5       1625.32       1695.66        24.32 o
  -1  -5   5        773.23        751.57        22.40 o
   0  -5   5          0.00          4.81         6.74 o
   1  -5   5       1684.86       1680.99        36.51 o
   2  -5   5         48.40         71.64        10.35 o
   3  -5   5        201.54        219.30        19.96 o
   4  -5   5         87.33         92.60        15.02 o
   5  -5   5        229.12        232.63        11.54 o
   6  -5   5          7.09         10.51         4.62 o
   7  -5   5          0.47         -0.59         6.44 o
   8  -5   5          2.64         -1.07         6.17 o
   9  -5   5         75.42        113.27        23.76 o
  10  -5   5         44.90         45.46        16.44 o
 -12  -4   5          1.57         12.59        13.23 o
 -11  -4   5        151.71        131.38        26.84 o
 -10  -4   5         86.46        117.90        18.04 o
  -9  -4   5         16.12         19.24         5.65 o
  -8  -4   5         12.38         11.61         4.89 o
  -7  -4   5          2.76          3.74         4.20 o
  -6  -4   5       1744.58       1581.13        28.48 o
  -5  -4   5        531.45        529.47        17.90 o
  -4  -4   5          3.82         23.38         4.04 o
  -3  -4   5          3.19         13.73         5.09 o
  -2  -4   5       1466.61       1495.56        32.27 o
  -1  -4   5        551.07        577.05        10.99 o
   0  -4   5         51.71         46.23         6.48 o
   1  -4   5       4021.08       3974.10        58.42 o
   2  -4   5        642.76        693.73        13.34 o
   3  -4   5        778.58        793.85        17.08 o
   4  -4   5        174.87        156.79         9.01 o
   5  -4   5        419.37        385.29        16.13 o
   6  -4   5         52.57         47.88         7.17 o
   7  -4   5          2.21          3.77         4.16 o
   8  -4   5         55.49         65.20         8.93 o
   9  -4   5        113.29        117.37        15.16 o
  10  -4   5         38.53         54.07        16.82 o
 -12  -3   5         57.03         77.44        22.60 o
 -11  -3   5        138.76        107.88        25.69 o
 -10  -3   5         78.08         91.44        22.60 o
  -9  -3   5          9.33         10.71         5.46 o
  -8  -3   5         45.80         34.62         7.07 o
  -7  -3   5          2.21          7.31         5.09 o
  -6  -3   5        276.50        267.12        11.60 o
  -5  -3   5         29.29         44.29         4.85 o
  -4  -3   5          1.84         10.52         2.27 o
  -3  -3   5        486.17        539.68        13.08 o
  -2  -3   5         50.84         70.40         5.49 o
  -1  -3   5        154.46        174.75         7.00 o
   0  -3   5         67.94         67.87         2.71 o
   1  -3   5        495.39        441.42         8.76 o
   2  -3   5       1591.99       1671.64        40.77 o
   3  -3   5         39.35         49.99         8.03 o
   4  -3   5         42.64         39.53         5.33 o
   5  -3   5         82.21         93.20         7.80 o
   6  -3   5        530.85        484.17        16.50 o
   7  -3   5        218.53        184.56        11.56 o
   8  -3   5          4.22          4.87         4.76 o
   9  -3   5         44.98         36.03         9.62 o
  10  -3   5        489.30        476.52        25.84 o
  11  -3   5          0.70         15.29         8.02 o
 -11  -2   5        160.78        241.45        37.12 o
 -10  -2   5         50.73         55.22        18.88 o
  -9  -2   5         13.81         14.30         7.58 o
  -8  -2   5          1.02          0.12         8.99 o
  -7  -2   5        589.39        603.32        18.39 o
  -6  -2   5         48.60         44.70         8.92 o
  -5  -2   5        209.33        207.30         9.36 o
  -4  -2   5          4.26          7.77         2.26 o
  -3  -2   5       1011.63        988.23        22.77 o
  -2  -2   5        213.21        202.34         7.48 o
  -1  -2   5       1984.46       2091.88        25.75 o
   0  -2   5        715.91        720.47        12.74 o
   1  -2   5       1658.69       1866.43        22.77 o
   2  -2   5        664.19        606.54        12.42 o
   3  -2   5        178.67        202.58         7.98 o
   4  -2   5          1.37          2.07         3.33 o
   5  -2   5          0.85          8.09         4.63 o
   6  -2   5        292.16        275.63        12.19 o
   7  -2   5        390.21        368.43        14.79 o
   8  -2   5          3.60          0.02         3.85 o
   9  -2   5         63.35         59.64        15.22 o
  10  -2   5        179.11        189.56        19.52 o
  11  -2   5         69.80        103.69        15.03 o
 -11  -1   5         34.30         34.03        18.24 o
  -9  -1   5         21.58         10.28         8.16 o
  -8  -1   5          0.19         -2.34         5.45 o
  -7  -1   5          3.67          2.60         5.44 o
  -6  -1   5       1046.41       1092.75        23.31 o
  -5  -1   5         78.14        102.75        10.38 o
  -4  -1   5         21.50         32.65         4.25 o
  -3  -1   5        874.36        852.12        15.90 o
  -2  -1   5       1493.59       1731.22        27.00 o
  -1  -1   5        577.97        641.27        12.49 o
   0  -1   5        507.00        491.55        10.47 o
   1  -1   5        113.49        103.61         4.75 o
   2  -1   5         90.39        125.50         5.52 o
   3  -1   5        236.50        264.43         8.95 o
   4  -1   5         12.34         33.26         5.33 o
   5  -1   5         99.48         88.17         8.13 o
   6  -1   5       1092.22       1023.80        22.44 o
   7  -1   5        232.99        208.25        10.94 o
   8  -1   5          1.39          5.22         4.68 o
   9  -1   5        119.75        121.21        15.10 o
  10  -1   5         57.96         76.54        12.64 o
  11  -1   5        175.87        218.37        19.66 o
  12  -1   5          9.71         19.08         8.83 o
 -11   0   5         45.66         52.14        18.49 o
 -10   0   5        100.01         98.38        24.40 o
  -9   0   5          0.09          7.66         7.65 o
  -8   0   5         20.36         27.37        12.91 o
  -7   0   5         10.52         39.36        15.48 o
  -6   0   5       1096.23       1068.63        22.77 o
  -5   0   5         45.51         32.23         7.41 o
  -4   0   5         20.57         40.40         7.40 o
  -3   0   5         12.30         19.43         4.84 o
  -2   0   5       1647.55       1786.52        23.03 o
  -1   0   5       1421.84       1427.94        19.50 o
   0   0   5        183.00        203.13         7.77 o
   1   0   5       1003.09       1103.78        16.74 o
   2   0   5        705.01        693.49        16.31 o
   3   0   5       2233.31       2367.37        29.54 o
   4   0   5        229.18        223.07         8.56 o
   5   0   5        968.91        947.39        19.27 o
   6   0   5          0.02          6.03         7.54 o
   7   0   5        354.95        342.42        12.93 o
   8   0   5         12.41          8.52         5.27 o
   9   0   5        103.50        105.51        13.52 o
  10   0   5        149.93        183.26        16.99 o
  11   0   5          1.60          3.77         7.19 o
  12   0   5          3.26          8.84        15.09 o
 -11   1   5          0.50         -9.63         9.63 o
 -10   1   5          0.26         -6.55        10.02 o
  -9   1   5         29.86         25.58        10.05 o
  -8   1   5         57.28         52.34        15.03 o
  -7   1   5          6.18          9.08         6.42 o
  -6   1   5         36.81         47.97         9.76 o
  -5   1   5       2044.82       1925.17        29.01 o
  -4   1   5         55.53         64.68        10.07 o
  -3   1   5         81.11        111.62         8.21 o
  -2   1   5        481.34        507.29         9.92 o
  -1   1   5       3992.08       4029.70        75.86 o
   0   1   5        120.03        110.71         4.85 o
   1   1   5        245.52        263.75         7.69 o
   2   1   5       2710.02       2491.05        31.19 o
   3   1   5        123.11        148.51         6.28 o
   4   1   5        944.52       1020.19        17.96 o
   5   1   5        165.95        171.04         7.53 o
   6   1   5       1286.14       1222.94        23.32 o
   7   1   5          0.27         -4.01         4.01 o
   8   1   5          9.76         16.47         6.14 o
   9   1   5        700.45        641.49        27.46 o
  10   1   5        279.88        268.92        18.80 o
  11   1   5        282.72        273.45        20.16 o
  12   1   5          9.87         15.81         8.08 o
 -10   2   5         10.32         15.67        13.61 o
  -9   2   5          7.11          3.61         8.29 o
  -8   2   5          0.35         -4.94         8.86 o
  -7   2   5         13.68          5.43         7.22 o
  -6   2   5         66.08         50.40        10.71 o
  -5   2   5        219.82        231.70        10.87 o
  -4   2   5          8.47         14.25         4.97 o
  -3   2   5          0.53          8.06         4.56 o
  -2   2   5        357.84        346.59        14.98 o
  -1   2   5        114.37        141.42        11.82 o
   0   2   5        838.54        920.76        14.49 o
   1   2   5        346.57        397.69         9.76 o
   2   2   5        696.42        644.29        12.88 o
   3   2   5       1065.00       1005.37        16.88 o
   4   2   5        310.19        305.05         9.02 o
   5   2   5        134.61        165.35         6.72 o
   6   2   5        858.03        799.31        15.38 o
   7   2   5        750.10        703.32        14.61 o
   8   2   5         41.32         41.94         8.81 o
   9   2   5         48.79         48.49         9.90 o
  10   2   5        222.41        206.45        18.02 o
  11   2   5        164.33        164.56        22.48 o
  12   2   5         14.13         19.52         8.17 o
 -10   3   5          0.04         -9.63        10.02 o
  -9   3   5         80.29        101.75        18.25 o
  -8   3   5         46.01         49.07        12.41 o
  -7   3   5         13.83          8.48         7.51 o
  -6   3   5        128.81        128.27        29.41 o
  -5   3   5        198.42        203.45        17.05 o
  -4   3   5        965.21        854.96        14.60 o
  -3   3   5          0.07         -1.58         3.04 o
  -2   3   5         62.43         53.08         7.71 o
  -1   3   5         60.20         95.26         8.38 o
   0   3   5        240.99        245.80         4.92 o
   1   3   5       1775.29       1875.65        25.17 o
   2   3   5          0.43          1.18         1.62 o
   3   3   5         18.36         46.07         4.66 o
   4   3   5         46.71         48.57         4.27 o
   5   3   5        112.88        108.28         5.78 o
   6   3   5        408.43        421.12        18.19 o
   7   3   5        380.38        361.49        18.37 o
   8   3   5         17.52         19.91         6.80 o
   9   3   5          0.09          1.92         4.84 o
  10   3   5          4.90          8.00         6.08 o
  11   3   5         42.79         49.70        10.76 o
  12   3   5          0.22         -0.12         6.72 o
  13   3   5         43.62         44.28        11.26 o
  -9   4   5          0.24          2.72        10.09 o
  -8   4   5          7.91         14.68         9.42 o
  -7   4   5          4.57          1.43         8.60 o
  -6   4   5         16.23         23.29        11.69 o
  -5   4   5        258.75        255.51        18.19 o
  -4   4   5        191.03        169.37        15.25 o
  -3   4   5        168.73        150.06        35.19 o
  -2   4   5        152.04        147.63        13.04 o
  -1   4   5        244.11        276.27        13.84 o
   0   4   5        154.80        174.21         5.51 o
   1   4   5        383.08        377.76        17.08 o
   2   4   5          0.44          4.47         4.56 o
   3   4   5          4.87          7.36         3.49 o
   4   4   5       1400.74       1485.13        22.56 o
   5   4   5          8.72          4.92         5.20 o
   6   4   5         30.07         30.73         7.26 o
   7   4   5        105.24        113.87        12.76 o
   8   4   5         97.54        110.88        13.16 o
   9   4   5          0.82         -4.19         4.19 o
  10   4   5          0.00         -4.56         4.56 o
  11   4   5         48.65         44.13        14.96 o
  12   4   5          5.29         18.12         7.99 o
  13   4   5         14.84         28.79        11.04 o
  -9   5   5         36.96         42.35        14.78 o
  -8   5   5         17.60         13.56        10.79 o
  -7   5   5          2.06         -8.73        11.94 o
  -6   5   5         27.49         30.37        10.12 o
  -5   5   5        835.15        792.27        32.71 o
  -4   5   5          2.36         -0.61         4.32 o
  -3   5   5        371.46        334.77        18.67 o
  -2   5   5          9.95         14.70         4.97 o
  -1   5   5        539.66        584.62        21.32 o
   0   5   5        106.04        130.37        10.48 o
   1   5   5       1108.07       1158.22        19.01 o
   2   5   5       1753.45       1844.68        26.58 o
   3   5   5        560.18        542.83        13.62 o
   4   5   5       1209.59       1192.48        21.76 o
   5   5   5         90.13        122.94         5.92 o
   6   5   5          8.78          7.01         4.76 o
   7   5   5        319.49        347.94        28.45 o
   8   5   5        109.81         90.58        12.10 o
   9   5   5        138.37        125.87        14.89 o
  10   5   5         23.26         25.09        10.79 o
  11   5   5          5.46         11.73         7.25 o
  12   5   5          7.61         17.91        21.58 o
  13   5   5         37.78         39.65        11.10 o
  -8   6   5         11.12         10.51        10.14 o
  -7   6   5          0.17         -9.89         9.89 o
  -6   6   5        116.92        136.07        18.70 o
  -5   6   5         40.59         38.90        10.41 o
  -4   6   5        917.85        841.40        36.22 o
  -3   6   5          1.28          4.24         5.21 o
  -2   6   5         13.20         16.27         6.07 o
  -1   6   5          7.18          8.43         4.39 o
   0   6   5         14.70         22.77        16.50 o
   1   6   5          2.52          7.81         2.69 o
   2   6   5        191.52        198.89         8.33 o
   3   6   5       1112.31       1200.00        21.84 o
   4   6   5        383.22        377.59        11.90 o
   5   6   5          0.53          2.10         3.54 o
   6   6   5        322.45        294.17        18.81 o
   7   6   5         23.61         20.04         6.58 o
   8   6   5        328.65        294.73        18.20 o
   9   6   5        102.23         97.50        14.32 o
  10   6   5         42.12         42.81         9.74 o
  11   6   5         38.35         34.42         9.71 o
  12   6   5         12.62         20.31         8.58 o
  13   6   5          1.51         14.10        20.68 o
  -8   7   5          0.91          6.39        11.14 o
  -7   7   5         37.36         34.66        12.46 o
  -6   7   5         40.13         32.42        11.44 o
  -5   7   5        285.94        290.06        21.72 o
  -4   7   5         25.77         17.98         8.48 o
  -3   7   5        260.05        232.50        17.34 o
  -2   7   5         41.37         36.59        10.98 o
  -1   7   5        301.56        286.06        10.52 o
   0   7   5         85.31         90.38         8.50 o
   1   7   5        408.18        418.78        12.35 o
   2   7   5        318.33        312.06        19.97 o
   3   7   5        226.74        202.50        14.20 o
   4   7   5        111.29        113.91         7.88 o
   5   7   5        182.78        182.76         8.60 o
   6   7   5        587.79        605.00        14.13 o
   7   7   5        187.68        164.94        13.05 o
   8   7   5        101.55         86.62        12.24 o
   9   7   5         62.07         46.55        10.08 o
  10   7   5         22.00         20.57         8.20 o
  11   7   5         15.11          8.24         7.06 o
  12   7   5         35.32         37.16        10.53 o
  13   7   5          3.11          3.59         9.12 o
  -7   8   5          9.97         25.47        11.73 o
  -6   8   5         30.44         19.27        15.15 o
  -5   8   5         42.31         61.24        13.94 o
  -4   8   5        164.23        162.70        19.07 o
  -3   8   5         87.97         74.14        12.62 o
  -2   8   5         21.91         24.97         7.46 o
  -1   8   5          3.11         -3.85         3.85 o
   0   8   5        108.58        114.37         7.51 o
   1   8   5        285.44        314.11        11.41 o
   2   8   5        437.54        424.42        13.44 o
   3   8   5        110.59        109.11         8.08 o
   4   8   5        916.50        915.86        23.53 o
   5   8   5        154.16        153.00         8.53 o
   6   8   5         11.34         26.59         7.93 o
   7   8   5         15.30         10.95         5.80 o
   8   8   5        176.74        145.09        18.43 o
   9   8   5         15.21         10.71         6.56 o
  10   8   5         72.44         73.52        12.40 o
  11   8   5         20.87         26.68         9.47 o
  12   8   5          0.56         24.40        12.33 o
  13   8   5          1.86         -8.54         8.54 o
  -6   9   5         80.71         86.07        16.66 o
  -5   9   5          1.02         -1.38         7.77 o
  -4   9   5         20.38         22.40         9.24 o
  -3   9   5        130.26        138.66        17.40 o
  -2   9   5         83.56         95.09        13.87 o
  -1   9   5        359.95        331.55        19.78 o
   0   9   5        255.55        219.69        10.47 o
   1   9   5       2269.96       2087.25        53.01 o
   2   9   5        513.96        525.81        15.95 o
   3   9   5        292.56        283.80        11.95 o
   4   9   5          0.97          4.52         3.64 o
   5   9   5        534.51        527.72        16.27 o
   6   9   5         17.09         10.73         5.43 o
   7   9   5        413.86        395.67        29.54 o
   8   9   5         24.14         28.53         7.63 o
   9   9   5         54.17         62.36        11.31 o
  10   9   5         44.85         43.47        10.36 o
  11   9   5         28.52         27.41        11.49 o
  12   9   5          6.31         -2.10        14.58 o
  13   9   5          0.40         -5.79         7.40 o
  -6  10   5          2.60         -6.91        11.88 o
  -5  10   5         27.76         30.21        12.13 o
  -4  10   5          0.57         20.73        10.53 o
  -3  10   5          1.95         -2.91         5.71 o
  -2  10   5         40.54         37.06         9.81 o
  -1  10   5        149.33        159.15        17.52 o
   0  10   5         12.17         14.60         6.47 o
   1  10   5          1.19         13.13        11.03 o
   2  10   5        882.69        809.85        20.70 o
   3  10   5        712.72        664.35        18.91 o
   4  10   5        133.06        141.14         9.47 o
   5  10   5        155.82        161.16         9.65 o
   6  10   5       1031.60       1000.15        30.13 o
   7  10   5          5.29         -0.20         9.44 o
   8  10   5          2.67          9.04         6.23 o
   9  10   5         46.05         53.30        10.72 o
  10  10   5         15.25         16.31         7.55 o
  11  10   5          3.60         -2.99         7.71 o
  12  10   5         12.43          6.42         7.83 o
  13  10   5         62.42         66.42        14.24 o
  -5  11   5         12.39         17.40        11.46 o
  -4  11   5         33.78         52.60        14.02 o
  -3  11   5         32.38         22.27        10.03 o
  -2  11   5          0.95          5.45         6.87 o
  -1  11   5         72.31         74.82        14.26 o
   0  11   5          8.39          6.25         9.89 o
   1  11   5         71.71         65.04        11.28 o
   2  11   5         38.04         31.84         5.66 o
   3  11   5          0.29          3.23         3.56 o
   4  11   5        143.74        142.18        10.58 o
   5  11   5          0.33          0.30         4.14 o
   6  11   5        100.80        111.14        12.82 o
   7  11   5          2.66          1.24         6.42 o
   8  11   5         21.70          4.47        16.70 o
   9  11   5          3.44          7.12         6.11 o
  10  11   5          7.52          8.80         7.29 o
  11  11   5        138.55        127.83        17.34 o
  12  11   5         40.09         43.84        12.26 o
  -4  12   5          3.77         -8.86         8.86 o
  -3  12   5         33.90         37.22        19.39 o
  -2  12   5          1.14         -0.10        10.27 o
  -1  12   5         26.35         32.63         9.49 o
   0  12   5          4.87          9.78         7.32 o
   1  12   5        374.10        363.63        21.65 o
   2  12   5         81.10         80.70         9.64 o
   3  12   5         17.57         23.67         5.58 o
   4  12   5         13.04         20.32         5.18 o
   5  12   5        151.88        140.12        11.68 o
   6  12   5          4.97          1.82         7.19 o
   7  12   5         10.22         11.00         6.40 o
   8  12   5         41.30         38.37         9.80 o
   9  12   5          5.02         -2.55        10.08 o
  10  12   5         10.53         16.36         8.22 o
  11  12   5          2.18          7.54         7.66 o
  12  12   5         11.36         21.42         9.71 o
  -3  13   5          1.87         -3.47        13.87 o
  -2  13   5         85.74         91.06        25.94 o
  -1  13   5        111.33         99.50        15.90 o
   0  13   5          0.09         -1.43        12.14 o
   1  13   5        149.66        153.62        17.44 o
   2  13   5         62.64         48.12        10.23 o
   3  13   5          1.42          4.12         4.09 o
   4  13   5         26.77         32.12         8.55 o
   5  13   5         15.08         32.44         6.76 o
   6  13   5        119.83        122.24        14.19 o
   7  13   5          0.06         -4.74         4.74 o
   8  13   5          1.00          3.03         6.13 o
   9  13   5          8.11          7.48         9.76 o
  10  13   5          5.08         -6.44         6.44 o
  11  13   5        113.12        150.68        19.37 o
  -1  14   5          6.71         -9.89        13.10 o
   0  14   5          7.39         61.65        20.81 o
   1  14   5          0.03          3.30         6.71 o
   2  14   5        190.57        190.66        17.85 o
   3  14   5        112.77         93.21        13.90 o
   4  14   5        116.96        144.05        12.91 o
   5  14   5          3.47         -4.10         4.30 o
   6  14   5        189.01        192.73        16.68 o
   7  14   5         59.12         55.52        10.75 o
   8  14   5          4.28         10.14         6.94 o
   9  14   5          0.89          5.99         6.85 o
  10  14   5          5.52          8.87         8.93 o
  11  14   5          2.77         -5.91        10.66 o
   0  15   5          0.15         10.92        19.39 o
   1  15   5          2.57         17.47        15.15 o
   2  15   5         46.05         49.96        19.78 o
   3  15   5        123.50        153.34        29.41 o
   4  15   5         26.83         38.66        16.70 o
   5  15   5          0.99          5.79         5.92 o
   6  15   5          1.39         -2.57         5.84 o
   7  15   5         51.59         78.20        27.03 o
   8  15   5         43.23         37.78        10.62 o
   9  15   5          0.02         -2.67         6.67 o
  10  15   5          2.43         -8.86         8.86 o
   3  16   5         52.77         37.24        18.37 o
   4  16   5          0.67          5.52        12.20 o
   6  16   5         26.57         25.04        12.71 o
   7  16   5          1.25          6.04        10.66 o
   8  16   5          0.01          9.63        12.33 o
  -5 -15   6          4.76         35.18        10.13 o
  -4 -15   6         23.87         38.54        10.58 o
  -3 -15   6          0.15         11.06         7.77 o
  -7 -14   6         27.64         13.61        10.92 o
  -6 -14   6          8.28          2.20         7.51 o
  -5 -14   6          0.33         11.97         7.12 o
  -4 -14   6          0.65          9.76         6.72 o
  -3 -14   6         42.27         43.64        11.18 o
  -2 -14   6         44.28         60.76        12.91 o
  -1 -14   6         20.84         39.61        10.49 o
   0 -14   6        178.66        198.23        23.00 o
  -9 -13   6          8.98         -8.73         8.73 o
  -8 -13   6         30.34         58.95        18.49 o
  -7 -13   6          3.82         13.15         7.29 o
  -6 -13   6         66.77         75.36        13.13 o
  -5 -13   6          8.95         11.45         7.45 o
  -4 -13   6          4.86         21.68         8.28 o
  -3 -13   6        123.08        117.54        16.11 o
  -2 -13   6        118.66        101.80        14.80 o
  -1 -13   6        170.99        176.34        20.02 o
   0 -13   6          0.85         -4.59         6.13 o
   1 -13   6         12.39         14.82         8.20 o
   2 -13   6         30.10         39.28        11.07 o
 -10 -12   6          0.25          0.77         9.76 o
  -9 -12   6          1.13         -0.39         8.86 o
  -8 -12   6         17.43          4.37         9.76 o
  -7 -12   6         12.18         12.71         8.80 o
  -6 -12   6         18.15         26.97        14.06 o
  -5 -12   6        108.46         94.97        14.24 o
  -4 -12   6         63.63         64.86        11.70 o
  -3 -12   6          0.68         -2.92         5.05 o
  -2 -12   6        347.06        341.09        21.70 o
  -1 -12   6        664.97        598.06        29.41 o
   0 -12   6        156.29        150.49        18.47 o
   1 -12   6        108.66        153.52        19.04 o
   2 -12   6        105.04        105.36        15.93 o
   3 -12   6         30.71         25.78        22.35 o
 -10 -11   6         83.64         87.33        20.42 o
  -9 -11   6          0.06         22.86        11.30 o
  -8 -11   6         48.05         46.23        16.18 o
  -7 -11   6         16.45         28.19         8.54 o
  -6 -11   6         55.19         61.39        11.68 o
  -5 -11   6          8.44         14.94         7.22 o
  -4 -11   6         60.48         74.08        12.30 o
  -3 -11   6        271.20        235.34        17.45 o
  -2 -11   6          0.07          7.53        12.65 o
  -1 -11   6        275.16        260.75        18.74 o
   0 -11   6        269.53        252.56        20.68 o
   1 -11   6        240.02        264.40        20.15 o
   2 -11   6          4.28          9.27         7.56 o
   3 -11   6         51.76         71.59        13.36 o
   4 -11   6         89.81        102.21        19.84 o
   5 -11   6          0.38         12.01        26.14 o
 -11 -10   6          5.34          6.55        10.02 o
 -10 -10   6         49.60         51.24        15.41 o
  -9 -10   6          8.68         16.82        11.82 o
  -8 -10   6          3.12         15.50         7.38 o
  -7 -10   6        197.64        168.87        15.85 o
  -6 -10   6         13.48          6.07         5.81 o
  -5 -10   6        220.99        204.15        15.76 o
  -4 -10   6         92.03         94.99        13.07 o
  -3 -10   6          7.73          5.16         5.27 o
  -2 -10   6        136.80        112.12        14.26 o
  -1 -10   6          2.59          7.29         5.62 o
   0 -10   6        107.82        109.20        14.48 o
   1 -10   6          0.69          7.77         6.36 o
   2 -10   6         18.77          9.35         7.04 o
   3 -10   6          8.46         14.02         8.67 o
   4 -10   6          6.33          7.09         7.91 o
   5 -10   6          2.10          6.56        18.24 o
   6 -10   6          1.72          4.59         9.07 o
 -11  -9   6        157.08        162.93        19.24 o
 -10  -9   6          7.52         -0.19        10.47 o
  -9  -9   6         40.83         30.98         8.47 o
  -8  -9   6         11.05         19.02         8.18 o
  -7  -9   6          5.68         12.26         6.18 o
  -6  -9   6         43.64         50.78        11.24 o
  -5  -9   6        367.69        356.18        19.65 o
  -4  -9   6          2.41          5.60         4.82 o
  -3  -9   6         63.11         63.30        10.58 o
  -2  -9   6         47.63         34.99        10.98 o
  -1  -9   6       1275.97       1134.41        51.63 o
   0  -9   6         44.24         52.26        10.31 o
   1  -9   6         35.82         35.53         9.33 o
   2  -9   6        355.79        319.51        20.62 o
   3  -9   6          2.83          2.12         8.22 o
   4  -9   6         33.33         37.65        10.52 o
   5  -9   6          0.48          8.35         8.22 o
   6  -9   6          4.73         28.41        10.21 o
   7  -9   6          4.33          6.90         9.63 o
 -11  -8   6          0.72         15.34         8.81 o
 -10  -8   6         17.32         19.09         8.49 o
  -9  -8   6          7.36         13.99         7.56 o
  -8  -8   6          5.30         11.45         4.92 o
  -7  -8   6         88.51         94.96         9.65 o
  -6  -8   6        207.35        199.72        11.26 o
  -5  -8   6        107.77         94.20         8.90 o
  -4  -8   6        295.28        254.87        15.89 o
  -3  -8   6          9.96          6.72         4.90 o
  -2  -8   6          0.60          3.98         4.49 o
  -1  -8   6          0.13         -1.27        11.17 o
   0  -8   6        104.61         91.35        12.33 o
   1  -8   6         64.70         60.97        10.83 o
   2  -8   6        169.56        184.81        16.29 o
   3  -8   6        123.81        113.52        15.14 o
   4  -8   6         43.03         43.82        10.61 o
   5  -8   6         58.09         61.02        12.07 o
   6  -8   6        113.33        111.57        16.40 o
   7  -8   6         40.78         56.33        12.39 o
 -11  -7   6         34.22         37.65        10.14 o
 -10  -7   6         99.90        113.04        15.09 o
  -9  -7   6         31.61         31.20        11.62 o
  -8  -7   6         18.64         18.20         5.56 o
  -7  -7   6          0.22          2.62         3.89 o
  -6  -7   6        282.71        275.41        12.73 o
  -5  -7   6         32.13         23.88         5.12 o
  -4  -7   6         14.66         20.58         4.71 o
  -3  -7   6         51.90         46.69         5.46 o
  -2  -7   6        152.88        151.62        11.86 o
  -1  -7   6       1106.95       1002.97        73.20 o
   0  -7   6        137.06        113.05        12.87 o
   1  -7   6       2471.86       2266.02        49.46 o
   2  -7   6          0.10         -3.50         4.00 o
   3  -7   6        384.70        338.64        19.84 o
   4  -7   6          9.89         11.31         6.31 o
   5  -7   6         78.21         79.64        13.03 o
   6  -7   6          0.09         13.37         7.89 o
   7  -7   6          3.07         11.56         7.49 o
   8  -7   6          2.65         16.71        15.41 o
 -11  -6   6          2.32         -0.39        10.79 o
 -10  -6   6         48.72         41.99        10.89 o
  -9  -6   6         10.96         13.96         5.58 o
  -8  -6   6          9.05          7.50         4.63 o
  -7  -6   6          3.60          1.60         3.58 o
  -6  -6   6        193.82        201.29        13.05 o
  -5  -6   6         64.30         59.05         8.52 o
  -4  -6   6        460.47        470.96        14.87 o
  -3  -6   6        497.91        472.24        13.60 o
  -2  -6   6         22.78         32.12         4.42 o
  -1  -6   6         30.79         29.54        10.02 o
   0  -6   6          9.21         14.41         7.06 o
   1  -6   6        168.06        170.32        12.82 o
   2  -6   6       1350.00       1278.17        35.61 o
   3  -6   6          1.60         -1.71         4.47 o
   4  -6   6         17.99         15.37         6.67 o
   5  -6   6        328.86        321.78        19.84 o
   6  -6   6          0.91          5.91         6.50 o
   7  -6   6         66.38         73.52        14.83 o
   8  -6   6         57.55         63.07        18.30 o
   9  -6   6         30.76         62.67        19.14 o
 -11  -5   6          9.18         11.56        12.46 o
 -10  -5   6          4.49         -4.24        10.27 o
  -9  -5   6          3.52         11.03         5.19 o
  -8  -5   6         37.63         43.37         7.19 o
  -7  -5   6          0.04         -2.77         3.28 o
  -6  -5   6        122.82        134.21        10.49 o
  -5  -5   6         10.67         28.71         9.82 o
  -4  -5   6        142.10        137.09         7.63 o
  -3  -5   6        387.92        373.93        11.66 o
  -2  -5   6        166.33        181.60        14.35 o
  -1  -5   6        213.91        201.09        11.92 o
   0  -5   6        395.40        398.49        17.29 o
   1  -5   6        586.90        583.17        34.29 o
   2  -5   6        178.56        133.17        13.12 o
   3  -5   6        186.79        167.34         8.66 o
   4  -5   6        125.50        134.72         8.75 o
   5  -5   6          0.00          4.30         5.13 o
   6  -5   6        293.08        264.18        26.33 o
   7  -5   6         69.18         81.69        12.61 o
   8  -5   6          6.07         20.83         7.63 o
   9  -5   6         10.20         11.82        11.94 o
  10  -5   6         25.83         57.02        18.88 o
 -11  -4   6          1.75         15.28        15.28 o
 -10  -4   6          4.11          2.18         9.25 o
  -9  -4   6          7.76         13.65         6.46 o
  -8  -4   6        303.45        287.53        14.07 o
  -7  -4   6          8.23         11.74         5.01 o
  -6  -4   6        565.44        507.79        15.90 o
  -5  -4   6         74.66        101.46        11.41 o
  -4  -4   6        397.04        422.16        16.64 o
  -3  -4   6         62.96         80.43         6.09 o
  -2  -4   6        280.67        264.80         9.09 o
  -1  -4   6       1028.88       1005.22        23.18 o
   0  -4   6        473.77        493.28        18.21 o
   1  -4   6       1617.93       1731.28        39.24 o
   2  -4   6         68.96         84.28         6.08 o
   3  -4   6        202.97        215.45         8.60 o
   4  -4   6        168.52        172.16         8.84 o
   5  -4   6          4.37         15.94         4.82 o
   6  -4   6        356.44        320.51        14.03 o
   7  -4   6          2.95          1.48         4.00 o
   8  -4   6        119.02        120.54        15.29 o
   9  -4   6         11.80         -0.39         8.99 o
  10  -4   6         70.88         42.90        17.21 o
 -11  -3   6         30.86         53.43        20.16 o
 -10  -3   6         13.11         -2.44         8.73 o
  -9  -3   6         55.34         36.91        22.09 o
  -8  -3   6        295.21        264.28        13.45 o
  -7  -3   6         71.86         92.55        18.45 o
  -6  -3   6         17.83         26.43         8.47 o
  -5  -3   6         94.81        112.68         7.64 o
  -4  -3   6        474.31        449.73        13.04 o
  -3  -3   6        626.34        685.06        16.03 o
  -2  -3   6        284.89        281.50         9.53 o
  -1  -3   6        530.76        617.93        15.00 o
   0  -3   6         88.94         98.11         9.96 o
   1  -3   6        256.19        269.65         7.56 o
   2  -3   6          8.00         -0.14         3.08 o
   3  -3   6        109.97        126.08         7.46 o
   4  -3   6         47.37         39.68         5.51 o
   5  -3   6          4.58         12.96         8.35 o
   6  -3   6        684.85        630.74        19.67 o
   7  -3   6          7.54         11.07         4.82 o
   8  -3   6         20.70         21.47         6.05 o
   9  -3   6          8.53         20.64         8.01 o
  10  -3   6          9.04         14.70         7.79 o
  11  -3   6          4.40         31.72        14.13 o
 -11  -2   6          1.59         28.51        14.26 o
 -10  -2   6         23.56         35.83        15.41 o
  -9  -2   6         39.04         46.50        11.48 o
  -8  -2   6          2.86          3.41         5.79 o
  -7  -2   6        218.45        217.91        12.60 o
  -6  -2   6         16.25         19.03        10.21 o
  -5  -2   6          5.00         24.22         9.76 o
  -4  -2   6        186.92        205.84         8.52 o
  -3  -2   6        123.04        125.90         6.79 o
  -2  -2   6          4.31         28.82         5.44 o
  -1  -2   6        171.88        184.03         7.19 o
   0  -2   6        179.47        188.65         8.68 o
   1  -2   6        430.19        403.47        10.88 o
   2  -2   6          2.67          1.80         1.77 o
   3  -2   6         57.73         52.55         5.48 o
   4  -2   6          9.67          9.86         3.48 o
   5  -2   6          0.80         -3.17         3.17 o
   6  -2   6        117.57        120.08         9.24 o
   7  -2   6        151.58        141.15        10.02 o
   8  -2   6          4.60          6.32         4.43 o
   9  -2   6        183.88        185.86        18.48 o
  10  -2   6          5.75         12.08         7.36 o
  11  -2   6         39.79         66.94        12.86 o
 -11  -1   6         10.94         21.45        15.28 o
 -10  -1   6         58.09         59.46        19.52 o
  -9  -1   6          1.68          5.81         7.20 o
  -8  -1   6         68.34         57.09        19.65 o
  -7  -1   6        301.46        307.62        12.77 o
  -6  -1   6       1249.13       1183.35        24.47 o
  -5  -1   6         20.62         29.34         7.73 o
  -4  -1   6        159.12        178.46        11.67 o
  -3  -1   6          2.79         10.80         5.23 o
  -2  -1   6        173.37        221.76         8.17 o
  -1  -1   6       2708.96       2819.69        32.75 o
   0  -1   6        326.10        358.80        12.16 o
   1  -1   6          6.96         13.96         2.51 o
   2  -1   6       1894.29       1994.96        26.42 o
   3  -1   6         67.05         84.34         5.83 o
   4  -1   6        151.84        154.72         7.88 o
   5  -1   6         82.34        108.65         7.40 o
   6  -1   6          2.94          2.42         5.27 o
   7  -1   6        321.34        306.35        13.29 o
   8  -1   6         12.20         17.46         6.13 o
   9  -1   6        197.49        203.75        17.55 o
  10  -1   6         23.95         16.79         7.57 o
  11  -1   6         20.67          7.18         8.09 o
 -11   0   6          4.17         10.15        14.13 o
 -10   0   6        169.42        176.98        31.59 o
  -9   0   6        254.35        282.60        22.06 o
  -8   0   6         22.25         12.99         7.90 o
  -7   0   6        515.80        461.85        24.73 o
  -6   0   6        557.97        571.36        15.98 o
  -5   0   6        423.31        400.24        12.17 o
  -4   0   6          9.24          4.40         8.80 o
  -3   0   6          0.92          5.37         2.73 o
  -2   0   6          6.24          4.06         1.99 o
  -1   0   6          5.31         13.20         2.42 o
   0   0   6       1306.73       1255.15        19.28 o
   1   0   6          7.04          7.33         2.15 o
   2   0   6       2121.15       2248.08        28.41 o
   3   0   6         80.98         74.85         5.37 o
   4   0   6         83.95         92.61         6.33 o
   5   0   6        172.30        219.42         9.40 o
   6   0   6       2215.12       2134.22        33.21 o
   7   0   6         34.64         40.63         7.58 o
   8   0   6        499.44        451.91        22.19 o
   9   0   6          4.02          0.47         5.13 o
  10   0   6          8.77         23.66        10.60 o
  11   0   6          6.47          4.57        11.11 o
  12   0   6         51.73         66.47        12.90 o
 -10   1   6         76.33        112.76        25.30 o
  -9   1   6        222.96        237.27        40.13 o
  -8   1   6          1.86          0.45         6.79 o
  -7   1   6          0.00          8.31         7.06 o
  -6   1   6        484.27        480.79        24.32 o
  -5   1   6        610.28        609.20        19.21 o
  -4   1   6        539.86        544.12        12.13 o
  -3   1   6          0.20          5.45         4.52 o
  -2   1   6        839.55        992.92        15.96 o
  -1   1   6        230.61        265.45         7.94 o
   0   1   6        225.45        223.49         7.52 o
   1   1   6        132.04        131.64         5.98 o
   2   1   6          1.04          5.45         3.80 o
   3   1   6       1077.18       1049.66        18.53 o
   4   1   6        230.51        219.23         9.47 o
   5   1   6        392.94        409.51        12.21 o
   6   1   6        131.23        114.00         9.52 o
   7   1   6        911.68        872.85        19.78 o
   8   1   6          7.70          2.84         5.26 o
   9   1   6         16.93         17.78         7.17 o
  10   1   6         37.78         26.12        13.49 o
  11   1   6         78.09         75.07        12.96 o
  12   1   6          1.19         10.53         7.56 o
 -10   2   6         25.45         41.23        18.37 o
  -9   2   6         40.89         41.67        28.19 o
  -8   2   6        113.26        142.38        19.36 o
  -7   2   6         60.69         79.53        14.58 o
  -6   2   6         54.03         66.61        12.35 o
  -5   2   6        341.80        335.73        19.90 o
  -4   2   6        149.61        154.00        15.47 o
  -3   2   6       1027.84       1001.51        29.53 o
  -2   2   6         24.23         44.91         7.64 o
  -1   2   6        989.76       1048.32        14.63 o
   0   2   6        459.29        464.02        10.72 o
   1   2   6       1851.42       1865.39        25.15 o
   2   2   6        587.26        570.41        12.92 o
   3   2   6       3015.16       3246.48        36.98 o
   4   2   6        214.71        176.05        12.53 o
   5   2   6        258.98        268.88         9.39 o
   6   2   6        869.28        805.17        16.77 o
   7   2   6        959.98        895.25        17.80 o
   8   2   6         80.36         99.37        12.83 o
   9   2   6         12.08         13.53         7.35 o
  10   2   6         72.13         60.03        14.06 o
  11   2   6         95.39        132.94        16.54 o
  12   2   6          4.31         17.06        16.25 o
 -10   3   6          1.36          9.25        14.51 o
  -9   3   6         28.73         25.32        11.35 o
  -8   3   6        218.33        238.22        35.64 o
  -7   3   6         42.87         40.28        11.35 o
  -6   3   6        103.45         97.50        14.71 o
  -5   3   6        378.80        369.38        28.64 o
  -4   3   6        354.34        340.79        19.36 o
  -3   3   6        434.50        382.52        18.65 o
  -2   3   6        163.96        166.89        11.70 o
  -1   3   6        778.67        774.59        23.35 o
   0   3   6          4.90          5.33         4.10 o
   1   3   6       1494.07       1631.66        23.43 o
   2   3   6          7.85         10.98         2.62 o
   3   3   6       1390.24       1375.95        22.39 o
   4   3   6        586.30        577.43        14.06 o
   5   3   6         35.65         31.85         4.17 o
   6   3   6        211.43        209.66         9.16 o
   7   3   6          1.19         -0.99         4.10 o
   8   3   6        797.65        768.93        45.01 o
   9   3   6         70.44         87.78        12.78 o
  10   3   6          3.95          3.91        11.11 o
  11   3   6         17.08         19.89        10.34 o
  12   3   6         25.69         45.76        16.82 o
  13   3   6         22.75         44.53        21.26 o
  -9   4   6        181.47        197.28        24.77 o
  -8   4   6         14.81          6.26         8.35 o
  -7   4   6          4.34          1.09         6.68 o
  -6   4   6         56.20         62.31        12.57 o
  -5   4   6        726.65        704.88        30.59 o
  -4   4   6          8.61          0.52         4.37 o
  -3   4   6        317.84        318.43        18.02 o
  -2   4   6         25.96         36.57        10.92 o
  -1   4   6          6.87         10.05        14.26 o
   0   4   6         43.39         45.51         5.40 o
   1   4   6         53.06         53.71         4.67 o
   2   4   6        404.39        409.00        11.62 o
   3   4   6        524.61        528.91        15.10 o
   4   4   6        115.34        144.50         7.16 o
   5   4   6         60.87         83.35         5.61 o
   6   4   6         25.71         31.46         6.87 o
   7   4   6        220.14        235.22        15.44 o
   8   4   6        127.94        121.39        14.12 o
   9   4   6        192.28        182.00        16.37 o
  10   4   6          0.06          0.58        13.04 o
  11   4   6          5.58          9.79         6.18 o
  12   4   6         12.72          8.23         9.95 o
  13   4   6         27.22         25.46        10.07 o
  -9   5   6        146.86        166.75        23.49 o
  -8   5   6        131.75        138.33        20.97 o
  -7   5   6          1.83         10.76         8.02 o
  -6   5   6          1.27          1.85         6.59 o
  -5   5   6         25.30         31.27         9.38 o
  -4   5   6        680.00        650.26        39.62 o
  -3   5   6        366.32        367.19        20.16 o
  -2   5   6          7.69          9.12         8.16 o
  -1   5   6         70.83         60.03         9.02 o
   0   5   6         84.39         75.39         8.98 o
   1   5   6        182.47        197.33         7.61 o
   2   5   6        497.22        532.26        13.67 o
   3   5   6        249.47        246.81         9.68 o
   4   5   6        940.28       1055.92        20.49 o
   5   5   6        102.34        114.77         6.71 o
   6   5   6        139.45        144.95        12.33 o
   7   5   6        337.77        340.58        18.39 o
   8   5   6         74.34         71.11        11.62 o
   9   5   6          8.04          6.34         6.14 o
  10   5   6         95.06        119.24        15.61 o
  11   5   6        173.32        155.66        18.15 o
  12   5   6          1.20          3.21         6.62 o
  13   5   6          3.67          7.68        17.34 o
  -8   6   6         92.51        131.24        21.26 o
  -7   6   6        149.40        163.08        21.52 o
  -6   6   6          4.82         -5.66         7.90 o
  -5   6   6         24.04         15.65         8.64 o
  -4   6   6         58.87         63.65        13.04 o
  -3   6   6        488.47        438.39        22.92 o
  -2   6   6          4.20          6.13         4.75 o
  -1   6   6        189.52        182.57        19.52 o
   0   6   6        199.91        211.11        13.46 o
   1   6   6        125.36        128.01         6.52 o
   2   6   6        341.84        347.28        11.28 o
   3   6   6         31.03         36.88         5.51 o
   4   6   6         22.46         42.54        10.27 o
   5   6   6        297.77        292.29        14.72 o
   6   6   6          0.59         -3.12         3.30 o
   7   6   6         90.87         86.71        11.76 o
   8   6   6        191.63        196.69        15.25 o
   9   6   6         64.14         72.68        11.94 o
  10   6   6          0.73          1.13         5.73 o
  11   6   6          7.51          5.10         9.76 o
  12   6   6          8.76         18.44         8.81 o
  13   6   6          6.97         20.84         9.62 o
  -7   7   6         63.24         84.69        17.22 o
  -6   7   6          1.23         -9.39         9.63 o
  -5   7   6          6.87          7.07         8.07 o
  -4   7   6        114.57        106.94        15.42 o
  -3   7   6          9.91          9.89         7.00 o
  -2   7   6         51.04         55.51        10.42 o
  -1   7   6         61.93         73.17        11.05 o
   0   7   6         13.20         19.47         3.44 o
   1   7   6        447.12        399.18        11.94 o
   2   7   6         24.42         26.63         4.46 o
   3   7   6        852.77        823.14        19.03 o
   4   7   6         77.50         82.21         6.90 o
   5   7   6          0.41         -2.92         2.92 o
   6   7   6        126.61        160.91        16.13 o
   7   7   6        418.48        372.91        19.61 o
   8   7   6        103.14         74.44        11.44 o
   9   7   6         59.49         48.75        10.42 o
  10   7   6          8.98          9.15         6.45 o
  11   7   6         71.88         79.60        13.67 o
  12   7   6         52.23         71.56        14.12 o
  13   7   6         22.29         33.65         9.87 o
  -7   8   6         63.45         71.52        17.58 o
  -6   8   6         22.13         27.87        11.82 o
  -5   8   6          3.60         18.11        16.44 o
  -4   8   6         13.47         27.24         9.16 o
  -3   8   6          0.30         -1.80         5.67 o
  -2   8   6        237.81        218.27        27.23 o
  -1   8   6        147.83        112.97        14.03 o
   0   8   6          0.68         22.35        10.53 o
   1   8   6         88.01        101.82         7.74 o
   2   8   6        280.04        282.82        11.08 o
   3   8   6        955.47        924.16        21.06 o
   4   8   6        732.31        718.82        18.67 o
   5   8   6        377.06        371.99        13.35 o
   6   8   6        332.46        324.96        12.07 o
   7   8   6        477.48        454.55        21.74 o
   8   8   6        210.24        213.20        15.90 o
   9   8   6        273.47        215.37        16.93 o
  10   8   6          2.29         12.88         7.26 o
  11   8   6          0.60         -5.52         5.52 o
  12   8   6          4.18         10.18         8.26 o
  13   8   6          6.36          9.07         8.22 o
  -6   9   6         56.40         97.73        18.31 o
  -5   9   6          0.43          2.63         8.29 o
  -4   9   6          9.12          8.27         7.47 o
  -3   9   6         39.69         46.73        11.52 o
  -2   9   6         18.28         20.87         7.78 o
  -1   9   6        100.67         93.99        14.71 o
   0   9   6        243.40        232.34        16.54 o
   1   9   6         28.69         32.44         8.65 o
   2   9   6          2.75          3.61         3.46 o
   3   9   6        192.85        178.18         9.67 o
   4   9   6          4.01          9.98         6.89 o
   5   9   6        249.35        239.28        11.34 o
   6   9   6          0.94          1.93         4.45 o
   7   9   6          5.38         -0.50        10.53 o
   8   9   6         16.46         20.05         7.88 o
   9   9   6         10.77         12.46         7.04 o
  10   9   6         13.81          8.86        10.02 o
  11   9   6         51.83         55.34        17.79 o
  12   9   6          0.29         -1.27        16.25 o
  13   9   6          8.19         14.35         9.26 o
  -5  10   6          9.86          8.65        10.19 o
  -4  10   6          2.73         10.71        13.93 o
  -3  10   6        227.95        228.04        28.90 o
  -2  10   6         16.90         10.73         7.41 o
  -1  10   6         62.12         56.89        11.52 o
   0  10   6         64.91         78.15        12.54 o
   1  10   6        441.15        386.77        30.50 o
   2  10   6        780.84        755.47        49.77 o
   3  10   6        384.88        357.41        14.16 o
   4  10   6        152.50        155.01        10.30 o
   5  10   6         76.32         99.20         9.53 o
   6  10   6          2.79         -1.11         4.22 o
   7  10   6          0.27         -2.25         4.18 o
   8  10   6          2.49          3.45         6.61 o
   9  10   6         70.91         50.07        11.02 o
  10  10   6         38.71         38.02        10.37 o
  11  10   6         27.03         24.96         9.43 o
  12  10   6         19.85         31.26        10.35 o
  -4  11   6         19.54         14.73        15.48 o
  -3  11   6         30.58         10.39        24.21 o
  -2  11   6         75.52         85.60        14.77 o
  -1  11   6         71.51         51.87        11.66 o
   0  11   6          6.05          5.79        11.62 o
   1  11   6         47.82         42.55        14.51 o
   2  11   6        228.66        204.29        15.68 o
   3  11   6         41.49         34.63         6.24 o
   4  11   6         15.22         15.49         4.83 o
   5  11   6         82.48         96.15         9.75 o
   6  11   6        524.87        544.88        23.98 o
   7  11   6         58.55         63.81        21.90 o
   8  11   6         12.93          4.69         6.17 o
   9  11   6         27.73         33.87         9.27 o
  10  11   6          2.58         -5.00         5.00 o
  11  11   6         20.84         25.39        10.12 o
  12  11   6         10.18         36.18        10.67 o
  -3  12   6          0.32         16.92         9.53 o
  -2  12   6         14.42          5.59        19.14 o
  -1  12   6          6.79         13.99         8.11 o
   0  12   6          1.47          0.25         6.36 o
   1  12   6        176.46        174.21        16.63 o
   2  12   6        419.02        353.86        21.20 o
   3  12   6         54.09         73.65         8.68 o
   4  12   6        200.83        191.43        11.67 o
   5  12   6          1.12          4.30         5.89 o
   6  12   6        107.14        103.46        13.12 o
   7  12   6         14.97         19.43         7.60 o
   8  12   6         10.28          3.25         6.36 o
   9  12   6         78.99         83.86        13.89 o
  10  12   6         29.13         40.34        10.98 o
  11  12   6         17.37         23.69         9.53 o
  12  12   6          1.75         13.57        12.52 o
  -2  13   6          3.16         -3.41         8.48 o
  -1  13   6          4.39          6.30         7.93 o
   0  13   6         16.69         14.63         9.31 o
   1  13   6         26.01         13.41         7.48 o
   2  13   6        144.16        134.33        16.56 o
   3  13   6        184.75        172.13        16.63 o
   4  13   6          3.66          5.95         4.74 o
   5  13   6         24.42         30.58         6.97 o
   6  13   6         14.15         21.15         7.31 o
   7  13   6         20.90         24.18         7.55 o
   8  13   6          0.40          2.02         5.77 o
   9  13   6          0.00         -5.62         5.62 o
  10  13   6         10.83         -3.03        14.00 o
  11  13   6         79.06        111.99        17.91 o
  -1  14   6          8.49         36.35        20.55 o
   0  14   6          1.36         10.63         8.42 o
   1  14   6         10.64         18.74         9.14 o
   2  14   6         38.81         62.99        12.89 o
   3  14   6          1.70          5.41        16.25 o
   4  14   6         37.60         51.87        11.00 o
   5  14   6         31.71         44.29         7.75 o
   6  14   6         49.39         41.62         9.53 o
   7  14   6          2.05          5.07         8.54 o
   8  14   6          5.82          9.06         7.31 o
   9  14   6         26.67         31.08        19.52 o
  10  14   6         35.17         36.25        10.64 o
   1  15   6         25.44         34.80        17.85 o
   2  15   6         47.43         45.59        20.55 o
   3  15   6          0.23         -3.56         6.28 o
   4  15   6         44.64         46.46        11.35 o
   5  15   6         20.57         18.24        11.30 o
   6  15   6         31.55         26.07         8.39 o
   7  15   6          0.36         -1.23         6.89 o
   8  15   6          0.02          0.76         7.31 o
   9  15   6          4.02         -1.94        11.04 o
   4  16   6          8.76          7.19        12.97 o
   7  16   6          0.06         -4.44         6.33 o
  -6 -14   7        124.75        146.17        18.47 o
  -5 -14   7         19.12         28.31        13.93 o
  -4 -14   7          0.35          2.64        11.56 o
  -3 -14   7         10.14         24.19         8.76 o
  -2 -14   7         72.01         73.07        13.89 o
  -1 -14   7         20.02         43.78        12.27 o
  -8 -13   7         41.77         52.27        16.44 o
  -7 -13   7         90.44         73.26        13.39 o
  -6 -13   7          0.07         -0.43         6.63 o
  -5 -13   7        192.71        151.11        18.61 o
  -4 -13   7         48.45         55.74        11.56 o
  -3 -13   7          6.73         -4.18        15.35 o
  -2 -13   7         92.95         94.28        15.03 o
  -1 -13   7          9.07         12.37         7.51 o
   0 -13   7         36.88         33.55        10.12 o
   1 -13   7          2.22         11.72         8.60 o
   2 -13   7         12.63         20.03        17.34 o
  -9 -12   7          0.77          5.91        11.43 o
  -8 -12   7          9.37         14.77        11.82 o
  -7 -12   7         74.17         82.97        13.43 o
  -6 -12   7         93.09         98.68        14.87 o
  -5 -12   7          8.67          9.28         8.67 o
  -4 -12   7        124.38        123.11        22.92 o
  -3 -12   7        195.54        199.61        20.32 o
  -2 -12   7         65.98         79.04        13.44 o
  -1 -12   7         42.06         47.20        11.13 o
   0 -12   7         29.66         48.07        10.94 o
   1 -12   7         51.26         43.10        11.68 o
   2 -12   7          3.17         -0.78        24.02 o
   3 -12   7          0.01         -5.52         5.52 o
 -10 -11   7         49.06         51.89        17.98 o
  -9 -11   7         11.29          3.60         9.76 o
  -8 -11   7          0.02          8.73        10.15 o
  -7 -11   7          9.07         23.64         9.89 o
  -6 -11   7         99.95         96.01        14.21 o
  -5 -11   7        101.36        100.03        14.44 o
  -4 -11   7         16.10         12.37         7.59 o
  -3 -11   7        111.17        118.27        15.25 o
  -2 -11   7          8.01         12.46         7.27 o
  -1 -11   7         30.23         28.00         8.39 o
   0 -11   7         41.50         42.37        10.34 o
   1 -11   7         29.68         30.58        10.39 o
   2 -11   7         16.57         16.55         8.72 o
   3 -11   7          4.96          2.47         5.96 o
   4 -11   7          2.23          7.46         8.87 o
 -10 -10   7         43.16         58.44        17.21 o
  -9 -10   7         62.98         58.82        16.57 o
  -8 -10   7          0.83         -2.53        12.14 o
  -7 -10   7         21.18         34.19         9.20 o
  -6 -10   7         60.84         51.50        10.13 o
  -5 -10   7         80.05         70.93        12.26 o
  -4 -10   7         15.48         20.48         7.40 o
  -3 -10   7         37.34         32.90         8.87 o
  -2 -10   7         99.44        105.04        13.66 o
  -1 -10   7         12.65         15.10         6.43 o
   0 -10   7          6.37         21.76         7.34 o
   1 -10   7          2.34         -6.55         6.55 o
   2 -10   7         33.27         23.19         8.57 o
   3 -10   7          2.28         10.94         7.06 o
   4 -10   7         29.85         38.23        11.49 o
   5 -10   7         47.01         54.38        13.01 o
 -10  -9   7          2.02         -3.60         7.58 o
  -9  -9   7         66.45         81.04        17.34 o
  -8  -9   7          4.25          0.26         5.48 o
  -7  -9   7          0.63          6.08        14.06 o
  -6  -9   7          7.84          6.26         9.89 o
  -5  -9   7        162.04        134.08        14.90 o
  -4  -9   7          0.02          2.19         4.44 o
  -3  -9   7        228.94        227.49        16.48 o
  -2  -9   7         74.36         75.68        11.72 o
  -1  -9   7        122.96        118.68        14.63 o
   0  -9   7          1.91          5.91         7.32 o
   1  -9   7        115.04        103.14        14.71 o
   2  -9   7        287.29        262.12        19.27 o
   3  -9   7        212.81        208.41        21.25 o
   4  -9   7          5.02         -2.87        10.53 o
   5  -9   7         39.80         42.94        11.31 o
   6  -9   7         32.86         35.53        10.73 o
 -11  -8   7          0.84          6.29        12.46 o
 -10  -8   7         53.81         57.68        12.26 o
  -9  -8   7          2.10          1.03        16.18 o
  -8  -8   7          1.14          5.20         4.43 o
  -7  -8   7         70.52         68.79         8.82 o
  -6  -8   7          2.86          3.95         3.99 o
  -5  -8   7        257.53        224.05        17.02 o
  -4  -8   7         69.08         56.84        22.22 o
  -3  -8   7       1341.92       1182.06        51.24 o
  -2  -8   7        102.12         97.56        12.44 o
  -1  -8   7        714.93        670.83        26.77 o
   0  -8   7        516.40        465.75        22.84 o
   1  -8   7        176.61        156.17        19.46 o
   2  -8   7          2.05          0.38         8.73 o
   3  -8   7        460.76        425.41        23.79 o
   4  -8   7         28.94         42.36        10.15 o
   5  -8   7         31.22         34.69        21.26 o
   6  -8   7          1.91          5.87         7.47 o
   7  -8   7         60.10         79.63        19.84 o
 -11  -7   7          8.90          7.58        12.07 o
 -10  -7   7         58.47         71.10        12.58 o
  -9  -7   7        115.41        121.56        19.52 o
  -8  -7   7         60.55         51.62         8.72 o
  -7  -7   7          4.48         -2.53         4.71 o
  -6  -7   7        346.68        311.88        14.26 o
  -5  -7   7        135.07        118.79        10.29 o
  -4  -7   7        259.10        274.03        11.72 o
  -3  -7   7        339.30        332.76        18.00 o
  -2  -7   7        802.70        766.32        27.25 o
  -1  -7   7        334.78        320.93        17.81 o
   0  -7   7         11.91          7.21         5.35 o
   1  -7   7        495.49        499.29        23.16 o
   2  -7   7       1152.48       1065.02        35.18 o
   3  -7   7        242.15        240.95        17.48 o
   4  -7   7         31.78         17.74         8.25 o
   5  -7   7          3.57          5.46         7.26 o
   6  -7   7         20.72          8.06         7.80 o
   7  -7   7          1.46          6.95        12.52 o
   8  -7   7          0.05          2.10         8.12 o
 -11  -6   7          0.05          6.16        11.56 o
 -10  -6   7         90.55         92.47        21.70 o
  -9  -6   7          3.24          7.25         5.40 o
  -8  -6   7        341.34        350.32        26.58 o
  -7  -6   7          8.13         11.29         4.16 o
  -6  -6   7          0.75          6.08         5.33 o
  -5  -6   7          7.69         19.87        11.16 o
  -4  -6   7         80.26         88.02        14.00 o
  -3  -6   7          0.12          1.63         2.74 o
  -2  -6   7        570.19        581.10        13.51 o
  -1  -6   7        908.00        858.39        27.73 o
   0  -6   7        375.62        338.44        17.64 o
   1  -6   7          7.88          6.09         9.82 o
   2  -6   7        231.65        196.13        17.59 o
   3  -6   7         41.56         36.97         8.67 o
   4  -6   7         54.08         53.10        10.40 o
   5  -6   7         19.08         19.70         7.85 o
   6  -6   7         97.03        105.77        14.92 o
   7  -6   7         95.01         97.38        14.61 o
   8  -6   7         66.55         70.83        13.55 o
   9  -6   7         42.40         42.25        16.70 o
 -11  -5   7         13.38         24.40        15.93 o
  -9  -5   7         22.28         18.52         6.30 o
  -8  -5   7          1.38          0.09         3.95 o
  -7  -5   7        176.75        158.09        10.73 o
  -6  -5   7        233.59        205.84        11.04 o
  -5  -5   7        288.22        266.19        11.83 o
  -4  -5   7         90.39        100.74         7.64 o
  -3  -5   7        366.87        399.60        12.65 o
  -2  -5   7         25.13         24.85         6.17 o
  -1  -5   7         15.85         19.87         5.77 o
   0  -5   7          4.09          2.25         3.88 o
   1  -5   7          8.46         11.68         5.26 o
   2  -5   7          0.64          9.07         4.59 o
   3  -5   7         28.43         30.92         7.55 o
   4  -5   7         22.19         14.57         6.75 o
   5  -5   7         14.92         11.67         8.35 o
   6  -5   7         19.91         14.80         7.35 o
   7  -5   7          7.02          7.51         6.32 o
   8  -5   7          8.67         20.50         8.77 o
   9  -5   7          4.83         -3.85        10.02 o
 -11  -4   7         56.00         98.25        24.53 o
 -10  -4   7          4.27          3.72        10.79 o
  -9  -4   7         22.06         18.86         8.66 o
  -8  -4   7         59.01         50.91         7.85 o
  -7  -4   7         20.25         24.77         6.42 o
  -6  -4   7       1063.53        932.40        22.49 o
  -5  -4   7         78.85         91.46        11.39 o
  -4  -4   7        122.27        137.42         8.32 o
  -3  -4   7       1000.44       1016.80        31.31 o
  -2  -4   7        580.28        595.86        14.72 o
  -1  -4   7        375.94        367.97        10.30 o
   0  -4   7       1058.76       1069.41        19.35 o
   1  -4   7          2.21          8.32         6.04 o
   2  -4   7          9.53          5.20         4.20 o
   3  -4   7         42.93         44.86         5.34 o
   4  -4   7         28.94         45.06         5.52 o
   5  -4   7         40.61         29.88         7.80 o
   6  -4   7         37.63         57.32        12.76 o
   7  -4   7         18.51         31.10         8.45 o
   8  -4   7          0.01          4.60         6.36 o
   9  -4   7          6.15          2.31         8.99 o
  10  -4   7        167.26        173.76        30.57 o
 -11  -3   7         14.08         24.92        17.72 o
 -10  -3   7         29.77         50.99        18.75 o
  -9  -3   7          6.91         14.74         8.24 o
  -8  -3   7          0.56         -2.75         8.60 o
  -7  -3   7         48.29         64.07        11.17 o
  -6  -3   7        401.99        393.65        14.52 o
  -5  -3   7          0.02          7.38         7.96 o
  -4  -3   7        137.38        159.13         8.53 o
  -3  -3   7        224.94        243.16         9.88 o
  -2  -3   7        202.27        230.14         9.08 o
  -1  -3   7        514.33        564.64        13.56 o
   0  -3   7        117.58        118.23         6.01 o
   1  -3   7        934.98        916.09        16.37 o
   2  -3   7        472.55        449.69        11.21 o
   3  -3   7         13.95         11.89         3.56 o
   4  -3   7        549.65        556.60        15.41 o
   5  -3   7        106.65        119.40         8.85 o
   6  -3   7        301.34        291.19        13.06 o
   7  -3   7          2.64          3.78         8.25 o
   8  -3   7          4.01          2.09         4.37 o
   9  -3   7          0.00         23.25        11.94 o
  10  -3   7         11.56         15.67        12.20 o
 -11  -2   7          1.84         -8.35         8.35 o
 -10  -2   7          0.09          8.48        12.20 o
  -9  -2   7          0.37         -2.61         5.95 o
  -8  -2   7         91.60         77.40        16.18 o
  -7  -2   7        229.47        250.26        12.88 o
  -6  -2   7         42.68         48.24         9.71 o
  -5  -2   7        100.72        111.96         8.17 o
  -4  -2   7        275.36        254.54        10.44 o
  -3  -2   7          0.82         17.11         3.51 o
  -2  -2   7        238.34        260.57         9.54 o
  -1  -2   7        926.08       1018.79        18.89 o
   0  -2   7          1.37          1.97         3.47 o
   1  -2   7          0.20          7.61         2.36 o
   2  -2   7          4.67         15.77         5.38 o
   3  -2   7        104.15        119.41         8.50 o
   4  -2   7         36.69         42.32         6.16 o
   5  -2   7        107.39        120.19         8.61 o
   6  -2   7         63.53         65.09         7.28 o
   7  -2   7          0.64          1.37         3.58 o
   8  -2   7         84.04        108.37        13.76 o
   9  -2   7         70.69         80.76        12.67 o
  10  -2   7         12.12         18.85        12.84 o
  11  -2   7         12.71         56.77        17.85 o
 -10  -1   7         59.48         78.60        22.09 o
  -9  -1   7          0.01         10.81         8.22 o
  -8  -1   7          1.14         12.98        12.78 o
  -7  -1   7         56.07         54.40        11.21 o
  -6  -1   7         11.73          2.63         5.75 o
  -5  -1   7       1000.07        956.50        20.58 o
  -4  -1   7        308.40        313.97        12.93 o
  -3  -1   7        129.59        155.08         7.61 o
  -2  -1   7          4.63          3.28         3.71 o
  -1  -1   7       1291.10       1394.80        22.56 o
   0  -1   7        582.61        582.41        13.55 o
   1  -1   7        109.84        142.26         6.56 o
   2  -1   7         25.05         26.95         3.82 o
   3  -1   7         14.95          8.30         2.89 o
   4  -1   7         87.92         96.43         6.97 o
   5  -1   7        116.73        120.98         8.15 o
   6  -1   7          0.27         11.87         9.46 o
   7  -1   7          0.04         -3.16         3.16 o
   8  -1   7         18.30         21.42         6.91 o
   9  -1   7        166.77        165.16        22.28 o
  10  -1   7        261.55        267.83        21.26 o
  11  -1   7        207.59        218.18        21.65 o
 -10   0   7          3.96         31.98        15.15 o
  -9   0   7          8.03         19.25        14.51 o
  -8   0   7         58.46         74.77        18.30 o
  -7   0   7         34.01         38.35        10.21 o
  -6   0   7        261.87        239.34        17.60 o
  -5   0   7         96.81        114.27         9.19 o
  -4   0   7         52.88         51.08         5.62 o
  -3   0   7        382.54        348.70        10.90 o
  -2   0   7         16.53         23.45         3.52 o
  -1   0   7        284.12        287.10         9.53 o
   0   0   7        448.85        483.50        12.24 o
   1   0   7       1432.00       1535.28        30.24 o
   2   0   7        144.28        198.40         8.05 o
   3   0   7          0.33          4.75         4.90 o
   4   0   7        113.37        145.58         7.68 o
   5   0   7         77.48         74.23         7.12 o
   6   0   7          0.94          2.87         3.17 o
   7   0   7        236.04        219.01        10.97 o
   8   0   7          3.80         10.38         6.87 o
   9   0   7         14.06          3.66         7.90 o
  10   0   7        262.24        259.78        19.15 o
  11   0   7         20.42         36.40        10.48 o
  12   0   7          0.08         -0.12        15.41 o
 -10   1   7         69.17         99.15        24.53 o
  -9   1   7        135.51        159.37        26.71 o
  -8   1   7        112.22        103.90        22.60 o
  -7   1   7        107.71        117.61        16.53 o
  -6   1   7       1146.96       1098.99        37.86 o
  -5   1   7        462.11        458.61        24.92 o
  -4   1   7        621.68        596.13        13.56 o
  -3   1   7       1469.05       1442.98        21.46 o
  -2   1   7        314.77        334.26         9.65 o
  -1   1   7        342.45        381.73        10.51 o
   0   1   7        887.72        891.75        16.79 o
   1   1   7          0.28         -0.96         1.71 o
   2   1   7        156.84        157.56         7.17 o
   3   1   7         60.88         64.92         5.89 o
   4   1   7         47.97         47.50         5.41 o
   5   1   7          4.59          6.66         7.56 o
   6   1   7         22.74         23.18         4.55 o
   7   1   7         33.28         34.30         5.45 o
   8   1   7         64.18         52.60         9.82 o
   9   1   7        151.37        154.00        20.23 o
  10   1   7          0.14         -0.98         5.75 o
  11   1   7          7.61         20.65         8.43 o
  12   1   7         58.75         65.62        13.48 o
 -10   2   7         22.80         31.41        13.69 o
  -9   2   7         26.53         37.88        12.15 o
  -8   2   7          0.55         13.49         8.76 o
  -7   2   7         17.25         12.50         7.82 o
  -6   2   7        403.04        376.36        22.88 o
  -5   2   7         79.02         95.68        13.30 o
  -4   2   7       1060.64        995.01        45.08 o
  -3   2   7        397.50        382.32        19.46 o
  -2   2   7       1523.95       1532.00        39.62 o
  -1   2   7        388.03        405.41        12.85 o
   0   2   7          7.63         10.23         2.56 o
   1   2   7          3.31         -1.78         1.78 o
   2   2   7         22.00         16.79         5.38 o
   3   2   7        310.93        359.04        11.16 o
   4   2   7        220.31        212.82         8.77 o
   5   2   7        107.33         91.61         6.33 o
   6   2   7         58.65         61.83         6.29 o
   7   2   7        426.46        390.99        19.73 o
   8   2   7        529.55        472.97        22.74 o
   9   2   7         54.90         47.94        10.10 o
  10   2   7          0.58         -3.66         5.21 o
  11   2   7         19.14          0.17        15.28 o
  12   2   7          3.43         21.87         8.76 o
  -9   3   7          0.01         -7.99         7.99 o
  -8   3   7         91.04        105.78        17.57 o
  -7   3   7        221.00        251.97        25.33 o
  -6   3   7         67.96         76.47        13.75 o
  -5   3   7        111.59         92.36        13.79 o
  -4   3   7          4.92         -0.80         4.30 o
  -3   3   7        647.58        618.83        24.88 o
  -2   3   7         81.11        111.71        10.64 o
  -1   3   7         37.36         29.69         7.26 o
   0   3   7        121.66        153.87         6.42 o
   1   3   7        394.76        407.77        13.66 o
   2   3   7         39.80         34.98         4.48 o
   3   3   7        335.25        332.33        11.04 o
   4   3   7        530.33        519.81        14.17 o
   5   3   7         41.88         53.05         7.62 o
   6   3   7         55.92         53.61         8.61 o
   7   3   7        156.87        146.44        17.66 o
   8   3   7         86.45        103.78        13.35 o
   9   3   7         10.44          9.94        10.02 o
  10   3   7         31.19         26.30         8.18 o
  11   3   7        104.23         98.17        15.25 o
  12   3   7         52.97         58.25        12.35 o
  -9   4   7          5.13         14.05        20.03 o
  -8   4   7          1.67         -1.59         9.19 o
  -7   4   7         29.88         33.94        18.11 o
  -6   4   7        167.20        166.66        19.77 o
  -5   4   7         11.27         12.51         7.25 o
  -4   4   7        541.38        527.16        26.52 o
  -3   4   7         74.88         68.46        15.54 o
  -2   4   7         91.21        126.03        13.60 o
  -1   4   7         16.85         31.12         7.90 o
   0   4   7         92.54         88.34         8.80 o
   1   4   7        177.70        180.10         7.69 o
   2   4   7         34.26         48.20         5.15 o
   3   4   7          9.81          7.80         4.68 o
   4   4   7          8.74          3.23         4.29 o
   5   4   7          0.02          4.91         4.47 o
   6   4   7          1.27          3.17         4.08 o
   7   4   7         28.07         37.89         8.31 o
   8   4   7        238.03        263.60        17.34 o
   9   4   7         48.71         52.65        10.44 o
  10   4   7         13.31         15.69         7.45 o
  11   4   7          0.14         -6.01         6.01 o
  12   4   7        120.34        146.27        18.86 o
  13   4   7          0.76          5.25         7.75 o
  -8   5   7          0.29         -5.69         7.12 o
  -7   5   7        123.00        136.93        20.38 o
  -6   5   7         79.62         90.60        20.10 o
  -5   5   7          1.18         -0.25         5.92 o
  -4   5   7         98.85         91.39        14.01 o
  -3   5   7          4.97          8.17         6.01 o
  -2   5   7          0.04          1.11         5.39 o
  -1   5   7         46.18         51.85         8.83 o
   0   5   7         27.21         41.36         5.18 o
   1   5   7        728.19        716.83        15.24 o
   2   5   7        318.46        340.34        11.30 o
   3   5   7        677.48        695.08        21.91 o
   4   5   7          0.01          5.09         6.16 o
   5   5   7         48.48         72.43         8.02 o
   6   5   7        181.18        199.12        13.15 o
   7   5   7       1065.50        985.89        31.32 o
   8   5   7         26.03         32.03         8.22 o
   9   5   7         82.80         52.72        10.65 o
  10   5   7          1.22         14.97         7.81 o
  11   5   7          8.59          5.06        10.40 o
  12   5   7         24.82         19.38         8.47 o
  13   5   7          4.23          8.69         8.54 o
  -8   6   7          9.27          5.45        24.02 o
  -7   6   7         66.99         68.27        15.80 o
  -6   6   7         40.88         40.35        11.74 o
  -5   6   7          2.11          6.33         6.93 o
  -4   6   7        254.45        252.16        19.56 o
  -3   6   7        226.97        226.56        20.87 o
  -2   6   7         98.85        100.30        15.54 o
  -1   6   7         40.50         35.25         8.09 o
   0   6   7        746.11        755.48        16.63 o
   1   6   7          6.06         10.24         6.29 o
   2   6   7        210.70        222.27         9.51 o
   3   6   7         11.11          8.79         3.10 o
   4   6   7        246.83        264.05        10.94 o
   5   6   7        246.06        274.61        10.87 o
   6   6   7         70.89         81.17        12.26 o
   7   6   7         80.54         82.15        11.55 o
   8   6   7         26.58         27.09         7.56 o
   9   6   7        122.79        113.23        14.80 o
  10   6   7          0.09          3.78         6.35 o
  11   6   7        161.51        166.47        18.79 o
  12   6   7          0.46          2.61        11.82 o
  13   6   7         35.74         32.23        19.46 o
  -7   7   7          9.35         -3.84         8.88 o
  -6   7   7          3.41         -3.17        15.54 o
  -5   7   7         83.97         83.20        15.21 o
  -4   7   7         25.67         12.41        18.17 o
  -3   7   7        284.28        265.91        20.56 o
  -2   7   7         73.09         76.04        12.10 o
  -1   7   7          6.35         13.14         5.81 o
   0   7   7         27.62         23.07         6.56 o
   1   7   7          2.15          5.25         2.71 o
   2   7   7          1.25          7.24        10.88 o
   3   7   7        501.23        502.18        15.18 o
   4   7   7        514.26        519.58        15.78 o
   5   7   7        333.71        329.09        12.42 o
   6   7   7          0.68         -5.27         5.27 o
   7   7   7         13.58         32.74         9.05 o
   8   7   7         15.52          8.81        10.21 o
   9   7   7         13.00         14.04         8.54 o
  10   7   7         28.29         28.83         9.02 o
  11   7   7         21.21         11.15        12.78 o
  12   7   7          0.59          7.59         7.99 o
  13   7   7          0.81          4.04        15.60 o
  -6   8   7         17.28          9.83         9.57 o
  -5   8   7          0.13          4.33         7.36 o
  -4   8   7         22.89         18.29         8.98 o
  -3   8   7         33.80         33.38         9.78 o
  -2   8   7          6.02          8.29         7.58 o
  -1   8   7        217.08        189.07        16.98 o
   0   8   7         50.84         47.44         9.36 o
   1   8   7        450.22        448.69        21.58 o
   2   8   7          0.65         -0.51         4.33 o
   3   8   7         90.03         80.96         7.79 o
   4   8   7         75.13         70.78         7.43 o
   5   8   7          5.05          2.06         3.98 o
   6   8   7          0.19          7.09         4.77 o
   7   8   7         86.67         97.29        12.48 o
   8   8   7        112.57         90.35        12.89 o
   9   8   7         60.82         49.30        10.19 o
  10   8   7          9.80          4.64         6.25 o
  11   8   7          0.22         14.58         7.32 o
  12   8   7         21.22         31.90         9.11 o
  13   8   7         22.13         13.51         9.11 o
  -6   9   7         16.25         21.94        11.03 o
  -5   9   7         31.51         18.45        10.57 o
  -4   9   7          2.87          4.72         7.99 o
  -3   9   7          1.10         31.34        14.77 o
  -2   9   7         29.98         26.23         9.38 o
  -1   9   7          0.01          3.05         5.94 o
   0   9   7         25.75         24.10         7.45 o
   1   9   7          3.91          3.51         5.17 o
   2   9   7         16.09         21.20         4.62 o
   3   9   7         12.36          8.30         3.95 o
   4   9   7        649.55        627.61        18.53 o
   5   9   7        102.72        101.84         9.68 o
   6   9   7          2.53         10.34         5.49 o
   7   9   7          8.91         11.72         6.21 o
   8   9   7         24.50         16.98         7.35 o
   9   9   7          0.65          1.13         5.79 o
  10   9   7          1.52         -4.90         6.42 o
  11   9   7        162.87        156.88        19.02 o
  12   9   7          1.07          9.42        16.18 o
  13   9   7          0.00         -4.24        11.04 o
  -5  10   7          0.01         -8.89         8.89 o
  -4  10   7         51.56         42.89        11.95 o
  -3  10   7         57.02         59.13        13.36 o
  -2  10   7         13.06         12.90        14.06 o
  -1  10   7         64.22         57.23        14.96 o
   0  10   7          2.87          6.33         6.07 o
   1  10   7          1.05         11.41         6.15 o
   2  10   7        163.34        170.36        15.51 o
   3  10   7         13.97         16.85         4.69 o
   4  10   7         19.63         19.65         5.28 o
   5  10   7        127.81        142.99        17.82 o
   6  10   7         77.59         70.36        10.89 o
   7  10   7         14.42         16.49         6.75 o
   8  10   7        100.13        100.92        13.88 o
   9  10   7         52.55         72.23        16.05 o
  10  10   7         47.41         40.50        10.68 o
  11  10   7         73.76         83.43        14.52 o
  12  10   7         20.25         21.58         9.62 o
  -4  11   7          3.39          3.08         8.32 o
  -3  11   7         21.62         19.50        11.37 o
  -2  11   7         66.33         76.32        14.32 o
  -1  11   7        116.35        101.44        15.85 o
   0  11   7         10.17         16.81         7.31 o
   1  11   7         41.67         50.65        10.86 o
   2  11   7         39.37         23.77         8.14 o
   3  11   7         24.38         16.68         5.16 o
   4  11   7         34.79         44.38         7.37 o
   5  11   7          1.53          2.89         4.26 o
   6  11   7         30.47         16.59         7.41 o
   7  11   7         59.96         48.85         9.84 o
   8  11   7         16.07         12.21         7.31 o
   9  11   7         19.55         31.81         9.44 o
  10  11   7          5.32         -1.79         6.56 o
  11  11   7         44.72         56.42        12.50 o
  12  11   7         69.84         61.34        13.71 o
  -3  12   7         20.87         25.26        25.11 o
  -2  12   7         55.38         72.15        18.94 o
  -1  12   7          3.71         12.31         6.78 o
   0  12   7         13.15          8.59         7.20 o
   1  12   7          2.35         37.37        14.13 o
   2  12   7         96.06         87.01        13.55 o
   3  12   7          0.05          0.32         5.92 o
   4  12   7          0.12         -1.39         3.53 o
   5  12   7          0.01          3.18         4.33 o
   6  12   7         20.91         10.18        12.01 o
   7  12   7          0.40         -0.19         4.96 o
   8  12   7        100.95        133.48        16.30 o
   9  12   7         12.69         13.50        11.62 o
  10  12   7          0.86          2.04        15.28 o
  11  12   7          0.10         -5.89         5.89 o
  12  12   7          4.14          8.99        11.43 o
  -2  13   7         46.62         33.99        20.48 o
  -1  13   7         36.91         27.17        10.98 o
   0  13   7          0.34          5.02         7.27 o
   1  13   7         19.34         35.84        10.29 o
   2  13   7        141.04        135.44        24.02 o
   3  13   7        249.79        237.53        19.49 o
   4  13   7          1.38          7.96        10.85 o
   5  13   7          2.52         12.48         5.14 o
   6  13   7          2.26          3.75         5.89 o
   7  13   7        102.67         99.70        14.15 o
   8  13   7         44.72         62.27        11.98 o
   9  13   7          0.01         -5.27         5.27 o
  10  13   7          1.12          8.66         7.56 o
  11  13   7        168.81        188.60        31.02 o
   0  14   7          5.39          4.78         8.70 o
   1  14   7          8.05          8.28        10.15 o
   2  14   7         41.82         57.53        18.88 o
   3  14   7         35.09         41.50        10.64 o
   4  14   7          0.24         14.60        13.87 o
   5  14   7          1.14         -0.26         8.09 o
   6  14   7         58.70         78.83        12.58 o
   7  14   7         75.83         77.35        12.76 o
   8  14   7         19.83         23.88         8.47 o
   9  14   7          6.04          8.79         7.58 o
  10  14   7          0.65         -5.10         9.18 o
   1  15   7         39.74         47.01        24.40 o
   2  15   7         60.27         53.91        15.67 o
   3  15   7         35.89         67.34        22.35 o
   4  15   7          6.56          2.48         7.13 o
   5  15   7          8.67          1.16         8.73 o
   6  15   7         45.41         27.23        13.10 o
   7  15   7         12.67         17.17         7.99 o
   8  15   7         79.34         73.76        13.85 o
   9  15   7         24.47         26.83        11.37 o
  -5 -14   8         13.32         -0.45         7.46 o
  -4 -14   8          3.86          9.08         7.96 o
  -3 -14   8          6.65         21.84        10.02 o
  -2 -14   8         13.92         45.54        16.76 o
  -7 -13   8         21.53         32.66         9.71 o
  -6 -13   8         31.21         43.08        11.64 o
  -5 -13   8        335.08        322.96        23.06 o
  -4 -13   8          2.83          3.00         7.07 o
  -3 -13   8         14.42         27.41         9.76 o
  -2 -13   8         30.49         51.00        11.28 o
  -1 -13   8         17.48         19.36         8.41 o
   0 -13   8         66.84         46.18        11.67 o
   1 -13   8         29.54          8.53         8.19 o
  -8 -12   8          0.89         12.07        11.56 o
  -7 -12   8         18.11         19.90         8.61 o
  -6 -12   8        128.16        126.34        17.22 o
  -5 -12   8          2.35         -3.57         8.93 o
  -4 -12   8        242.75        222.38        20.06 o
  -3 -12   8         55.36         71.47        13.33 o
  -2 -12   8         15.93          2.08        14.71 o
  -1 -12   8          6.03         12.83        12.20 o
   0 -12   8        102.80        109.83        23.37 o
   1 -12   8         11.91         26.59         9.53 o
   2 -12   8          3.37          3.07        10.92 o
  -9 -11   8         22.57         27.10        14.51 o
  -8 -11   8         10.24         32.74        13.23 o
  -7 -11   8          9.89         25.37         8.26 o
  -6 -11   8        119.69         98.19        14.42 o
  -5 -11   8         16.07         23.29         8.27 o
  -4 -11   8         19.61         16.95        10.66 o
  -3 -11   8         58.77         54.31        11.71 o
  -2 -11   8          0.52         11.42        13.74 o
  -1 -11   8         14.52         14.81        10.15 o
   0 -11   8         13.64         -1.30        16.70 o
   1 -11   8        128.01        116.21        16.35 o
   2 -11   8         30.68         19.14         8.84 o
   3 -11   8         42.63         76.27        19.33 o
   4 -11   8          7.39          5.65        13.42 o
  -9 -10   8          6.14          7.06        10.66 o
  -8 -10   8         31.18         44.80         9.60 o
  -7 -10   8         28.28         44.41        10.15 o
  -6 -10   8         16.45         23.58         8.04 o
  -5 -10   8         18.38         17.85         7.30 o
  -4 -10   8        143.97        144.70        16.75 o
  -3 -10   8          0.39         -0.30         9.25 o
  -2 -10   8          1.23          2.50         6.20 o
  -1 -10   8          3.24          7.99         7.96 o
   0 -10   8         17.34          6.41         7.71 o
   1 -10   8          6.89         -3.48         5.17 o
   2 -10   8         17.79         18.15         7.86 o
   3 -10   8          4.98         27.06        11.82 o
   4 -10   8          0.00          1.65         8.04 o
   5 -10   8          1.67         -3.57         7.41 o
 -10  -9   8          0.61         -4.50         8.73 o
  -9  -9   8         54.12         72.69        18.49 o
  -8  -9   8          8.10          4.49        10.60 o
  -7  -9   8          5.57          7.76         6.40 o
  -6  -9   8         43.85         44.63         9.53 o
  -5  -9   8          1.38         -1.40         8.86 o
  -4  -9   8          5.06          1.51         5.12 o
  -3  -9   8         14.39         20.40         8.16 o
  -2  -9   8        266.20        231.28        17.22 o
  -1  -9   8          9.63          3.42         5.45 o
   0  -9   8         98.52         85.57        13.25 o
   1  -9   8         44.65         43.11        10.05 o
   2  -9   8          1.03         17.57         7.17 o
   3  -9   8         21.48         10.76         7.01 o
   4  -9   8          3.00          8.93         8.26 o
   5  -9   8         12.67         20.40         9.50 o
   6  -9   8          5.96         -7.09         8.86 o
 -10  -8   8          0.92         25.43        12.33 o
  -9  -8   8         14.85         12.85         7.57 o
  -8  -8   8         26.54         32.06        11.82 o
  -7  -8   8          8.06         17.72         6.63 o
  -6  -8   8          0.00          0.75         4.59 o
  -5  -8   8         20.76         17.73         6.57 o
  -4  -8   8         38.89         58.15        10.58 o
  -3  -8   8        141.58        153.23        31.14 o
  -2  -8   8        133.66        120.73        14.35 o
  -1  -8   8        111.51        113.27        14.44 o
   0  -8   8         27.61         23.70         7.67 o
   1  -8   8        129.29        109.70        14.67 o
   2  -8   8        111.70         87.98        13.41 o
   3  -8   8         94.99        106.20        18.94 o
   4  -8   8         10.53          1.93         6.78 o
   5  -8   8         56.56         61.95        13.30 o
   6  -8   8         36.18         23.85        10.73 o
   7  -8   8          0.02         -7.48         7.48 o
 -10  -7   8        197.15        254.29        35.45 o
  -9  -7   8         19.12         24.37         7.30 o
  -8  -7   8         28.17         28.67         6.93 o
  -7  -7   8         19.47         23.93         6.03 o
  -6  -7   8          0.15          8.72         4.30 o
  -5  -7   8        119.99        127.00        10.20 o
  -4  -7   8         85.96         72.19        10.43 o
  -3  -7   8         96.69         81.06        11.87 o
  -2  -7   8         38.19         45.73         8.94 o
  -1  -7   8         15.54          7.81         5.36 o
   0  -7   8         19.05         15.63         6.49 o
   1  -7   8         22.56         13.21         6.56 o
   2  -7   8        133.31        149.17        16.34 o
   3  -7   8         16.12          6.63         8.60 o
   4  -7   8         53.96         59.82        14.19 o
   5  -7   8          7.29          0.67        14.38 o
   6  -7   8         64.98         57.89        15.67 o
   7  -7   8         27.09         20.21        12.84 o
   8  -7   8          9.61         57.66        18.75 o
 -10  -6   8         24.92         29.28        14.77 o
  -9  -6   8         25.26         26.42         8.19 o
  -8  -6   8         46.28         31.98         7.21 o
  -7  -6   8         47.37         45.97         7.39 o
  -6  -6   8         30.35         35.23         6.25 o
  -5  -6   8         14.65          6.69         4.72 o
  -4  -6   8        826.93        777.71        19.76 o
  -3  -6   8         45.86         45.05         9.01 o
  -2  -6   8        392.10        380.72        18.87 o
  -1  -6   8          0.04          3.46         4.22 o
   0  -6   8         75.98         65.91        10.50 o
   1  -6   8          0.11         -3.71         3.71 o
   2  -6   8          0.16          6.96         5.59 o
   3  -6   8         17.13         14.90         6.08 o
   4  -6   8         35.70         29.70         8.59 o
   5  -6   8         18.15         17.09         8.03 o
   6  -6   8         15.23         21.02        17.53 o
   7  -6   8          1.95         -6.28         6.28 o
   8  -6   8         15.51         38.05        20.36 o
 -10  -5   8         56.27         67.04        20.55 o
  -9  -5   8         12.76         30.13         8.98 o
  -8  -5   8          8.70         11.73         5.47 o
  -7  -5   8         93.98         76.54        16.18 o
  -6  -5   8         32.82         33.54         6.33 o
  -5  -5   8         34.66         43.01        11.53 o
  -4  -5   8        197.28        189.16        10.38 o
  -3  -5   8        132.13        147.41        17.40 o
  -2  -5   8          0.06         -1.08         3.70 o
  -1  -5   8        107.42         99.40        11.48 o
   0  -5   8        352.64        358.16        18.26 o
   1  -5   8        120.52        123.96        13.39 o
   2  -5   8        413.69        427.66        46.56 o
   3  -5   8         17.01         25.36         7.54 o
   4  -5   8        397.80        381.64        30.76 o
   5  -5   8         25.84         29.73         8.75 o
   6  -5   8         21.97         30.56        18.11 o
   7  -5   8        101.78         94.90        14.60 o
   8  -5   8         44.15         52.50        11.85 o
   9  -5   8          6.10         20.16        13.61 o
 -10  -4   8         10.12         38.01        15.28 o
  -9  -4   8         12.67         11.45         8.47 o
  -8  -4   8        106.02         99.66        15.07 o
  -7  -4   8         88.23         96.62         9.94 o
  -6  -4   8          1.45          2.31         4.30 o
  -5  -4   8         22.37         12.54         5.80 o
  -4  -4   8         45.15         51.09         6.15 o
  -3  -4   8        566.05        601.87        16.64 o
  -2  -4   8         98.79        107.75         9.02 o
  -1  -4   8        677.81        656.43        15.32 o
   0  -4   8          0.43         -0.40         3.48 o
   1  -4   8        135.88        166.57        17.95 o
   2  -4   8         38.00         59.74        10.24 o
   3  -4   8         91.72         75.44        10.80 o
   4  -4   8          2.25         -2.59         4.22 o
   5  -4   8         13.55         18.94         7.00 o
   6  -4   8        101.63        102.90        13.58 o
   7  -4   8          0.16          3.27         9.05 o
   8  -4   8          7.68         11.94        10.53 o
   9  -4   8         47.68         39.68        16.31 o
  10  -4   8          4.85         31.47        16.05 o
 -10  -3   8        137.67        171.84        30.82 o
  -9  -3   8         10.66         35.13        10.17 o
  -8  -3   8        183.29        218.60        19.76 o
  -7  -3   8         23.24         37.52        11.82 o
  -6  -3   8         50.55         57.16         7.76 o
  -5  -3   8        197.29        185.61        10.39 o
  -4  -3   8         95.59         96.45        14.50 o
  -3  -3   8          0.34          7.72         7.27 o
  -2  -3   8          8.75         12.05         4.49 o
  -1  -3   8         62.57         90.38         9.01 o
   0  -3   8        291.83        271.15         9.52 o
   1  -3   8          0.19          2.25         3.45 o
   2  -3   8        239.44        241.61         8.74 o
   3  -3   8         87.87         98.76         6.99 o
   4  -3   8         50.08         73.53         9.37 o
   5  -3   8         20.80         24.77         7.28 o
   6  -3   8          6.36         -2.41         4.35 o
   7  -3   8          1.48          4.40         4.61 o
   8  -3   8          0.51          8.22         9.76 o
   9  -3   8         92.26        114.94        24.27 o
  10  -3   8        142.24        160.28        29.15 o
 -10  -2   8          2.31         25.17        15.54 o
  -9  -2   8         13.34         13.77         8.67 o
  -8  -2   8          5.76         14.22         7.69 o
  -7  -2   8          6.20         17.18         7.99 o
  -6  -2   8         29.78         32.23         5.86 o
  -5  -2   8         63.01         65.47         7.56 o
  -4  -2   8        214.11        207.24         9.99 o
  -3  -2   8        158.64        153.39         8.34 o
  -2  -2   8          5.69          5.48         2.44 o
  -1  -2   8         56.02         87.51        10.70 o
   0  -2   8          0.05          6.06         3.21 o
   1  -2   8          9.58          8.69         2.59 o
   2  -2   8         12.03         20.27         3.50 o
   3  -2   8          1.54          3.42         4.56 o
   4  -2   8         98.47        104.73        11.34 o
   5  -2   8          2.64         10.41         3.85 o
   6  -2   8         35.75         36.26         6.06 o
   7  -2   8        122.90        133.58        11.39 o
   8  -2   8          0.09          9.20         5.89 o
   9  -2   8          3.13          9.50        10.34 o
  10  -2   8          0.61         21.32        12.71 o
  11  -2   8         30.20         38.40        17.34 o
 -10  -1   8          1.78         12.46        13.36 o
  -9  -1   8         50.02         48.68        12.66 o
  -8  -1   8          9.93          7.05         8.22 o
  -7  -1   8         31.02         32.02        13.16 o
  -6  -1   8          3.90          3.09         6.49 o
  -5  -1   8         98.64         92.30         8.74 o
  -4  -1   8         24.91         20.14         4.43 o
  -3  -1   8        444.60        413.31        23.82 o
  -2  -1   8         15.47         24.23         6.50 o
  -1  -1   8        326.87        308.21        10.64 o
   0  -1   8          6.89         10.61         3.19 o
   1  -1   8        109.60        119.07         6.78 o
   2  -1   8        213.54        207.73         8.66 o
   3  -1   8         27.82         42.36         5.24 o
   4  -1   8         76.81         85.87         7.02 o
   5  -1   8        199.54        192.84        10.12 o
   6  -1   8          9.00         12.51         5.61 o
   7  -1   8         51.93         51.78         7.34 o
   8  -1   8         77.46         85.21        12.69 o
   9  -1   8         93.29        108.45        14.57 o
  10  -1   8         56.60         35.80        22.15 o
  11  -1   8          6.51          3.72        14.26 o
 -10   0   8         50.51         61.52        21.70 o
  -9   0   8          5.17          5.45         8.63 o
  -8   0   8         17.94         12.66         7.64 o
  -7   0   8         12.61          5.28         6.66 o
  -6   0   8         13.44          8.02         6.11 o
  -5   0   8         13.95          1.47         8.67 o
  -4   0   8        168.85        173.68        12.30 o
  -3   0   8        121.66        117.42         6.93 o
  -2   0   8         55.45         55.91         5.53 o
  -1   0   8        116.81        142.37         7.34 o
   0   0   8        155.57        179.24         7.94 o
   1   0   8        359.29        371.00        11.44 o
   2   0   8         17.17         20.86         3.75 o
   3   0   8          0.27          6.96         4.73 o
   4   0   8        118.72        136.92         8.07 o
   5   0   8        119.73        125.88         8.29 o
   6   0   8          7.91         17.74         4.34 o
   7   0   8         10.96          9.49         4.56 o
   8   0   8          0.49         -3.89         3.89 o
   9   0   8         20.42         36.71         9.07 o
  10   0   8          0.09          1.81         6.08 o
  11   0   8          0.72          5.47         7.40 o
 -10   1   8          8.15         16.93        11.10 o
  -9   1   8          2.62         18.53        19.78 o
  -8   1   8        167.11        177.15        31.34 o
  -7   1   8          8.03         10.03         7.57 o
  -6   1   8         43.35         35.10         9.50 o
  -5   1   8         68.59         62.32        11.20 o
  -4   1   8         18.81         12.68         9.31 o
  -3   1   8        313.62        282.76         9.38 o
  -2   1   8        134.45        139.34         9.38 o
  -1   1   8          2.43          3.48         3.17 o
   0   1   8         33.00         34.35         4.45 o
   1   1   8        265.16        246.61         9.44 o
   2   1   8        210.79        211.82         8.89 o
   3   1   8        415.64        419.59        13.20 o
   4   1   8        438.55        464.87        13.89 o
   5   1   8          1.22         -2.06         2.50 o
   6   1   8         17.36         17.51         4.28 o
   7   1   8         18.55         14.15         4.56 o
   8   1   8        120.76        115.51        14.32 o
   9   1   8        265.30        279.01        19.06 o
  10   1   8          1.33          9.29         7.34 o
  11   1   8         80.51         71.04        13.07 o
  12   1   8          2.21         26.52        13.29 o
  -9   2   8         55.36         50.82        14.22 o
  -8   2   8         18.54          4.59         9.44 o
  -7   2   8        126.17        163.26        20.20 o
  -6   2   8        275.38        258.83        19.89 o
  -5   2   8        409.36        369.39        21.94 o
  -4   2   8        516.13        489.55        23.92 o
  -3   2   8         21.51         22.39         6.75 o
  -2   2   8         17.23         17.49         5.46 o
  -1   2   8         29.86         34.72         4.00 o
   0   2   8         37.79         42.09         4.71 o
   1   2   8        103.77         97.66         6.23 o
   2   2   8        534.25        532.26        14.05 o
   3   2   8        842.56        823.27        18.03 o
   4   2   8         60.60         75.74         6.90 o
   5   2   8         20.93         28.92         4.65 o
   6   2   8         12.36         13.31         3.87 o
   7   2   8          7.85          3.65         4.86 o
   8   2   8          1.22          1.08         4.97 o
   9   2   8          0.42         14.78         6.77 o
  10   2   8          0.07          2.30         8.28 o
  11   2   8         13.03         10.14         8.93 o
  12   2   8          7.24         20.67         9.29 o
  -9   3   8         87.02         98.43        18.47 o
  -8   3   8         28.53         42.18        12.62 o
  -7   3   8          0.06         11.85         7.90 o
  -6   3   8          9.18         13.37         7.59 o
  -5   3   8         35.66         43.13        10.79 o
  -4   3   8        547.29        521.28        25.23 o
  -3   3   8        123.65        107.14        13.33 o
  -2   3   8          6.21          8.35         4.80 o
  -1   3   8         20.50         40.72         7.31 o
   0   3   8         21.78         41.34         8.11 o
   1   3   8         14.54         19.45         3.51 o
   2   3   8          0.76          2.50         2.57 o
   3   3   8        545.12        491.18        15.97 o
   4   3   8         16.57         23.25         4.44 o
   5   3   8          1.63          6.38         4.68 o
   6   3   8         51.24         47.37         5.87 o
   7   3   8        196.80        197.60        14.66 o
   8   3   8        457.49        419.63        22.06 o
   9   3   8        147.57        146.42        16.37 o
  10   3   8        217.80        224.80        24.34 o
  11   3   8         14.92         18.75         8.85 o
  12   3   8         30.18         22.20         9.53 o
  -8   4   8         74.14         69.24        15.85 o
  -7   4   8         14.01         19.77         9.67 o
  -6   4   8        170.51        167.92        20.54 o
  -5   4   8        194.05        184.36        20.18 o
  -4   4   8         32.91         31.92         9.31 o
  -3   4   8          9.29         10.05         5.95 o
  -2   4   8        172.51        180.03        13.80 o
  -1   4   8        523.30        484.68        21.21 o
   0   4   8         44.74         44.08         3.68 o
   1   4   8          6.12          6.09         2.44 o
   2   4   8        278.24        292.66        10.90 o
   3   4   8        129.50        137.87         8.19 o
   4   4   8          1.90         12.54         6.92 o
   5   4   8        149.78        157.15         8.57 o
   6   4   8         30.78         25.51         7.00 o
   7   4   8         13.07          4.50         5.15 o
   8   4   8        269.72        299.16        18.61 o
   9   4   8         14.02          9.19        11.24 o
  10   4   8        110.53        117.24        15.87 o
  11   4   8         63.19         62.38        12.89 o
  12   4   8         90.08        111.52        16.12 o
  -8   5   8         13.19          5.11        10.04 o
  -7   5   8         63.93         60.44        16.25 o
  -6   5   8         45.28         37.10        11.33 o
  -5   5   8        218.75        202.16        21.56 o
  -4   5   8          2.12         -4.50         6.29 o
  -3   5   8          2.77          3.58         5.15 o
  -2   5   8        361.97        341.58        19.62 o
  -1   5   8          2.66          9.75         4.94 o
   0   5   8         11.31          5.31         4.94 o
   1   5   8          3.28          7.12         5.16 o
   2   5   8         32.79         43.27         5.40 o
   3   5   8        182.85        228.71        10.95 o
   4   5   8         33.09         61.52        13.17 o
   5   5   8         92.31        106.87         7.78 o
   6   5   8         69.66         87.22        10.96 o
   7   5   8        347.12        322.41        18.25 o
   8   5   8        683.26        625.84        26.61 o
   9   5   8        225.99        232.82        19.78 o
  10   5   8         21.83         22.70         8.94 o
  11   5   8         61.17         80.25        14.21 o
  12   5   8         33.55         33.16        11.33 o
  -7   6   8         54.44         51.97        13.95 o
  -6   6   8         63.52         66.04        15.35 o
  -5   6   8          0.34          5.21         6.68 o
  -4   6   8        133.58        140.64        26.71 o
  -3   6   8         33.94         34.53         9.56 o
  -2   6   8         40.60         36.97        10.15 o
  -1   6   8         56.26         62.56        10.54 o
   0   6   8          2.81          9.99         5.29 o
   1   6   8          2.84          4.30         3.50 o
   2   6   8          9.64          9.34         6.58 o
   3   6   8         14.63         18.21         8.86 o
   4   6   8        185.42        186.46         9.72 o
   5   6   8         34.53         42.44        11.91 o
   6   6   8         70.00         67.16        16.44 o
   7   6   8          1.29          3.77         4.77 o
   8   6   8        165.88        162.91        16.79 o
   9   6   8        410.11        373.33        22.07 o
  10   6   8          7.69         -2.90        11.56 o
  11   6   8         87.22         81.47        14.20 o
  12   6   8         15.16         15.82         8.90 o
  13   6   8         21.44         30.20        18.56 o
  -7   7   8          0.40         10.41         9.89 o
  -6   7   8         28.95         14.32        10.37 o
  -5   7   8         60.93         40.48        16.37 o
  -4   7   8         33.91         26.87        11.24 o
  -3   7   8         81.57         85.81        14.19 o
  -2   7   8         31.93         39.76         9.37 o
  -1   7   8        230.45        200.63        17.18 o
   0   7   8          1.53          2.44         4.94 o
   1   7   8         47.57         44.79         5.10 o
   2   7   8         11.91         11.86         3.90 o
   3   7   8         49.18         50.88         8.33 o
   4   7   8        205.92        217.85        16.79 o
   5   7   8        108.39        130.72        21.31 o
   6   7   8         17.18         12.62         5.65 o
   7   7   8          0.06          3.54         5.01 o
   8   7   8        189.06        167.58        17.07 o
   9   7   8         10.94         23.05        15.15 o
  10   7   8         12.16         18.07         8.07 o
  11   7   8         12.63         11.23         8.17 o
  12   7   8          0.26         15.69        11.17 o
  13   7   8          8.61         27.87        14.26 o
  -6   8   8         87.11         92.83        18.26 o
  -5   8   8         13.76          3.53         9.00 o
  -4   8   8         26.98         33.47        20.10 o
  -3   8   8        135.75        150.56        19.00 o
  -2   8   8          0.78         -3.92         3.92 o
  -1   8   8        272.18        256.29        18.76 o
   0   8   8          0.74          4.66         9.70 o
   1   8   8         46.93         36.41         8.79 o
   2   8   8         15.44         24.67         4.66 o
   3   8   8          4.68          4.74         3.54 o
   4   8   8        297.94        307.44        13.06 o
   5   8   8          8.68          8.31         5.21 o
   6   8   8        191.15        166.28        13.06 o
   7   8   8         78.72         83.01        11.96 o
   8   8   8        232.97        213.83        23.44 o
   9   8   8          6.63          8.94         6.49 o
  10   8   8        125.57        104.60        14.98 o
  11   8   8        206.77        205.13        21.45 o
  12   8   8         14.43         23.40         9.50 o
  -5   9   8          7.64          2.08        10.53 o
  -4   9   8          1.76         22.66         9.33 o
  -3   9   8         26.66         27.34        10.43 o
  -2   9   8         78.03         52.72        12.09 o
  -1   9   8          8.17         10.42         6.42 o
   0   9   8         45.41         34.87         9.20 o
   1   9   8          4.18         11.15         8.41 o
   2   9   8          1.30         -3.73         3.73 o
   3   9   8         18.27         23.14         7.15 o
   4   9   8         53.58         57.68         7.32 o
   5   9   8         85.28         83.60         8.65 o
   6   9   8         15.92         17.18         6.42 o
   7   9   8          0.47          5.29         5.40 o
   8   9   8          1.01         -1.85         4.75 o
   9   9   8         42.49         58.46        11.12 o
  10   9   8          1.29          5.78         6.90 o
  11   9   8          9.09          8.45         7.67 o
  12   9   8          1.32         23.37        11.56 o
  -5  10   8         39.23         65.11        25.30 o
  -4  10   8          0.57          0.90         8.13 o
  -3  10   8         59.59         64.34        13.94 o
  -2  10   8          1.48         14.81         8.80 o
  -1  10   8         80.10         80.37        14.30 o
   0  10   8         20.99         19.57         7.84 o
   1  10   8         18.75         17.24         7.77 o
   2  10   8          0.78          6.25        18.94 o
   3  10   8         55.60         59.31        11.44 o
   4  10   8         69.68         88.05         9.19 o
   5  10   8          2.28         16.23         6.87 o
   6  10   8         27.65         29.38         7.99 o
   7  10   8          3.24         -2.42         4.74 o
   8  10   8         31.46         31.58         8.94 o
   9  10   8        151.56        134.50        16.59 o
  10  10   8         39.33         63.98        18.11 o
  11  10   8        214.18        204.23        22.14 o
  12  10   8         39.44         34.90        11.65 o
  -4  11   8         45.60         50.34        15.21 o
  -3  11   8          0.33          2.47         7.82 o
  -2  11   8         21.17         23.23         9.70 o
  -1  11   8         12.71          9.28         8.67 o
   0  11   8         50.60         58.68        12.31 o
   1  11   8          3.91          7.49         9.31 o
   2  11   8         23.99         33.19         9.30 o
   3  11   8        253.84        255.25        18.38 o
   4  11   8         69.21         80.34         9.39 o
   5  11   8         14.93         18.96         5.74 o
   6  11   8          2.10          7.72         6.55 o
   7  11   8          1.07          4.35         5.71 o
   8  11   8        102.74         81.52        18.69 o
   9  11   8        166.00        169.36        23.12 o
  10  11   8         63.00         72.75        14.15 o
  11  11   8          1.41         -0.15         6.76 o
  12  11   8        255.39        298.95        23.91 o
  -3  12   8         18.22         54.58        21.32 o
  -2  12   8          2.73         -4.59         7.09 o
  -1  12   8         29.89         34.13        15.09 o
   0  12   8         11.39         16.55         9.10 o
   1  12   8          2.13          7.97         7.07 o
   2  12   8        123.04        107.32        15.58 o
   3  12   8         13.01         14.87        12.01 o
   4  12   8         22.89         14.61        11.04 o
   5  12   8          9.81         15.29         5.61 o
   6  12   8          7.27          9.96         6.45 o
   7  12   8          0.29          2.20         5.47 o
   8  12   8         59.65         56.43        11.34 o
   9  12   8          0.00         -6.05         6.05 o
  10  12   8          6.17          9.17         7.75 o
  11  12   8         22.90         43.18        11.41 o
  -1  13   8          9.32         19.47        14.45 o
   0  13   8         37.01         26.30        10.93 o
   1  13   8         27.61         30.01        12.07 o
   2  13   8         10.82         -0.52         6.42 o
   3  13   8         21.19         32.80        11.75 o
   4  13   8         11.63         13.78         7.35 o
   5  13   8        112.56        116.49        21.06 o
   6  13   8         40.98         44.32        13.04 o
   7  13   8          0.94          5.71         6.35 o
   8  13   8          0.06         -6.16         6.16 o
   9  13   8          4.61          0.06         5.98 o
  10  13   8          1.30          4.38         7.68 o
  11  13   8         37.25         64.30        14.38 o
   0  14   8         10.07          0.62         8.08 o
   1  14   8         35.81         33.66        11.35 o
   2  14   8          0.17         16.26         8.74 o
   3  14   8          9.80         17.54        18.69 o
   4  14   8         10.03         15.50         8.64 o
   5  14   8          0.07         -2.95         8.22 o
   6  14   8          6.82         11.94        10.40 o
   7  14   8          5.42          1.28         6.44 o
   8  14   8          3.12          2.83        12.52 o
   9  14   8         69.34         74.61        16.44 o
  10  14   8          3.65          2.39         7.95 o
   2  15   8        139.26        135.29        28.58 o
   3  15   8        124.18        119.38        17.27 o
   4  15   8          0.91         35.45        16.70 o
   5  15   8         29.48         48.80        16.44 o
   6  15   8          0.01          8.48        10.66 o
   7  15   8          6.21         -8.60         8.60 o
   8  15   8         17.74         32.89        10.49 o
  -6 -13   9          5.78         -3.12         6.25 o
  -5 -13   9          2.06         -3.99        11.30 o
  -4 -13   9         13.79         10.80         7.55 o
  -3 -13   9         10.90          9.02         8.22 o
  -2 -13   9          6.14          1.23        19.71 o
  -1 -13   9          1.83         17.75         9.21 o
   0 -13   9         20.13         19.85         9.21 o
  -7 -12   9          0.45         17.11         8.86 o
  -6 -12   9          0.83          4.42        10.40 o
  -5 -12   9          3.86         23.19        25.81 o
  -4 -12   9          0.19          6.85         7.13 o
  -3 -12   9         47.36         59.98        12.25 o
  -2 -12   9          0.71         13.77         7.68 o
  -1 -12   9         22.13         20.44        12.52 o
   0 -12   9          9.95          8.50         8.99 o
   1 -12   9         25.90         34.25        18.24 o
   2 -12   9         20.82          7.55         9.21 o
  -8 -11   9          2.79         11.88        11.94 o
  -7 -11   9         17.35         29.68         9.30 o
  -6 -11   9          0.36          9.58         7.21 o
  -5 -11   9         71.10         82.83        14.41 o
  -4 -11   9         16.77          3.08        16.89 o
  -3 -11   9          1.86         -1.01         5.71 o
  -2 -11   9         94.41         92.34        15.24 o
  -1 -11   9         33.68         37.33        10.12 o
   0 -11   9          2.15          4.89         6.91 o
   1 -11   9         44.24         53.29        12.22 o
   2 -11   9         20.05         21.28        13.04 o
   3 -11   9         37.43         61.97        13.67 o
  -9 -10   9         24.76         25.69        13.49 o
  -8 -10   9          6.64         21.28         8.57 o
  -7 -10   9          7.83         14.71         7.22 o
  -6 -10   9         12.75         13.11         7.62 o
  -5 -10   9          6.11         20.57         7.98 o
  -4 -10   9         34.40         42.92        10.00 o
  -3 -10   9         31.50         38.02         9.97 o
  -2 -10   9          4.31          1.03         6.08 o
  -1 -10   9          0.42          2.15         8.80 o
   0 -10   9          9.04         14.75         8.56 o
   1 -10   9         20.16          8.26         6.94 o
   2 -10   9         82.04         66.92        13.82 o
   3 -10   9        197.39        187.11        22.12 o
   4 -10   9          0.93         21.09         8.93 o
   5 -10   9          2.09         24.99         9.84 o
  -9  -9   9          0.98         -5.78         7.71 o
  -8  -9   9          1.47         11.26         7.24 o
  -7  -9   9         22.28         19.69         8.80 o
  -6  -9   9         22.12         27.74        13.16 o
  -5  -9   9          1.47          0.81         6.55 o
  -4  -9   9         30.32         38.95         9.84 o
  -3  -9   9         61.56         85.18        12.54 o
  -2  -9   9          0.24          4.37         6.87 o
  -1  -9   9        141.07        147.84        17.47 o
   0  -9   9         14.23         27.35         8.71 o
   1  -9   9          0.58          7.45         6.27 o
   2  -9   9        135.94        128.65        17.21 o
   3  -9   9         50.50         50.22        13.23 o
   4  -9   9         19.25         34.06        10.02 o
   5  -9   9          0.18         27.82         9.22 o
   6  -9   9         21.02         29.10        12.07 o
  -9  -8   9         53.56         54.97        16.82 o
  -8  -8   9         35.20         44.29        10.18 o
  -7  -8   9         17.40         18.48         7.05 o
  -6  -8   9          2.07          2.46         7.45 o
  -5  -8   9          2.69          0.54         5.21 o
  -4  -8   9          4.87         10.25        14.64 o
  -3  -8   9          6.83          1.72         7.58 o
  -2  -8   9        259.44        249.44        17.69 o
  -1  -8   9         38.88         30.66         8.66 o
   0  -8   9        133.36        130.41        16.23 o
   1  -8   9         29.71         32.36         9.16 o
   2  -8   9        473.15        443.59        42.06 o
   3  -8   9         11.74         -3.65         5.65 o
   4  -8   9         14.66         11.30         7.35 o
   5  -8   9         13.28         20.81         8.49 o
   6  -8   9          0.11          5.49         7.14 o
   7  -8   9         30.44         66.42        15.99 o
 -10  -7   9          1.33          8.60        12.97 o
  -9  -7   9          0.11         -2.30         5.87 o
  -8  -7   9        219.74        225.19        14.26 o
  -7  -7   9         39.46         41.52         7.64 o
  -6  -7   9          5.06          7.86        14.58 o
  -5  -7   9        296.81        297.66        18.45 o
  -4  -7   9         40.17         45.20         9.59 o
  -3  -7   9         56.48         48.59         9.91 o
  -2  -7   9          1.46         -1.93         6.87 o
  -1  -7   9         50.32         49.29        10.12 o
   0  -7   9          3.73         -2.94         7.45 o
   1  -7   9          0.65         -0.20         6.29 o
   2  -7   9          7.87          7.67         6.68 o
   3  -7   9        118.10        112.79        15.48 o
   4  -7   9         49.78         49.09        11.79 o
   5  -7   9         45.37         41.49        10.27 o
   6  -7   9        161.34        144.46        18.55 o
   7  -7   9         21.96         41.98        10.83 o
 -10  -6   9        124.15        139.60        27.23 o
  -9  -6   9         13.37         32.07        10.70 o
  -8  -6   9         10.52         14.79         6.37 o
  -7  -6   9         21.36         29.90         7.97 o
  -6  -6   9         68.22         65.02         8.41 o
  -5  -6   9         86.07        102.11        19.07 o
  -4  -6   9          1.29         -4.75         4.75 o
  -3  -6   9        375.83        377.01        19.75 o
  -2  -6   9         42.79         57.32         9.98 o
  -1  -6   9        663.06        626.71        25.66 o
   0  -6   9        422.45        379.28        20.38 o
   1  -6   9        113.94        128.15        23.63 o
   2  -6   9         77.51         67.73        11.44 o
   3  -6   9        158.63        145.94        16.62 o
   4  -6   9         49.65         56.57        11.63 o
   5  -6   9         32.49         38.26         9.96 o
   6  -6   9         36.02         44.85        11.14 o
   7  -6   9         44.22         57.79        12.02 o
   8  -6   9         20.66          4.11         9.89 o
 -10  -5   9          2.27         17.85        12.97 o
  -9  -5   9         17.14         30.67         9.31 o
  -8  -5   9         26.57         32.44        10.26 o
  -7  -5   9          2.10          7.72         5.09 o
  -6  -5   9        158.08        144.41        11.08 o
  -5  -5   9          8.51         17.51         4.94 o
  -4  -5   9         41.43         40.44         5.90 o
  -3  -5   9          2.87         11.33         5.27 o
  -2  -5   9         25.42         27.49         6.73 o
  -1  -5   9          2.21          1.99         4.18 o
   0  -5   9        848.16        833.15        64.54 o
   1  -5   9         33.36         19.14         6.60 o
   2  -5   9          0.03         -0.14         5.01 o
   3  -5   9         28.48         31.21         8.44 o
   4  -5   9        432.65        404.96        22.53 o
   5  -5   9         29.47         21.85        12.07 o
   6  -5   9          0.06          1.17         6.03 o
   7  -5   9          0.77         -5.47         5.47 o
   8  -5   9         12.49         20.68        14.00 o
   9  -5   9        111.80        148.21        29.54 o
 -10  -4   9        103.94        166.32        29.67 o
  -9  -4   9         36.06         49.03        13.16 o
  -8  -4   9         17.07         30.41        10.18 o
  -7  -4   9         18.87         13.28         5.47 o
  -6  -4   9         41.55         30.56         6.11 o
  -5  -4   9        155.93        132.05        10.93 o
  -4  -4   9          3.61          8.78         4.81 o
  -3  -4   9          0.79         -1.26         3.54 o
  -2  -4   9         25.00         19.42         6.01 o
  -1  -4   9        333.03        382.36        12.29 o
   0  -4   9        106.64        126.56        17.21 o
   1  -4   9         14.33         10.79         5.30 o
   2  -4   9         34.72         34.54         8.06 o
   3  -4   9         55.99         61.20        10.35 o
   4  -4   9        195.61        183.88        16.17 o
   5  -4   9         67.06         52.58        10.17 o
   6  -4   9          4.86         -4.51         5.97 o
   7  -4   9         14.96         16.05         7.58 o
   8  -4   9         14.91         23.37        15.67 o
   9  -4   9        140.02        114.17        25.56 o
 -10  -3   9         19.85         59.59        19.14 o
  -9  -3   9         14.17         -2.94        20.74 o
  -8  -3   9          5.09         14.24         7.46 o
  -7  -3   9         66.11         66.58        12.98 o
  -6  -3   9        105.80         95.51         9.88 o
  -5  -3   9        128.38        132.52         9.97 o
  -4  -3   9         23.05         25.51         4.91 o
  -3  -3   9         45.10         58.84         6.66 o
  -2  -3   9         61.56         62.81         6.58 o
  -1  -3   9        222.56        249.16        10.22 o
   0  -3   9         32.08         47.48         8.80 o
   1  -3   9        126.28        141.91        19.74 o
   2  -3   9          0.02          1.54         3.90 o
   3  -3   9          0.06         -3.11         3.95 o
   4  -3   9         21.34         41.40         5.13 o
   5  -3   9         71.61         70.38        11.08 o
   6  -3   9         71.38         72.65        11.44 o
   7  -3   9          0.15         -3.65         5.22 o
   8  -3   9         43.54         61.00        17.59 o
   9  -3   9          0.25         11.94        10.92 o
  10  -3   9        188.18        160.41        30.31 o
 -10  -2   9         14.64         51.24        18.11 o
  -9  -2   9         23.72         21.64         9.56 o
  -8  -2   9          0.17         -0.47         6.72 o
  -7  -2   9          1.30          3.78         7.90 o
  -6  -2   9          0.14         -1.38         5.76 o
  -5  -2   9          1.82          1.64         3.64 o
  -4  -2   9          2.76          0.44         3.14 o
  -3  -2   9        668.37        651.69        17.65 o
  -2  -2   9        155.83        160.09         8.53 o
  -1  -2   9          6.21          6.57         2.92 o
   0  -2   9          4.35          1.00         2.40 o
   1  -2   9        345.46        375.91        12.04 o
   2  -2   9         44.99         54.53         7.96 o
   3  -2   9          0.03          0.31         4.07 o
   4  -2   9         50.02         66.43         6.27 o
   5  -2   9        219.67        213.14        10.87 o
   6  -2   9         30.16         41.28         6.55 o
   7  -2   9         24.93         20.07         5.69 o
   8  -2   9         15.40         33.29         8.90 o
   9  -2   9        223.40        275.35        37.89 o
  10  -2   9          6.96         21.45        14.77 o
 -10  -1   9          2.59         29.28        15.28 o
  -9  -1   9         10.82         25.39        27.10 o
  -8  -1   9         27.93         25.41         9.63 o
  -7  -1   9         95.34         84.74        14.11 o
  -6  -1   9          3.24          4.32         8.99 o
  -5  -1   9        112.85        119.84        15.15 o
  -4  -1   9         41.09         35.81         5.72 o
  -3  -1   9         66.54         51.53         6.03 o
  -2  -1   9         93.55         94.15         7.37 o
  -1  -1   9        395.73        387.34        12.76 o
   0  -1   9         11.75         17.49         5.79 o
   1  -1   9        303.96        312.56        11.22 o
   2  -1   9         45.79         56.84         6.00 o
   3  -1   9        424.47        389.53        12.81 o
   4  -1   9        196.84        199.88        10.08 o
   5  -1   9        409.58        399.78        14.37 o
   6  -1   9          2.73         -1.21         3.21 o
   7  -1   9         38.55         41.14         7.02 o
   8  -1   9          0.36          2.26         8.35 o
   9  -1   9        173.49        149.49        17.23 o
  10  -1   9        138.61        162.16        18.67 o
  11  -1   9          1.91         22.73        14.51 o
  -9   0   9          0.12          2.05         8.57 o
  -8   0   9         13.36         27.11        10.77 o
  -7   0   9         91.61         87.52        15.03 o
  -6   0   9          3.64          5.03         6.20 o
  -5   0   9         34.15         40.92        11.56 o
  -4   0   9        234.71        203.74        16.58 o
  -3   0   9         86.16         80.15        10.35 o
  -2   0   9         98.20        105.38         6.85 o
  -1   0   9          7.82          5.91         2.45 o
   0   0   9         86.12        112.01         7.20 o
   1   0   9         53.14         52.98         5.90 o
   2   0   9        236.49        221.91        10.65 o
   3   0   9          1.60          0.69         2.36 o
   4   0   9        166.08        164.32         9.10 o
   5   0   9         15.99         28.84         5.98 o
   6   0   9        227.29        232.16        15.27 o
   7   0   9        179.53        167.75        10.74 o
   8   0   9         25.84         28.88        11.30 o
   9   0   9         56.69         61.51        12.02 o
  10   0   9         92.71        126.80        16.82 o
  11   0   9         27.14         24.16         9.56 o
  -9   1   9         18.64         23.27        14.77 o
  -8   1   9         67.29         76.49        15.22 o
  -7   1   9         69.09         71.31        14.25 o
  -6   1   9         14.01         14.37         7.26 o
  -5   1   9          6.81         13.21         8.41 o
  -4   1   9        120.39        113.50        14.66 o
  -3   1   9        467.48        444.37        21.72 o
  -2   1   9          0.11          4.08         4.21 o
  -1   1   9          2.82          0.33         2.26 o
   0   1   9         26.33         27.56         4.39 o
   1   1   9        719.74        740.84        17.42 o
   2   1   9          0.10          5.74         2.83 o
   3   1   9         49.23         45.23         5.55 o
   4   1   9         20.21         31.65         5.52 o
   5   1   9        223.39        204.02        10.01 o
   6   1   9          2.93         -0.33         3.14 o
   7   1   9        135.27        150.75        15.45 o
   8   1   9         11.27         -2.05         4.93 o
   9   1   9          1.22         -9.76         9.76 o
  10   1   9         60.93         47.84        11.88 o
  11   1   9          6.63          8.51         7.56 o
  -9   2   9         21.61         22.26        21.58 o
  -8   2   9          0.15          3.86        11.17 o
  -7   2   9         34.61         39.67        11.79 o
  -6   2   9          1.36         10.57        11.49 o
  -5   2   9         67.73         69.18        14.13 o
  -4   2   9        137.81        143.43        16.54 o
  -3   2   9         31.12         31.94         7.91 o
  -2   2   9          1.36         -3.04         3.04 o
  -1   2   9         11.78         20.57         3.62 o
   0   2   9        945.15        904.41        18.77 o
   1   2   9        892.67        823.21        18.55 o
   2   2   9       1232.69       1207.54        22.95 o
   3   2   9          1.20         -0.05         2.29 o
   4   2   9        546.06        531.50        15.47 o
   5   2   9        169.38        158.43         9.21 o
   6   2   9         39.86         30.61         5.29 o
   7   2   9          3.69          4.97         4.89 o
   8   2   9         39.70         26.59         8.37 o
   9   2   9         15.05          3.15        11.94 o
  10   2   9          0.77          6.47         7.59 o
  11   2   9         26.94         34.13        12.84 o
  12   2   9          3.40          3.72         8.66 o
  -8   3   9          3.57         -5.16         7.84 o
  -7   3   9         35.07         31.34        20.16 o
  -6   3   9         44.33         52.34        12.74 o
  -5   3   9          0.04         -4.01         4.01 o
  -4   3   9         33.31         17.50         7.19 o
  -3   3   9         45.91         54.70        10.11 o
  -2   3   9         83.44         77.52        10.98 o
  -1   3   9          6.35         11.69         4.81 o
   0   3   9         10.79          8.86         3.07 o
   1   3   9         70.91         62.35         6.25 o
   2   3   9        217.77        215.26         9.70 o
   3   3   9         89.29        101.21         7.74 o
   4   3   9          1.85          7.76         6.92 o
   5   3   9        126.53        110.89         8.29 o
   6   3   9         27.45         36.53         5.95 o
   7   3   9        740.68        670.05        38.72 o
   8   3   9         25.48         17.95        10.47 o
   9   3   9        177.54        157.78        17.33 o
  10   3   9         22.15         30.58         9.69 o
  11   3   9         11.69         18.05         8.99 o
  12   3   9         12.15         -4.03        13.16 o
  -8   4   9         54.01         62.22        15.02 o
  -7   4   9         21.95         33.14        11.39 o
  -6   4   9         37.93         22.30        10.61 o
  -5   4   9        119.75        129.28        20.81 o
  -4   4   9          3.18         -3.87         3.87 o
  -3   4   9        122.18        127.64        15.59 o
  -2   4   9          3.92          2.34         4.23 o
  -1   4   9          0.50          1.48         4.22 o
   0   4   9        115.98        101.49         5.54 o
   1   4   9         24.12         32.58         5.14 o
   2   4   9        168.86        154.42         8.46 o
   3   4   9         51.74         46.67         5.89 o
   4   4   9        335.53        364.66        15.51 o
   5   4   9        763.08        775.99        19.98 o
   6   4   9        100.76        115.03         9.22 o
   7   4   9         37.92         32.74         8.21 o
   8   4   9        380.59        345.78        34.68 o
   9   4   9        104.93         86.96        13.33 o
  10   4   9          1.37          1.44         5.44 o
  11   4   9         13.06         28.23         9.29 o
  12   4   9         13.81         19.48         9.54 o
  -7   5   9          0.29          5.06         8.32 o
  -6   5   9        116.05        115.57        18.55 o
  -5   5   9        236.84        238.81        21.77 o
  -4   5   9          7.41         16.31         7.20 o
  -3   5   9         30.32         21.46        12.01 o
  -2   5   9         27.01         15.21         6.35 o
  -1   5   9        241.43        231.94        16.06 o
   0   5   9        176.31        178.63        13.48 o
   1   5   9          1.36          3.46         3.27 o
   2   5   9         77.99         71.67         6.93 o
   3   5   9        132.08        133.58         8.29 o
   4   5   9       1116.63       1088.57        23.61 o
   5   5   9        110.62        111.80         9.58 o
   6   5   9         48.28         68.63        10.11 o
   7   5   9        138.04        157.42        15.98 o
   8   5   9          0.73          0.29         5.38 o
   9   5   9         33.19         21.94         7.68 o
  10   5   9         10.28         17.86         9.89 o
  11   5   9         76.18         75.95        13.10 o
  12   5   9         31.11         35.22        10.11 o
  -7   6   9         11.57          9.64        15.67 o
  -6   6   9         12.69         11.16        12.59 o
  -5   6   9          0.73         -7.07         9.44 o
  -4   6   9          0.01          4.70         6.39 o
  -3   6   9        126.29        114.98        17.34 o
  -2   6   9         52.04         45.40         9.81 o
  -1   6   9          0.24          8.16         5.33 o
   0   6   9          3.70          3.21         4.69 o
   1   6   9         10.18          8.02         4.78 o
   2   6   9        346.00        357.62        12.72 o
   3   6   9         66.57         74.72         7.54 o
   4   6   9       1305.10       1222.83        28.87 o
   5   6   9        474.57        490.70        16.07 o
   6   6   9         76.66         73.48        10.80 o
   7   6   9        118.45         91.44        18.88 o
   8   6   9        308.66        287.81        18.80 o
   9   6   9         19.62         29.52        10.21 o
  10   6   9          4.51          8.15         6.94 o
  11   6   9          4.46         10.86         7.03 o
  12   6   9         74.12         74.07        21.19 o
  -6   7   9         41.76         28.37        12.19 o
  -5   7   9        150.69        137.72        30.89 o
  -4   7   9         15.97         19.78         9.19 o
  -3   7   9          1.68          4.34         6.56 o
  -2   7   9          0.56         -2.86         4.76 o
  -1   7   9         36.23         43.34         9.72 o
   0   7   9         52.74         41.83         9.35 o
   1   7   9          1.02          2.77         4.18 o
   2   7   9         20.21         18.24         6.39 o
   3   7   9        285.18        230.75        12.36 o
   4   7   9        255.26        259.95        12.19 o
   5   7   9        663.97        645.77        19.04 o
   6   7   9        124.38        134.31        14.18 o
   7   7   9         14.57          8.98         5.84 o
   8   7   9        250.50        222.95        16.80 o
   9   7   9        253.65        236.61        18.39 o
  10   7   9         33.99         32.42         9.20 o
  11   7   9         15.74          5.94         7.57 o
  12   7   9         23.08         18.92         9.29 o
  -6   8   9         23.53         16.81        18.30 o
  -5   8   9          2.53          2.80         7.81 o
  -4   8   9          0.07          5.20        10.27 o
  -3   8   9         34.77         19.65        14.58 o
  -2   8   9         10.20         21.44         7.90 o
  -1   8   9        269.57        233.39        39.24 o
   0   8   9         56.57         60.16        11.29 o
   1   8   9        123.90        117.36        14.20 o
   2   8   9        281.43        311.42        18.84 o
   3   8   9        199.61        216.66        10.93 o
   4   8   9       1002.54        987.04        23.87 o
   5   8   9          1.51          6.33         7.06 o
   6   8   9         35.15         19.93         6.81 o
   7   8   9        277.31        291.34        23.31 o
   8   8   9        338.71        310.17        19.62 o
   9   8   9          0.98          8.22         6.27 o
  10   8   9          1.82         -5.30        11.82 o
  11   8   9         86.16         98.00        15.52 o
  12   8   9          0.17         -6.83         6.83 o
  -5   9   9          2.13         14.28        12.71 o
  -4   9   9          5.59          9.53         9.90 o
  -3   9   9        108.37        126.59        18.30 o
  -2   9   9         15.03         -3.37        12.01 o
  -1   9   9          1.39         -4.50         4.50 o
   0   9   9          9.90          8.60         6.10 o
   1   9   9         26.52         21.95         7.95 o
   2   9   9         22.67         27.38        13.16 o
   3   9   9         17.16         18.55         4.97 o
   4   9   9          3.06          5.81         3.80 o
   5   9   9        177.24        180.48        11.26 o
   6   9   9         48.52         54.51        10.03 o
   7   9   9         34.52         30.39         8.66 o
   8   9   9        141.68        142.54        16.39 o
   9   9   9         76.95         89.35        13.67 o
  10   9   9          3.81         10.92         7.06 o
  11   9   9         38.98         36.44        10.82 o
  12   9   9        239.05        257.54        32.11 o
  -4  10   9         29.36         21.23        19.52 o
  -3  10   9         30.41         22.55        16.31 o
  -2  10   9          8.97         26.22         9.74 o
  -1  10   9         13.07          8.86         7.84 o
   0  10   9          0.47         -3.45         5.34 o
   1  10   9          0.87          3.29         5.13 o
   2  10   9         26.94         29.33         8.60 o
   3  10   9         30.63         32.00         8.68 o
   4  10   9         11.48         13.03         4.86 o
   5  10   9         32.47         39.92        10.51 o
   6  10   9          0.03          3.29         5.13 o
   7  10   9          1.60         -7.31         7.83 o
   8  10   9        371.96        428.44        23.61 o
   9  10   9          0.94         -7.71         7.71 o
  10  10   9        130.75        108.45        16.35 o
  11  10   9          2.50          0.62         7.46 o
  12  10   9        206.44        235.62        24.74 o
  -3  11   9          0.02          8.26        10.47 o
  -2  11   9        153.00        145.02        20.52 o
  -1  11   9         56.55         64.47        14.07 o
   0  11   9         10.72         18.64         8.62 o
   1  11   9         16.33         12.34         6.84 o
   2  11   9         39.32         38.50         9.75 o
   3  11   9         17.26         26.56        17.79 o
   4  11   9         28.65         44.62        10.28 o
   5  11   9          0.38          0.71         4.35 o
   6  11   9         22.73         20.66         7.62 o
   7  11   9          1.40         -3.61        10.15 o
   8  11   9         77.63         95.60        13.98 o
   9  11   9        120.11        109.84        15.25 o
  10  11   9          6.10          7.84        13.36 o
  11  11   9          0.06         -1.06         7.57 o
  -2  12   9         11.05         15.13        10.25 o
  -1  12   9          5.35         15.16         9.10 o
   0  12   9         10.23         14.50         8.60 o
   1  12   9         19.78         31.29        21.96 o
   2  12   9          0.06         -0.04         5.58 o
   3  12   9        149.24        176.65        19.46 o
   4  12   9          0.52         -4.19         5.58 o
   5  12   9         13.05         32.24        12.33 o
   6  12   9          0.15         -0.77         5.06 o
   7  12   9         28.05         28.76         9.12 o
   8  12   9          1.33          2.66         5.96 o
   9  12   9          7.33         20.50         9.57 o
  10  12   9         28.84         35.74        10.62 o
  11  12   9         22.94         30.56        11.09 o
  -1  13   9         55.17         80.29        15.61 o
   0  13   9          0.38          1.18        10.47 o
   1  13   9          0.13          1.49        12.65 o
   2  13   9         21.75         58.44        20.16 o
   3  13   9          6.30          6.86         7.05 o
   4  13   9         11.82          5.48        11.37 o
   5  13   9          1.34         -2.70         7.06 o
   6  13   9          3.32          1.41         7.96 o
   7  13   9          2.62          4.08         6.76 o
   8  13   9         84.69         99.14        18.17 o
   9  13   9          7.19         16.64         8.54 o
  10  13   9         17.89         12.10         7.99 o
   1  14   9          2.96          7.06        21.19 o
   2  14   9        108.52        106.57        17.38 o
   3  14   9        115.39        111.81        16.78 o
   4  14   9          8.12          4.38         7.88 o
   5  14   9         18.97         18.49        11.30 o
   6  14   9          7.26          7.06         9.38 o
   7  14   9        140.05        160.92        26.46 o
   8  14   9        202.06        237.40        22.56 o
   9  14   9         51.93         63.89        13.16 o
   3  15   9         13.29         31.08        17.59 o
   4  15   9         13.23          3.47        10.66 o
   5  15   9         10.97         27.74        12.59 o
   6  15   9          0.12          1.03         9.76 o
   7  15   9          0.75         -6.55         6.55 o
  -3 -13  10         51.26         46.49        17.21 o
  -6 -12  10          5.97         -5.12        12.39 o
  -5 -12  10          1.04          3.50         9.05 o
  -4 -12  10          0.01          0.48         7.06 o
  -3 -12  10         19.46         21.00         9.60 o
  -2 -12  10          4.65         11.82        11.62 o
  -1 -12  10         31.25         36.73        11.58 o
   0 -12  10         38.91         38.02        24.47 o
   1 -12  10          7.95         19.39         9.44 o
  -7 -11  10          0.24          7.81         8.08 o
  -6 -11  10          6.66          9.55        14.77 o
  -5 -11  10         18.94         13.25         8.48 o
  -4 -11  10         14.22         14.90        15.93 o
  -3 -11  10          5.37         13.74         7.50 o
  -2 -11  10          0.10         -1.30         6.94 o
  -1 -11  10          0.41         12.64         8.53 o
   0 -11  10          1.96          7.00        13.29 o
   1 -11  10          3.57         26.95         9.11 o
   2 -11  10         74.91         91.81        34.23 o
   3 -11  10         40.31         43.05        17.34 o
  -8 -10  10         29.23         41.87        11.69 o
  -7 -10  10          9.02         17.28         8.52 o
  -6 -10  10         20.38         25.81         9.21 o
  -5 -10  10         14.28         22.25         8.98 o
  -4 -10  10          2.96          5.92         7.51 o
  -3 -10  10          6.08          4.01         9.25 o
  -2 -10  10          5.83          3.35         6.16 o
  -1 -10  10         12.19         15.91         8.22 o
   0 -10  10          0.91          2.15         9.82 o
   1 -10  10         22.65         23.57         9.45 o
   2 -10  10         20.40         21.38        10.21 o
   3 -10  10        253.85        256.88        29.22 o
   4 -10  10          0.71         -1.87         7.71 o
  -9  -9  10          0.01         13.36        11.94 o
  -8  -9  10         82.24         90.97        14.34 o
  -7  -9  10         19.48         35.54         9.81 o
  -6  -9  10         52.54         59.45        11.66 o
  -5  -9  10        128.13        110.02        18.24 o
  -4  -9  10         17.86         25.47        14.45 o
  -3  -9  10         32.04         34.55        10.04 o
  -2  -9  10          5.30         11.28        10.15 o
  -1  -9  10         36.30         50.10        10.90 o
   0  -9  10          1.47          6.94         7.06 o
   1  -9  10         25.75         11.40        14.64 o
   2  -9  10         97.51         61.71        12.65 o
   3  -9  10         22.95         28.34        20.87 o
   4  -9  10        162.24        136.12        19.19 o
   5  -9  10          2.45          9.35         8.67 o
  -8  -8  10         16.50         15.92        16.50 o
  -7  -8  10          3.20         10.78         6.60 o
  -6  -8  10          0.04         -5.08         5.08 o
  -5  -8  10         20.82         24.53        17.47 o
  -4  -8  10         12.45          7.58         6.27 o
  -3  -8  10          0.50         -7.81         9.31 o
  -2  -8  10          1.05          2.28         5.76 o
  -1  -8  10          1.89          0.53         7.45 o
   0  -8  10          2.23          1.14         6.07 o
   1  -8  10          4.38          0.82         5.70 o
   2  -8  10        212.36        226.40        20.33 o
   3  -8  10        116.16        110.50        20.81 o
   4  -8  10         10.95         15.03         8.13 o
   5  -8  10          0.04         -5.84         5.84 o
   6  -8  10         27.07         30.45        11.84 o
  -9  -7  10         12.13         16.95        16.44 o
  -8  -7  10         25.01         30.53         8.67 o
  -7  -7  10         14.15         18.18         7.61 o
  -6  -7  10         17.50         17.23         7.02 o
  -5  -7  10         36.40         27.06         8.14 o
  -4  -7  10        215.80        201.12        17.03 o
  -3  -7  10         40.61         35.75         9.05 o
  -2  -7  10          0.90          5.65         5.37 o
  -1  -7  10         28.76         34.28        13.81 o
   0  -7  10          1.99         -2.17         4.46 o
   1  -7  10         12.15          8.39        11.82 o
   2  -7  10         15.45         13.40         8.93 o
   3  -7  10        189.54        174.49        23.05 o
   4  -7  10        122.18        146.81        20.16 o
   5  -7  10         66.43         82.64        18.17 o
   6  -7  10          7.82         21.76         9.45 o
   7  -7  10         50.19         60.58        13.45 o
  -9  -6  10          3.96          5.32         8.56 o
  -8  -6  10         29.06         27.46        10.49 o
  -7  -6  10         34.44         30.36         7.19 o
  -6  -6  10        198.14        197.17        15.36 o
  -5  -6  10         29.49         28.42        10.79 o
  -4  -6  10        146.97        162.12        33.84 o
  -3  -6  10         13.80         10.52         6.20 o
  -2  -6  10         36.86         35.07         8.21 o
  -1  -6  10        101.35        105.00        13.71 o
   0  -6  10          0.58          5.38         6.16 o
   1  -6  10         48.72         56.84        10.62 o
   2  -6  10          0.08          3.35         5.25 o
   3  -6  10         27.26         13.76         7.06 o
   4  -6  10         91.26         94.70        14.90 o
   5  -6  10          1.88          3.21         8.99 o
   6  -6  10         30.89         14.09         7.46 o
   7  -6  10         72.90         75.81        13.62 o
   8  -6  10        163.40        196.50        33.26 o
  -9  -5  10          1.60         12.64         8.90 o
  -8  -5  10        207.88        241.96        21.57 o
  -7  -5  10          3.15          7.56         5.06 o
  -6  -5  10         14.46         27.11         6.12 o
  -5  -5  10        107.72        102.31        10.50 o
  -4  -5  10         42.43         29.10         7.62 o
  -3  -5  10          9.57          8.74         5.32 o
  -2  -5  10         66.31         63.55        10.54 o
  -1  -5  10          0.14         -3.86         4.39 o
   0  -5  10        663.46        618.30        26.28 o
   1  -5  10        108.72         98.50        13.29 o
   2  -5  10         29.91         44.78         9.61 o
   3  -5  10         91.02         88.79        13.11 o
   4  -5  10         65.83         61.85        11.77 o
   5  -5  10         84.15         62.23        20.16 o
   6  -5  10        361.91        357.73        46.30 o
   7  -5  10          5.46         10.06         9.76 o
   8  -5  10         85.45         88.23        23.37 o
  -9  -4  10          9.97         44.46        11.75 o
  -8  -4  10        129.08        136.39        18.50 o
  -7  -4  10          1.99         12.98         7.30 o
  -6  -4  10         21.81         24.70         6.63 o
  -5  -4  10         24.11         13.13         4.83 o
  -4  -4  10         56.18         50.11         6.79 o
  -3  -4  10          0.16          2.34         4.26 o
  -2  -4  10         25.45         21.04         6.49 o
  -1  -4  10        138.47        161.24        17.09 o
   0  -4  10         38.44         31.48         8.28 o
   1  -4  10         22.02         18.32         6.72 o
   2  -4  10         18.95         36.93         8.53 o
   3  -4  10         23.42         32.17         8.58 o
   4  -4  10        276.95        245.39        22.92 o
   5  -4  10          5.89          8.26        13.61 o
   6  -4  10         29.84         45.83        10.33 o
   7  -4  10         21.94         22.95         8.13 o
   8  -4  10         16.86         25.43        13.36 o
   9  -4  10         55.54        109.81        24.92 o
  -9  -3  10          1.62         -6.29        11.17 o
  -8  -3  10          1.16          4.86         7.81 o
  -7  -3  10        132.20        148.58        18.65 o
  -6  -3  10         57.39         72.88        13.74 o
  -5  -3  10         79.73         73.10         8.54 o
  -4  -3  10        349.89        316.27        13.63 o
  -3  -3  10        110.92        106.60        15.14 o
  -2  -3  10          0.74         11.96         7.45 o
  -1  -3  10        214.48        232.95        18.43 o
   0  -3  10        686.93        643.83        17.70 o
   1  -3  10        825.94        812.70        39.59 o
   2  -3  10         74.88         82.24         7.28 o
   3  -3  10          2.23          3.47         4.53 o
   4  -3  10        325.17        269.28        17.78 o
   5  -3  10        127.71        116.25        14.65 o
   6  -3  10         54.21         75.50        12.47 o
   7  -3  10         43.13         49.54        10.81 o
   8  -3  10        119.21        138.70        27.10 o
   9  -3  10          0.62         17.47        14.00 o
  10  -3  10          1.60         35.06        17.34 o
  -9  -2  10          5.18         18.46        10.06 o
  -8  -2  10         38.76         21.92        12.97 o
  -7  -2  10        218.97        246.60        23.90 o
  -6  -2  10         10.34         18.32         7.71 o
  -5  -2  10          1.69         -1.48         5.11 o
  -4  -2  10         12.93         15.23         5.19 o
  -3  -2  10         78.80         79.79         8.06 o
  -2  -2  10         79.80         99.70         9.63 o
  -1  -2  10         43.04         49.22         8.42 o
   0  -2  10        619.44        660.32        17.68 o
   1  -2  10       1259.43       1305.74        24.86 o
   2  -2  10        130.28        148.71         8.31 o
   3  -2  10         58.40         70.31         6.14 o
   4  -2  10         70.02         74.42        14.24 o
   5  -2  10        604.54        551.66        23.17 o
   6  -2  10         89.08        120.93         9.76 o
   7  -2  10          2.20          2.70         6.87 o
   8  -2  10        103.60         74.36        19.78 o
   9  -2  10          6.34         18.88        13.61 o
  10  -2  10          5.19          5.39        10.79 o
  -9  -1  10         36.24         34.47        12.32 o
  -8  -1  10        118.45        135.86        18.86 o
  -7  -1  10          2.03          1.32         6.26 o
  -6  -1  10         30.51         17.73         8.02 o
  -5  -1  10        343.38        332.44        21.03 o
  -4  -1  10        229.04        199.74        17.00 o
  -3  -1  10         63.36         99.69         8.63 o
  -2  -1  10         54.91         50.13         6.18 o
  -1  -1  10        276.61        274.43        11.46 o
   0  -1  10       1483.27       1446.36        26.77 o
   1  -1  10         22.51         39.94         6.57 o
   2  -1  10        190.94        193.20         9.39 o
   3  -1  10          4.86         11.41         5.32 o
   4  -1  10          3.09         -1.93         4.07 o
   5  -1  10        130.22        150.51        11.29 o
   6  -1  10         32.73         50.09         7.90 o
   7  -1  10          2.72          5.30         4.31 o
   8  -1  10          0.84          8.49         6.63 o
   9  -1  10          4.85         17.59        12.97 o
  10  -1  10          6.73          9.25        11.94 o
  -9   0  10          1.19         23.75        16.76 o
  -8   0  10          9.36         13.73         8.99 o
  -7   0  10        141.42        166.94        20.41 o
  -6   0  10          6.63          2.92         6.04 o
  -5   0  10         10.55          7.52         9.31 o
  -4   0  10        248.48        236.39        17.24 o
  -3   0  10          6.43         11.41         5.54 o
  -2   0  10        293.13        291.29        14.10 o
  -1   0  10        108.08        128.93         8.14 o
   0   0  10        191.71        192.30         9.49 o
   1   0  10        551.00        562.77        16.01 o
   2   0  10        508.81        503.82        16.98 o
   3   0  10        109.48        125.79         8.69 o
   4   0  10        608.58        564.29        16.79 o
   5   0  10         64.70         51.65         6.79 o
   6   0  10          1.96          1.49         3.38 o
   7   0  10         73.62         64.76        12.13 o
   8   0  10        106.59        134.89        16.05 o
   9   0  10          2.72         -4.57        13.29 o
  10   0  10          9.28         21.40        11.30 o
  11   0  10         14.96         -7.71         9.12 o
  -9   1  10          0.37          8.40        12.07 o
  -8   1  10         16.68         27.84        10.92 o
  -7   1  10        129.97        155.62        19.95 o
  -6   1  10         57.96         60.75        12.02 o
  -5   1  10          2.82         -5.14         6.87 o
  -4   1  10        435.05        386.46        22.37 o
  -3   1  10        807.89        695.91        28.27 o
  -2   1  10        268.65        225.31        10.39 o
  -1   1  10        100.31        111.68        10.58 o
   0   1  10        322.33        315.64        11.74 o
   1   1  10          3.00          6.84         6.09 o
   2   1  10        420.32        378.85        13.16 o
   3   1  10          5.72          7.20         3.09 o
   4   1  10        120.93        117.24         8.63 o
   5   1  10         75.60         91.13         8.67 o
   6   1  10         86.71        107.81         9.04 o
   7   1  10          9.87          6.26         5.61 o
   8   1  10         10.54         18.73         7.00 o
   9   1  10         51.28         81.86        12.38 o
  10   1  10         19.49         53.90        11.48 o
  11   1  10         20.04         23.74         9.56 o
  -8   2  10         11.50         16.64         9.63 o
  -7   2  10          2.26          9.81         8.17 o
  -6   2  10         10.98          4.57        10.21 o
  -5   2  10          9.63          7.60         6.23 o
  -4   2  10          0.78          7.69         6.35 o
  -3   2  10          3.29          6.38         5.08 o
  -2   2  10         89.56         74.90        12.14 o
  -1   2  10         23.60         17.27         3.67 o
   0   2  10        113.16        107.91         7.70 o
   1   2  10          0.26          2.43         4.42 o
   2   2  10         23.74         24.10         4.48 o
   3   2  10        437.95        391.24        13.64 o
   4   2  10        189.53        177.60        14.07 o
   5   2  10        384.62        353.64        13.61 o
   6   2  10         13.13         10.37         4.23 o
   7   2  10         36.65         42.75         9.04 o
   8   2  10         30.75         36.13         9.31 o
   9   2  10          5.03          6.10         6.29 o
  10   2  10         86.92        100.43        15.07 o
  11   2  10         31.73         64.01        12.57 o
  -8   3  10          5.94         33.49        15.22 o
  -7   3  10         11.63         26.81        10.13 o
  -6   3  10          0.14         11.95         7.85 o
  -5   3  10        262.08        223.05        20.33 o
  -4   3  10         62.24         48.88        11.01 o
  -3   3  10        170.79        177.44        16.53 o
  -2   3  10          8.32         14.86         6.32 o
  -1   3  10         17.36         15.14         6.30 o
   0   3  10        123.10        126.68        11.85 o
   1   3  10         64.71         62.63         6.63 o
   2   3  10          1.57          2.26         3.00 o
   3   3  10        348.40        334.09        12.92 o
   4   3  10        305.09        275.92        12.08 o
   5   3  10         79.09         68.44         7.73 o
   6   3  10          4.85          2.98         3.66 o
   7   3  10          1.00         -4.13         4.13 o
   8   3  10          0.41         13.73         6.23 o
   9   3  10        205.80        192.98        17.64 o
  10   3  10         20.84         34.89         9.69 o
  11   3  10         30.71         38.94        10.82 o
  12   3  10         30.21         34.81        21.90 o
  -7   4  10          0.06          7.45        20.16 o
  -6   4  10          0.02         -5.92         5.92 o
  -5   4  10         21.29         30.26        12.78 o
  -4   4  10         58.23         64.47        12.52 o
  -3   4  10          9.02         17.71         7.72 o
  -2   4  10        170.06        149.74        16.58 o
  -1   4  10        310.83        310.59        24.02 o
   0   4  10          0.93          7.81         4.97 o
   1   4  10         31.48         31.06         5.33 o
   2   4  10         13.17         12.39         5.13 o
   3   4  10         91.66         81.14         7.85 o
   4   4  10         57.21         59.63         7.10 o
   5   4  10       1001.65        907.44        22.29 o
   6   4  10        115.93        113.50        10.28 o
   7   4  10         80.82         67.87        10.84 o
   8   4  10         10.64          7.59         5.91 o
   9   4  10          1.71          9.90         6.56 o
  10   4  10        110.44        108.17        15.57 o
  11   4  10         89.41         94.74        15.18 o
  12   4  10          0.02         22.53         8.98 o
  -7   5  10         11.55         18.19        10.19 o
  -6   5  10          1.32         -5.57         7.02 o
  -5   5  10        147.30        157.39        20.51 o
  -4   5  10        221.41        226.10        20.65 o
  -3   5  10        152.60        132.34        22.92 o
  -2   5  10         15.49         14.55        10.92 o
  -1   5  10        417.76        443.40        23.06 o
   0   5  10         56.87         37.90         8.61 o
   1   5  10        508.69        456.81        21.44 o
   2   5  10         86.24         79.77         7.75 o
   3   5  10          2.32          3.16         4.95 o
   4   5  10        165.03        143.99         9.35 o
   5   5  10        157.34        167.50         9.92 o
   6   5  10        253.27        244.61        15.79 o
   7   5  10         23.17         15.21         6.30 o
   8   5  10         60.66         61.53        19.14 o
   9   5  10          0.00         -3.46         8.09 o
  10   5  10          5.64          1.42         6.18 o
  11   5  10         36.52         39.81        11.08 o
  12   5  10         16.51         25.22         9.50 o
  -6   6  10         11.43        -10.02        10.02 o
  -5   6  10          0.47          1.12         7.00 o
  -4   6  10         29.21         31.76        10.33 o
  -3   6  10         13.58         17.66         8.48 o
  -2   6  10         11.16          6.16         5.98 o
  -1   6  10        156.85        127.98        15.58 o
   0   6  10         45.04         57.13        14.13 o
   1   6  10        143.55        138.17        15.22 o
   2   6  10        191.80        185.91         9.58 o
   3   6  10        198.33        180.44        10.14 o
   4   6  10        247.62        218.36        11.23 o
   5   6  10        261.31        244.44        17.75 o
   6   6  10         55.84         32.07         7.79 o
   7   6  10        214.92        227.29        17.27 o
   8   6  10         44.18         36.40         9.21 o
   9   6  10          1.51         -4.53         4.73 o
  10   6  10          1.87          5.53         6.63 o
  11   6  10        357.71        374.35        26.39 o
  12   6  10          2.94         20.56        19.59 o
  -6   7  10         38.36         37.72        13.92 o
  -5   7  10        213.50        190.91        23.70 o
  -4   7  10        147.18        145.91        19.78 o
  -3   7  10          1.41         23.63        15.15 o
  -2   7  10        133.79        129.81        16.87 o
  -1   7  10         16.85         21.44         8.93 o
   0   7  10        484.58        412.89        23.05 o
   1   7  10         95.52         86.34        19.65 o
   2   7  10          2.86          1.41         4.75 o
   3   7  10         21.40         17.09         5.20 o
   4   7  10        186.95        186.66        10.67 o
   5   7  10        186.59        189.24        10.88 o
   6   7  10         38.26         37.74         8.14 o
   7   7  10         12.84         13.42         6.49 o
   8   7  10        299.35        295.95        19.36 o
   9   7  10        203.05        216.85        21.70 o
  10   7  10          1.44          1.71         6.78 o
  11   7  10         56.63         80.62        14.21 o
  12   7  10         65.77         71.11        14.50 o
  -5   8  10        179.12        183.95        24.57 o
  -4   8  10        220.65        226.38        25.61 o
  -3   8  10         13.77         48.29        17.59 o
  -2   8  10         70.47         89.45        15.05 o
  -1   8  10        425.70        445.64        31.40 o
   0   8  10          7.34          1.03         5.44 o
   1   8  10         49.38         46.62        10.45 o
   2   8  10         17.74         26.12        14.64 o
   3   8  10          0.69          4.70         3.45 o
   4   8  10         69.56         80.89         8.89 o
   5   8  10         52.85         65.02        12.22 o
   6   8  10         13.69         18.46         6.65 o
   7   8  10        180.57        148.13        15.75 o
   8   8  10        245.42        254.55        18.29 o
   9   8  10          1.19         13.18         6.89 o
  10   8  10         66.28        100.01        15.16 o
  11   8  10         12.42         15.41         8.72 o
  12   8  10          2.23         -3.71        15.73 o
  -4   9  10         65.26         68.12        15.72 o
  -3   9  10         73.38         88.26        22.54 o
  -2   9  10         55.67         66.01        13.64 o
  -1   9  10        284.59        247.19        20.06 o
   0   9  10        246.04        240.13        20.61 o
   1   9  10         13.10         20.21        11.82 o
   2   9  10         11.95         10.94         6.81 o
   3   9  10          0.87          6.68         8.86 o
   4   9  10         10.65         14.69         4.85 o
   5   9  10        259.33        248.33        16.73 o
   6   9  10         44.33         54.36         9.69 o
   7   9  10          1.83          6.84         5.67 o
   8   9  10        321.27        327.41        23.89 o
   9   9  10         23.14         27.90        10.21 o
  10   9  10          0.51         -4.17         6.39 o
  11   9  10         80.78         93.35        14.54 o
  12   9  10         44.34         62.63        13.57 o
  -3  10  10          0.89          6.37         9.95 o
  -2  10  10         62.16         58.74        14.26 o
  -1  10  10         32.95         30.80        10.42 o
   0  10  10        453.26        467.00        27.34 o
   1  10  10         22.88         26.64         9.10 o
   2  10  10         14.86         11.01         7.03 o
   3  10  10         33.06         35.54         8.83 o
   4  10  10          0.11         -1.18         4.90 o
   5  10  10         31.40         33.71         6.92 o
   6  10  10         83.88         72.19        11.76 o
   7  10  10         81.09         93.89        18.62 o
   8  10  10         76.52         91.63        13.95 o
   9  10  10        172.66        183.64        19.71 o
  10  10  10         15.43         14.14         8.35 o
  11  10  10         67.32         48.06        20.10 o
  -2  11  10          0.30         -2.42         7.50 o
  -1  11  10          0.23         -8.74        11.30 o
   0  11  10         44.74         61.23        13.53 o
   1  11  10         97.66         72.77        13.60 o
   2  11  10        151.81        187.81        31.14 o
   3  11  10        114.26        105.85        16.63 o
   4  11  10         24.22         25.27        18.37 o
   5  11  10        100.20         81.81        19.01 o
   6  11  10         10.89         18.15         7.12 o
   7  11  10        112.58        125.50        15.30 o
   8  11  10        580.99        624.87        29.05 o
   9  11  10          0.01         -0.12         6.30 o
  10  11  10        208.90        258.12        22.37 o
  11  11  10         18.35         35.32        11.10 o
  -1  12  10          0.07          6.58         7.04 o
   0  12  10         17.93          5.76         7.14 o
   1  12  10         55.38        100.17        23.89 o
   2  12  10         34.48         36.48        10.68 o
   3  12  10         69.45         53.29        12.21 o
   4  12  10         34.37         54.59        12.00 o
   5  12  10         42.53         40.71        13.61 o
   6  12  10         27.81         31.08        13.61 o
   7  12  10         15.39         10.27         6.85 o
   8  12  10         14.00         15.27        14.96 o
   9  12  10         45.90         25.30        15.15 o
  10  12  10          4.12          1.61         7.45 o
  11  12  10          0.67          3.34        11.82 o
   0  13  10         38.76         43.78        12.14 o
   1  13  10         13.84          5.42         9.24 o
   2  13  10          7.78         41.61        21.58 o
   3  13  10         33.50         49.01        12.59 o
   4  13  10         35.68         62.25        12.00 o
   5  13  10          1.70         14.64        10.79 o
   6  13  10          0.29         -2.95         6.81 o
   7  13  10         11.30         22.35        13.74 o
   8  13  10          1.16         -3.14         7.22 o
   9  13  10          0.38         -6.52         6.52 o
  10  13  10          5.39          0.29         8.24 o
   2  14  10         26.52         27.69        10.71 o
   3  14  10          4.94          8.94         8.07 o
   4  14  10         73.07         89.93        16.20 o
   5  14  10          6.35          7.83        10.66 o
   6  14  10         36.66         25.43        13.87 o
   7  14  10         22.08         29.28        14.51 o
   8  14  10          0.39         -7.58         7.58 o
   9  14  10         23.64         32.36        15.15 o
  -4 -12  11          3.92         10.37        12.52 o
  -3 -12  11          0.90         -1.50         6.76 o
  -2 -12  11          6.28         -4.02         7.82 o
  -1 -12  11         32.63         38.58        14.58 o
  -6 -11  11         35.79         91.06        21.32 o
  -5 -11  11        130.39        130.82        22.86 o
  -4 -11  11         11.77         24.31         9.53 o
  -3 -11  11        182.44        180.03        21.48 o
  -2 -11  11         30.67         30.40         9.72 o
  -1 -11  11          6.71         -0.46         7.17 o
   0 -11  11         54.25         61.34        13.56 o
   1 -11  11        108.98        119.51        18.38 o
   2 -11  11         77.86         99.10        18.43 o
  -7 -10  11          0.45         -1.06        12.71 o
  -6 -10  11          0.00         14.37        13.23 o
  -5 -10  11          0.43          8.45        13.16 o
  -4 -10  11          6.04          7.58         6.90 o
  -3 -10  11          4.94          1.91         6.82 o
  -2 -10  11         27.21         28.95         9.98 o
  -1 -10  11        163.80        168.49        41.10 o
   0 -10  11          4.24          4.80         7.73 o
   1 -10  11          6.03         -6.67         7.26 o
   2 -10  11          4.84         14.80         9.52 o
   3 -10  11          2.48         -5.84         5.84 o
  -8  -9  11         14.23         30.91         9.40 o
  -7  -9  11         29.44         50.18        11.44 o
  -6  -9  11          0.96         10.40        10.21 o
  -5  -9  11         57.38         63.81        12.62 o
  -4  -9  11         22.71         11.96         9.25 o
  -3  -9  11          0.10         -7.29        10.85 o
  -2  -9  11          2.30          3.41         8.73 o
  -1  -9  11          6.21          0.27         6.68 o
   0  -9  11          0.32         -1.11         5.91 o
   1  -9  11          0.01          8.45         7.71 o
   2  -9  11        137.27        135.38        19.11 o
   3  -9  11          4.00          4.00        15.09 o
   4  -9  11         12.47         21.20         9.16 o
  -8  -8  11          0.11         11.43        13.87 o
  -7  -8  11          0.29          3.23         6.43 o
  -6  -8  11          0.16          5.77         5.92 o
  -5  -8  11         15.37         14.67        16.76 o
  -4  -8  11          8.95         14.21        10.85 o
  -3  -8  11          0.05          4.59         5.77 o
  -2  -8  11         61.47         59.49        11.70 o
  -1  -8  11          0.94         -2.53         5.26 o
   0  -8  11          4.73         -1.14         5.60 o
   1  -8  11          8.72         10.04         7.89 o
   2  -8  11          2.30         -4.32         6.38 o
   3  -8  11        186.68        196.77        21.93 o
   4  -8  11        102.53        108.17        17.16 o
   5  -8  11         96.96        125.02        18.46 o
  -8  -7  11          0.02         24.40        14.90 o
  -7  -7  11         48.66         55.67        11.48 o
  -6  -7  11         32.45         12.53         7.42 o
  -5  -7  11         58.91         88.75        19.26 o
  -4  -7  11          0.25         -2.01         5.02 o
  -3  -7  11        129.19        127.47        15.74 o
  -2  -7  11         25.06         30.35         8.10 o
  -1  -7  11         52.51         41.78        10.19 o
   0  -7  11         80.86         66.79        12.24 o
   1  -7  11          7.48          8.35         9.63 o
   2  -7  11         38.54         37.15        10.11 o
   3  -7  11         88.65        102.69        20.29 o
   4  -7  11        219.80        201.42        21.65 o
   5  -7  11         87.78         99.19        16.38 o
   6  -7  11         92.82         99.21        16.24 o
  -9  -6  11         20.09         23.37        17.21 o
  -8  -6  11          0.48        -10.27        11.04 o
  -7  -6  11          9.52         28.25        14.38 o
  -6  -6  11         83.06         66.32        11.72 o
  -5  -6  11         58.64         52.45        10.12 o
  -4  -6  11        173.38        175.32        16.00 o
  -3  -6  11          0.08          2.43         7.13 o
  -2  -6  11          2.16          1.20         5.21 o
  -1  -6  11         34.82         41.16        10.66 o
   0  -6  11         14.56          9.25         6.40 o
   1  -6  11         17.04         14.56         7.03 o
   2  -6  11         13.03          9.10         6.86 o
   3  -6  11          7.02          9.07         7.50 o
   4  -6  11        168.81        151.17        18.47 o
   5  -6  11        142.96        152.34        18.89 o
   6  -6  11         56.58         77.52        14.55 o
   7  -6  11         64.93         83.29        15.27 o
  -9  -5  11          9.34         22.79        10.08 o
  -8  -5  11          0.15         14.24         8.63 o
  -7  -5  11          0.14         -5.89         6.03 o
  -6  -5  11         58.39         51.26         8.08 o
  -5  -5  11          4.15          2.28         5.51 o
  -4  -5  11          7.84         15.25         6.49 o
  -3  -5  11          0.42          2.20         5.24 o
  -2  -5  11         22.11         29.62         7.93 o
  -1  -5  11         81.91         76.12        12.02 o
   0  -5  11         56.61         29.30         9.31 o
   1  -5  11          0.43          5.43         5.54 o
   2  -5  11          0.47          9.57         5.95 o
   3  -5  11          0.02         10.04         6.76 o
   4  -5  11        121.30        136.13        18.49 o
   5  -5  11        264.56        275.72        20.75 o
   6  -5  11        122.98        122.40        16.71 o
   7  -5  11         31.32         21.62        15.99 o
   8  -5  11         13.12         16.18        14.00 o
  -9  -4  11         10.49         14.18         8.99 o
  -8  -4  11          7.90          4.96         7.85 o
  -7  -4  11          4.24          9.40         8.17 o
  -6  -4  11          1.86         13.31         7.54 o
  -5  -4  11          0.00          3.76         5.29 o
  -4  -4  11         41.78         28.76         6.11 o
  -3  -4  11        429.13        458.23        16.38 o
  -2  -4  11          0.34          9.76         5.83 o
  -1  -4  11        120.06        137.33        15.22 o
   0  -4  11        552.80        521.09        28.38 o
   1  -4  11          0.68         -4.10         4.10 o
   2  -4  11          0.23         -3.87         3.87 o
   3  -4  11         32.87         31.62         8.73 o
   4  -4  11         13.40         14.58         7.83 o
   5  -4  11         21.78         15.15         7.80 o
   6  -4  11        136.34        141.29        28.32 o
   7  -4  11          2.72          2.76        10.02 o
   8  -4  11          1.38         12.33        13.49 o
   9  -4  11          8.05         25.17        16.18 o
  -9  -3  11          7.83         18.01        10.37 o
  -8  -3  11          5.47          2.71         8.35 o
  -7  -3  11          1.17         16.90        14.90 o
  -6  -3  11          7.52         12.80         7.40 o
  -5  -3  11          0.12          5.21        10.34 o
  -4  -3  11        225.69        195.21        11.41 o
  -3  -3  11          7.61         14.14         4.53 o
  -2  -3  11        292.68        298.78        12.90 o
  -1  -3  11         17.32         10.39         5.83 o
   0  -3  11        251.15        258.00        12.29 o
   1  -3  11        381.24        350.97        19.56 o
   2  -3  11        115.34        104.89        13.53 o
   3  -3  11        445.47        416.76        22.32 o
   4  -3  11         74.07         56.26        10.73 o
   5  -3  11        578.21        519.62        26.39 o
   6  -3  11         14.51         16.43         7.57 o
   7  -3  11          8.65          4.46         7.08 o
   8  -3  11         59.48         68.20        20.55 o
   9  -3  11         32.29         38.01        17.08 o
  -9  -2  11         74.86        101.87        18.43 o
  -8  -2  11          0.46         -6.21         7.35 o
  -7  -2  11          0.72         -3.37         6.41 o
  -6  -2  11         47.66         32.99         9.96 o
  -5  -2  11          9.85         13.11        15.03 o
  -4  -2  11        422.69        393.64        28.64 o
  -3  -2  11        694.78        576.50        18.34 o
  -2  -2  11        123.23        137.42        15.92 o
  -1  -2  11          8.18         13.06         5.48 o
   0  -2  11        406.89        397.09        14.29 o
   1  -2  11       1138.63       1075.95        23.61 o
   2  -2  11        490.34        479.29        15.26 o
   3  -2  11          0.96         -3.81         3.81 o
   4  -2  11         17.08         17.28         5.83 o
   5  -2  11        450.18        416.33        22.34 o
   6  -2  11         13.06          8.98         6.82 o
   7  -2  11         20.17         21.69         7.99 o
   8  -2  11         17.78         54.45        18.11 o
   9  -2  11          1.82         18.37        13.36 o
  10  -2  11          4.00         16.31        14.77 o
  -9  -1  11         11.42         23.30        12.15 o
  -8  -1  11          8.65         11.44        23.63 o
  -7  -1  11         98.76        108.75        16.39 o
  -6  -1  11         11.02         20.74         8.35 o
  -5  -1  11          1.43         -4.15         6.55 o
  -4  -1  11          0.67          0.93         5.31 o
  -3  -1  11        204.60        213.81        11.64 o
  -2  -1  11         50.57         49.41         6.83 o
  -1  -1  11        196.25        227.79        17.76 o
   0  -1  11         54.50         81.57        15.56 o
   1  -1  11          0.23          1.56         4.41 o
   2  -1  11          1.14          9.63         7.48 o
   3  -1  11        132.55        123.13         8.74 o
   4  -1  11         97.10         99.13         8.19 o
   5  -1  11          3.23         10.88         5.84 o
   6  -1  11        113.89        108.22        10.29 o
   7  -1  11         41.14         36.23         7.17 o
   8  -1  11         31.03         34.29        15.03 o
   9  -1  11         15.97         24.02        14.51 o
  10  -1  11          2.11         14.77        12.46 o
  -8   0  11         24.41         62.83        13.74 o
  -7   0  11         40.36         41.66        18.75 o
  -6   0  11         24.76         34.80        10.12 o
  -5   0  11          5.55         10.57         7.24 o
  -4   0  11        663.20        560.48        27.03 o
  -3   0  11         66.86         88.61        12.99 o
  -2   0  11        360.47        365.40        13.83 o
  -1   0  11         78.42         73.49         7.62 o
   0   0  11       1156.18       1053.91        23.50 o
   1   0  11         35.65         33.53         5.12 o
   2   0  11        482.86        450.82        19.37 o
   3   0  11         14.16         17.84         3.97 o
   4   0  11         44.93         66.43         7.52 o
   5   0  11         54.75         66.21         7.90 o
   6   0  11        216.78        219.48        12.32 o
   7   0  11          6.80          1.65         5.24 o
   8   0  11         24.11         39.42         9.65 o
   9   0  11         20.96          3.39        26.52 o
  10   0  11         22.95         -3.08        11.56 o
  11   0  11          1.69         54.33        18.24 o
  -8   1  11          3.30         29.52        11.25 o
  -7   1  11          1.62         -0.46         7.18 o
  -6   1  11         40.54         25.40         9.72 o
  -5   1  11        125.02        135.94        17.68 o
  -4   1  11          1.22          3.76         9.18 o
  -3   1  11        305.87        244.57        17.90 o
  -2   1  11          6.25          5.93         4.62 o
  -1   1  11          0.99          2.14         3.31 o
   0   1  11        292.14        251.15        11.32 o
   1   1  11       1248.15       1190.95        24.84 o
   2   1  11        689.56        668.80        18.49 o
   3   1  11         71.34         64.69         7.52 o
   4   1  11         83.89         83.19         8.26 o
   5   1  11       1626.54       1495.43        29.89 o
   6   1  11          0.29         -1.78         3.43 o
   7   1  11          3.05          6.19         5.71 o
   8   1  11        109.33        122.28        15.24 o
   9   1  11        172.33        167.00        18.51 o
  10   1  11          7.56         16.89         8.99 o
  11   1  11          8.47         14.37        21.70 o
  -8   2  11          9.76         12.51        11.24 o
  -7   2  11          0.28         -4.56        10.60 o
  -6   2  11          0.46          2.27         6.65 o
  -5   2  11         41.27         45.81        11.08 o
  -4   2  11        102.37         95.08        15.54 o
  -3   2  11         10.47         -4.66         5.14 o
  -2   2  11        164.69        129.57        14.94 o
  -1   2  11         79.83         67.13        12.78 o
   0   2  11       1013.30        932.21        21.18 o
   1   2  11        791.23        672.96        18.50 o
   2   2  11       1405.65       1325.14        26.46 o
   3   2  11         11.67         18.62         4.56 o
   4   2  11        372.06        346.76        15.98 o
   5   2  11          4.87          7.74         3.93 o
   6   2  11        208.20        203.95        11.24 o
   7   2  11        126.88         98.00        13.61 o
   8   2  11         52.86         54.09        10.57 o
   9   2  11         16.56         22.68         8.41 o
  10   2  11         93.93        107.67        15.61 o
  11   2  11         22.57         27.99         9.53 o
  -7   3  11         29.60         25.76        10.70 o
  -6   3  11          2.53         14.78        11.37 o
  -5   3  11         22.83         37.37        10.40 o
  -4   3  11        198.97        218.00        23.44 o
  -3   3  11         28.58         30.91        19.71 o
  -2   3  11         24.07         32.11         8.26 o
  -1   3  11          7.73         16.51         5.94 o
   0   3  11        146.33        153.58        13.99 o
   1   3  11        308.08        263.64        11.54 o
   2   3  11        343.98        326.65        13.03 o
   3   3  11       1131.54        993.10        23.43 o
   4   3  11        735.71        691.71        19.86 o
   5   3  11        632.89        572.10        22.70 o
   6   3  11         28.22         40.34         8.67 o
   7   3  11        318.38        261.07        17.27 o
   8   3  11          1.83         -0.64         4.99 o
   9   3  11          7.30         18.61         8.18 o
  10   3  11          2.72         -6.10         6.10 o
  11   3  11          0.59         29.76         9.28 o
  -7   4  11         26.28          0.92         9.31 o
  -6   4  11          0.70         17.37         8.94 o
  -5   4  11        150.08        162.76        21.03 o
  -4   4  11         93.75         90.87        14.95 o
  -3   4  11          4.86         15.71         6.69 o
  -2   4  11          9.88         22.59         7.22 o
  -1   4  11        132.40        146.72        16.34 o
   0   4  11        101.21         90.89        12.42 o
   1   4  11        284.16        242.64        10.83 o
   2   4  11        162.57        160.87         9.34 o
   3   4  11        204.27        201.88        10.86 o
   4   4  11         28.39         29.40         5.52 o
   5   4  11        443.34        428.00        15.89 o
   6   4  11          9.22          3.69         4.81 o
   7   4  11         74.16         73.49        11.69 o
   8   4  11         29.01         19.93         8.22 o
   9   4  11          3.79          5.70         6.70 o
  10   4  11         65.02         62.92        18.49 o
  11   4  11         10.57          9.74         7.85 o
  12   4  11          4.17          9.50        14.00 o
  -6   5  11         24.78         37.00        12.63 o
  -5   5  11          1.03         -6.04         6.04 o
  -4   5  11          0.21          0.79         6.41 o
  -3   5  11          0.03          9.54         8.80 o
  -2   5  11          5.12          2.75         5.65 o
  -1   5  11         87.00         86.29        12.88 o
   0   5  11         81.45        104.13        13.49 o
   1   5  11         10.21         -0.08         4.05 o
   2   5  11        301.10        283.75        12.18 o
   3   5  11         19.30         19.36         4.89 o
   4   5  11         16.38         17.23         4.89 o
   5   5  11         14.67         24.26         7.81 o
   6   5  11         59.84         54.84        13.68 o
   7   5  11         24.18         23.70         7.51 o
   8   5  11         67.27         55.44        10.71 o
   9   5  11         33.98         45.75        10.21 o
  10   5  11         29.72         30.22         9.14 o
  11   5  11          0.00          8.51        19.59 o
  12   5  11         13.22          5.31         8.24 o
  -6   6  11          2.10         21.90        11.08 o
  -5   6  11         83.13         80.54        16.76 o
  -4   6  11         20.77         17.79        11.62 o
  -3   6  11         25.39         31.88        10.05 o
  -2   6  11         81.62         95.93        14.93 o
  -1   6  11        202.48        217.65        17.79 o
   0   6  11        128.42        101.59        14.04 o
   1   6  11          0.13          1.56         5.78 o
   2   6  11        367.50        329.47        18.98 o
   3   6  11          0.48          3.79         3.66 o
   4   6  11        276.96        253.80        12.44 o
   5   6  11          9.87          8.89         5.18 o
   6   6  11          4.63          5.44         5.39 o
   7   6  11          0.65          2.66         7.38 o
   8   6  11         47.39         46.99        13.61 o
   9   6  11          4.35          1.80         5.89 o
  10   6  11          3.06          6.75        15.54 o
  11   6  11          3.67          4.79         6.85 o
  12   6  11          1.66         -1.86        10.27 o
  -5   7  11         17.72         27.15        11.29 o
  -4   7  11        115.28        117.94        29.60 o
  -3   7  11          0.02         10.19         8.60 o
  -2   7  11         47.16         55.90        18.49 o
  -1   7  11          0.77         22.60        11.94 o
   0   7  11        210.66        217.27        18.77 o
   1   7  11        167.74        151.50        21.96 o
   2   7  11          1.98          7.21        12.46 o
   3   7  11        270.79        236.06        17.34 o
   4   7  11          9.97          5.42         9.36 o
   5   7  11          3.73         16.96        14.65 o
   6   7  11          2.31          2.79         5.40 o
   7   7  11          4.71         10.19         5.85 o
   8   7  11         14.66         12.52         6.55 o
   9   7  11          0.12         -4.94         4.94 o
  10   7  11         45.18         46.44        10.85 o
  11   7  11          4.32         11.06         8.12 o
  12   7  11         16.44         13.97         9.41 o
  -5   8  11        209.26        214.99        26.83 o
  -4   8  11          1.58         -5.76        12.26 o
  -3   8  11          7.40         15.49         9.01 o
  -2   8  11         55.74         71.22        13.23 o
  -1   8  11          0.72          7.24         7.25 o
   0   8  11         27.88         24.50         8.82 o
   1   8  11         29.60         30.74         8.79 o
   2   8  11          7.60         10.41         6.71 o
   3   8  11        131.05        124.38        15.37 o
   4   8  11          0.04         -3.63         3.63 o
   5   8  11         29.81         31.33         6.51 o
   6   8  11         47.67         50.32         9.46 o
   7   8  11         26.10         27.28         8.04 o
   8   8  11          0.10          0.46         6.74 o
   9   8  11          5.72          4.58         6.08 o
  10   8  11          4.21          2.44         6.08 o
  11   8  11          5.16          8.27         8.12 o
  12   8  11         86.26         93.37        23.63 o
  -4   9  11         91.90         78.67        17.34 o
  -3   9  11          0.26         15.41        13.10 o
  -2   9  11          9.70         11.15        11.75 o
  -1   9  11        190.48        162.17        19.98 o
   0   9  11         30.17         52.40        17.72 o
   1   9  11          0.04          0.63         5.17 o
   2   9  11         16.68         16.52         7.19 o
   3   9  11         29.87         47.33        10.03 o
   4   9  11        235.11        246.88        17.75 o
   5   9  11         19.02         16.55         5.47 o
   6   9  11         30.34         16.85         7.96 o
   7   9  11         63.58         51.70        10.67 o
   8   9  11         31.29         25.91         8.73 o
   9   9  11         75.95         70.65        12.78 o
  10   9  11         27.82         37.09        10.17 o
  11   9  11          2.01         -1.77         7.31 o
  -3  10  11         25.22         20.55        10.94 o
  -2  10  11         34.31         50.29        12.67 o
  -1  10  11        205.76        182.13        21.94 o
   0  10  11          0.11         -0.44         5.93 o
   1  10  11          2.57         16.19         8.14 o
   2  10  11         47.15         62.08        15.48 o
   3  10  11         13.71          0.67         5.71 o
   4  10  11         33.84         47.52        16.44 o
   5  10  11         29.90         31.08        12.84 o
   6  10  11         17.05         16.21         6.77 o
   7  10  11          1.32          0.00         9.05 o
   8  10  11         95.89         93.54        14.64 o
   9  10  11         14.11         15.86         8.06 o
  10  10  11          8.93         26.63         9.56 o
  11  10  11         30.45         17.15        17.08 o
  -2  11  11         91.13         81.42        17.21 o
  -1  11  11          9.96         27.10        10.19 o
   0  11  11        339.36        357.41        26.38 o
   1  11  11          4.27         -0.96         6.91 o
   2  11  11          1.72          9.63        13.74 o
   3  11  11          4.35          4.63         7.07 o
   4  11  11         64.50         79.53        14.13 o
   5  11  11        105.52        110.19        21.96 o
   6  11  11          0.03         -5.39         5.39 o
   7  11  11         13.67          8.23         6.94 o
   8  11  11        127.95        117.00        15.82 o
   9  11  11          6.78         15.86         8.93 o
  10  11  11          7.69         12.65         8.54 o
  11  11  11         37.86         59.59        18.24 o
  -1  12  11        118.34        150.01        35.32 o
   0  12  11         48.13         56.24        13.89 o
   1  12  11        173.41        176.64        21.59 o
   2  12  11          0.28         -6.94         6.94 o
   3  12  11         10.20         10.53         8.67 o
   4  12  11          0.03         -0.01         6.64 o
   5  12  11          0.94         12.97        10.15 o
   6  12  11          1.42         -1.41         9.63 o
   7  12  11          3.84         13.23        10.53 o
   8  12  11         27.34         33.24        10.12 o
   9  12  11        184.76        227.12        22.69 o
  10  12  11          0.01          5.38         7.86 o
   1  13  11          0.64          4.05         9.02 o
   2  13  11          0.07          3.77         8.60 o
   3  13  11         18.14         15.53        15.86 o
   4  13  11        136.68        165.70        20.91 o
   5  13  11          4.03         18.49        12.07 o
   6  13  11         53.34         36.22        14.77 o
   7  13  11          1.62          1.80         8.60 o
   8  13  11          9.20         14.13        13.10 o
   9  13  11         55.39         56.59        12.74 o
   3  14  11          0.84          8.60         9.19 o
   4  14  11          7.04         26.33        12.59 o
   5  14  11          2.05         -0.90         8.73 o
   6  14  11         36.50         43.79        17.21 o
   7  14  11          1.87         27.87        13.74 o
  -4 -11  12         84.13         85.29        15.39 o
  -3 -11  12          1.15         -6.42         6.42 o
  -2 -11  12          2.57          6.09         8.93 o
  -1 -11  12          0.21         10.94        13.49 o
   0 -11  12         13.13          9.87         9.21 o
  -6 -10  12         70.84         95.52        21.38 o
  -5 -10  12          5.77         20.86        17.53 o
  -4 -10  12         58.45         37.56        10.71 o
  -3 -10  12         53.73         58.02        19.65 o
  -2 -10  12        125.69        119.95        17.38 o
  -1 -10  12        110.13         95.29        16.78 o
   0 -10  12         34.99         34.17        10.76 o
   1 -10  12         90.68         99.17        17.77 o
   2 -10  12         73.14         86.96        16.20 o
  -7  -9  12         59.82         64.68        13.31 o
  -6  -9  12         20.98         29.78        16.50 o
  -5  -9  12         19.28         28.89        10.66 o
  -4  -9  12         35.95         39.70        11.09 o
  -3  -9  12          6.44         12.84         8.86 o
  -2  -9  12         10.32          5.57         7.92 o
  -1  -9  12          1.81          6.07         6.86 o
   0  -9  12          1.37          7.51         7.03 o
   1  -9  12         11.91          4.50         7.26 o
   2  -9  12         19.76          7.59        13.16 o
   3  -9  12         28.43         24.61        11.28 o
   4  -9  12         27.97         49.94        13.84 o
  -7  -8  12        173.79        197.89        29.92 o
  -6  -8  12          1.55          8.15         7.31 o
  -5  -8  12        143.39        133.80        17.14 o
  -4  -8  12         84.10        100.78        14.84 o
  -3  -8  12        130.30        137.52        17.46 o
  -2  -8  12         99.73        104.81        15.20 o
  -1  -8  12          7.03          2.09         6.65 o
   0  -8  12        100.83         92.66        15.03 o
   1  -8  12        124.05        126.51        17.52 o
   2  -8  12          1.55          8.05        11.88 o
   3  -8  12          2.11         -4.90         7.26 o
   4  -8  12          1.41         12.94        17.40 o
   5  -8  12        156.31        186.59        22.81 o
  -8  -7  12        274.77        334.69        47.90 o
  -7  -7  12          1.44         17.59        12.33 o
  -6  -7  12        147.98        173.45        18.64 o
  -5  -7  12          9.51         14.71        16.31 o
  -4  -7  12        275.64        294.40        20.60 o
  -3  -7  12         32.33         47.53        10.61 o
  -2  -7  12         77.86         71.84        13.08 o
  -1  -7  12          0.30         -1.08         7.38 o
   0  -7  12         67.78         73.73        14.19 o
   1  -7  12         46.82         29.73         9.94 o
   2  -7  12         87.95         96.27        15.19 o
   3  -7  12         47.76         55.21        13.87 o
   4  -7  12         70.10         84.09        15.39 o
   5  -7  12         83.66         95.91        16.44 o
   6  -7  12         18.63         90.41        22.60 o
  -8  -6  12         27.32         39.56        19.01 o
  -6  -6  12          0.19         -0.51         9.25 o
  -5  -6  12        162.53        174.20        18.14 o
  -4  -6  12         13.75         28.44        12.71 o
  -3  -6  12        298.24        299.57        19.86 o
  -2  -6  12          0.93          5.77         6.87 o
  -1  -6  12          2.58         10.37         6.40 o
   0  -6  12         29.42         23.53         8.55 o
   1  -6  12         13.87         11.11         6.98 o
   2  -6  12         19.76         11.00         6.71 o
   3  -6  12          0.55         -3.15         9.63 o
   4  -6  12        138.16        136.79        18.32 o
   5  -6  12         50.61         48.58        12.53 o
   6  -6  12         60.30         55.51        12.87 o
   7  -6  12          3.98          8.70         9.02 o
  -8  -5  12          2.12         14.64        14.90 o
  -7  -5  12        201.54        204.72        35.83 o
  -6  -5  12          0.00          5.39        10.66 o
  -5  -5  12          1.72          4.09         5.36 o
  -4  -5  12          2.80         11.29         6.60 o
  -3  -5  12          0.22         -5.21         7.45 o
  -2  -5  12         20.17         15.37         7.13 o
  -1  -5  12         24.05         25.25         8.10 o
   0  -5  12        101.45         98.46        13.89 o
   1  -5  12         29.38          8.01        15.80 o
   2  -5  12         21.74         22.92         8.56 o
   3  -5  12         21.48         15.52        15.99 o
   4  -5  12         56.10         56.49        11.77 o
   5  -5  12        118.97        143.50        20.55 o
   6  -5  12         14.86         22.99        10.03 o
   7  -5  12         30.56         42.19        12.06 o
  -8  -4  12         56.26         81.00        15.33 o
  -7  -4  12        198.65        203.08        22.54 o
  -6  -4  12          0.16         -0.37         7.25 o
  -5  -4  12          3.54         11.51         7.90 o
  -4  -4  12         13.21         24.06        11.82 o
  -3  -4  12         61.40         49.27         9.35 o
  -2  -4  12        170.69        204.42        17.07 o
  -1  -4  12        101.67         92.49        16.12 o
   0  -4  12          4.96          5.33         5.83 o
   1  -4  12          0.01          1.09         5.62 o
   2  -4  12        153.23        137.48        16.75 o
   3  -4  12          6.45         -2.78         4.68 o
   4  -4  12         28.27         25.14        11.62 o
   5  -4  12        166.35        172.26        19.67 o
   6  -4  12          0.25         -2.35         6.31 o
   7  -4  12         32.65         23.88        22.60 o
   8  -4  12          0.87         -1.54        10.66 o
  -8  -3  12        107.39        102.88        17.61 o
  -7  -3  12         14.08         28.33        14.32 o
  -6  -3  12         12.34         13.37         7.86 o
  -5  -3  12         39.61         50.63        13.04 o
  -4  -3  12         69.70         73.61        12.05 o
  -3  -3  12         23.80         16.96         5.18 o
  -2  -3  12        516.93        503.39        19.30 o
  -1  -3  12        342.41        322.29        19.52 o
   0  -3  12          3.02          0.65         6.68 o
   1  -3  12          0.10         -3.71         4.45 o
   2  -3  12         26.51         29.64        12.59 o
   3  -3  12          1.68          4.43        10.15 o
   4  -3  12          2.08         14.68         7.33 o
   5  -3  12         93.97        102.01        14.82 o
   6  -3  12          8.94          1.66         5.92 o
   7  -3  12          6.31          1.54        10.40 o
   8  -3  12         11.22          9.63        12.59 o
   9  -3  12          0.80          1.80        11.30 o
  -8  -2  12          9.22          1.69         8.85 o
  -7  -2  12        146.19        157.86        20.72 o
  -6  -2  12          5.22         -3.72         9.05 o
  -5  -2  12          1.57          6.40         6.42 o
  -4  -2  12          3.20          0.80         6.00 o
  -3  -2  12        176.70        214.61        12.39 o
  -2  -2  12         22.02         28.22         7.55 o
  -1  -2  12        123.55        138.69         9.87 o
   0  -2  12          0.12         -5.65         5.65 o
   1  -2  12         18.37         48.82         7.06 o
   2  -2  12        132.44        145.83        16.02 o
   3  -2  12        269.39        271.46        18.39 o
   4  -2  12         89.71        102.34        14.05 o
   5  -2  12         38.92         36.78         9.57 o
   6  -2  12         40.42         31.45         9.85 o
   7  -2  12         15.83         -6.68         9.63 o
   8  -2  12          3.34          9.63        11.04 o
   9  -2  12          6.99         28.77        15.67 o
  -8  -1  12         50.17         82.42        15.98 o
  -7  -1  12        262.11        301.99        23.43 o
  -6  -1  12         81.26         83.73        14.45 o
  -5  -1  12         32.18         27.74        10.08 o
  -4  -1  12          0.96         -3.87         4.86 o
  -3  -1  12         78.17         71.66        21.19 o
  -2  -1  12        157.69        172.73        10.88 o
  -1  -1  12          0.31          0.26         3.11 o
   0  -1  12         17.30         22.99         7.39 o
   1  -1  12        175.07        170.37        11.03 o
   2  -1  12         74.36         84.81         8.52 o
   3  -1  12          0.07         -3.93         4.70 o
   4  -1  12         19.24         33.79         5.42 o
   5  -1  12         43.65         40.12         6.67 o
   6  -1  12          5.54          3.02         5.86 o
   7  -1  12         78.16         92.85        21.45 o
   8  -1  12         14.27         12.97        12.33 o
   9  -1  12         16.57         16.95        14.51 o
  10  -1  12          2.97         19.39        14.51 o
  -8   0  12         18.69         34.75        11.74 o
  -7   0  12         12.76          2.02         7.76 o
  -6   0  12        112.62        174.71        24.14 o
  -5   0  12         12.78         16.91         7.70 o
  -4   0  12          1.57         -4.48         5.72 o
  -3   0  12         13.61         19.73         7.22 o
  -2   0  12        212.59        174.74        15.63 o
  -1   0  12         42.31         42.65         6.63 o
   0   0  12         38.47         48.70         6.88 o
   1   0  12         14.78         12.13         3.97 o
   2   0  12         48.71         37.46         5.98 o
   3   0  12         90.64         77.70         8.42 o
   4   0  12         26.57         29.08         5.73 o
   5   0  12          7.08         10.18         4.42 o
   6   0  12          5.00          7.88         4.25 o
   7   0  12         16.66         13.37        11.30 o
   8   0  12          3.76          1.16        10.53 o
   9   0  12          7.12         23.50        13.87 o
  -7   1  12         31.17         36.76        12.07 o
  -6   1  12          3.77         14.03         8.21 o
  -5   1  12         39.28         31.87        13.36 o
  -4   1  12         65.66         49.22        12.01 o
  -3   1  12        298.90        266.04        18.98 o
  -2   1  12         37.67         27.21         9.18 o
  -1   1  12        117.98        124.77        14.73 o
   0   1  12        248.75        230.14        12.85 o
   1   1  12        982.00        984.40        23.48 o
   2   1  12         97.03        101.92         9.36 o
   3   1  12         24.95         23.67         5.19 o
   4   1  12         18.07          9.35         4.19 o
   5   1  12         15.44         23.02         5.57 o
   6   1  12         41.79         45.96         7.30 o
   7   1  12         20.44         26.25         8.14 o
   8   1  12          9.10         15.55         9.12 o
   9   1  12          5.01         15.58         7.32 o
  10   1  12         27.82          4.50        13.10 o
  -7   2  12          0.41         10.19        15.09 o
  -6   2  12         72.26         75.23        14.66 o
  -5   2  12          0.01          3.83         8.28 o
  -4   2  12         45.55         48.19        11.12 o
  -3   2  12         47.33         50.71        11.37 o
  -2   2  12         22.88         25.16         7.37 o
  -1   2  12        148.03        107.58        13.45 o
   0   2  12          0.00          4.21         5.01 o
   1   2  12        337.82        321.36        13.40 o
   2   2  12         11.57          7.66         6.42 o
   3   2  12        793.51        702.26        19.95 o
   4   2  12         14.76         22.66         5.19 o
   5   2  12         53.54         57.25         7.55 o
   6   2  12        139.18        144.06        10.87 o
   7   2  12          3.72          3.22         5.43 o
   8   2  12         92.58        115.53        14.86 o
   9   2  12         42.78         49.63        11.08 o
  10   2  12          5.00          3.11         8.99 o
  11   2  12         17.87         22.98        10.27 o
  -7   3  12         67.60         77.06        15.98 o
  -6   3  12          4.67          6.38         8.93 o
  -5   3  12         85.86         66.72        19.14 o
  -4   3  12         30.98         34.83         9.87 o
  -3   3  12          0.37         18.52         6.72 o
  -2   3  12          2.32          3.19         5.49 o
  -1   3  12        214.39        178.88        32.94 o
   0   3  12        371.12        318.96        20.23 o
   1   3  12        319.08        324.11        13.18 o
   2   3  12          0.41          3.72         3.75 o
   3   3  12         31.76         40.56         6.60 o
   4   3  12         10.22          8.26         4.21 o
   5   3  12        106.04        108.63        10.31 o
   6   3  12        162.65        177.60        15.06 o
   7   3  12        141.43        130.37        15.14 o
   8   3  12          1.54         -0.35         5.81 o
   9   3  12          0.43          2.31         6.58 o
  10   3  12          3.08          4.31        10.53 o
  11   3  12          0.40         -5.08         7.51 o
  -6   4  12          7.38         -6.36        13.61 o
  -5   4  12         43.21         28.90         9.28 o
  -4   4  12         85.33         72.65        14.32 o
  -3   4  12         24.15         37.67         9.78 o
  -2   4  12         54.48         73.39        17.92 o
  -1   4  12         89.71         90.86        13.52 o
   0   4  12         58.55         50.57         9.84 o
   1   4  12        288.78        244.58        16.60 o
   2   4  12         38.45         41.40         6.27 o
   3   4  12         96.36         89.15         9.13 o
   4   4  12         19.83         17.70         4.90 o
   5   4  12         65.96         76.81         8.34 o
   6   4  12          2.07          2.84         7.51 o
   7   4  12         40.24         40.14         9.70 o
   8   4  12         73.34         90.81        13.38 o
   9   4  12         17.46         10.05         7.53 o
  10   4  12          0.13         16.12         7.93 o
  11   4  12         10.50         17.55         9.35 o
  -6   5  12          0.34         14.90        15.93 o
  -5   5  12         30.44         28.52        10.53 o
  -4   5  12          5.70         -5.58         5.58 o
  -3   5  12          0.05          2.42         6.12 o
  -2   5  12         96.20        114.79        15.67 o
  -1   5  12          5.40          2.33         6.49 o
   0   5  12         42.77         33.01         8.52 o
   1   5  12          0.17          8.70         5.46 o
   2   5  12         37.26         33.04         8.04 o
   3   5  12          1.07         -0.84         3.31 o
   4   5  12          4.44         10.38         5.68 o
   5   5  12         73.29         69.51         8.33 o
   6   5  12         23.73         20.29         6.95 o
   7   5  12          4.80          1.26         6.94 o
   8   5  12          2.43          5.34         5.80 o
   9   5  12          8.31          4.81         7.45 o
  10   5  12         18.12         22.01         8.79 o
  11   5  12         45.43         49.70        15.41 o
  -5   6  12         23.97          5.17         8.31 o
  -4   6  12          2.04         -3.11        10.85 o
  -3   6  12         32.46         52.79        13.81 o
  -2   6  12          0.72          0.12         6.16 o
  -1   6  12         12.15          5.37         9.82 o
   0   6  12        392.26        389.90        22.91 o
   1   6  12         63.60         64.21        11.11 o
   2   6  12          4.15          6.55         7.58 o
   3   6  12        392.16        374.19        20.38 o
   4   6  12         37.43         37.08         6.33 o
   5   6  12        133.95        131.84        12.33 o
   6   6  12         58.06         63.90        16.63 o
   7   6  12         18.21         32.42         9.89 o
   8   6  12          0.02          2.80         8.48 o
   9   6  12          1.15         -2.64         5.63 o
  10   6  12          2.00         -4.15         6.02 o
  11   6  12          0.57         -4.83         7.03 o
  -5   7  12         20.40         21.31        10.86 o
  -4   7  12          4.15          7.05         9.70 o
  -3   7  12          1.67         13.76        16.31 o
  -2   7  12          2.11         -0.93         6.21 o
  -1   7  12        124.28        120.98        16.70 o
   0   7  12         49.45         41.23        10.31 o
   1   7  12         10.73         18.50         7.32 o
   2   7  12         17.11         13.23         6.67 o
   3   7  12          0.37          7.52         5.86 o
   4   7  12         18.91         26.25         5.97 o
   5   7  12          2.60          1.42         4.02 o
   6   7  12          6.26         16.27         6.67 o
   7   7  12        157.80        180.09        17.80 o
   8   7  12         14.39         18.85         7.26 o
   9   7  12         28.21         34.25         9.98 o
  10   7  12         39.93         31.44        13.36 o
  11   7  12          0.00         -1.60         7.99 o
  -4   8  12         48.41         56.74        14.35 o
  -3   8  12         43.94         41.73        22.22 o
  -2   8  12         13.51         15.96         8.42 o
  -1   8  12         78.41         82.04        14.66 o
   0   8  12        115.08         89.58        14.72 o
   1   8  12          3.31          8.12         6.98 o
   2   8  12         20.70         28.94         8.43 o
   3   8  12         10.88         26.35         7.68 o
   4   8  12          3.31         10.50        16.12 o
   5   8  12          4.73          8.13         4.95 o
   6   8  12         20.48         16.95         7.10 o
   7   8  12          6.36          4.11         8.60 o
   8   8  12          1.57          0.47         5.83 o
   9   8  12         17.77         16.68         7.86 o
  10   8  12          3.05          7.56        19.07 o
  11   8  12         10.05          7.74         8.24 o
  -3   9  12          5.61          9.17         9.08 o
  -2   9  12          4.37         21.32        10.79 o
  -1   9  12         23.34         23.46        13.68 o
   0   9  12        121.45        112.26        16.75 o
   1   9  12         12.42          9.63        11.37 o
   2   9  12         25.97         31.81         9.04 o
   3   9  12          1.62         -3.96        12.46 o
   4   9  12         46.01         90.16        18.88 o
   5   9  12          0.35         -1.03         6.04 o
   6   9  12          9.49         16.40         7.25 o
   7   9  12         27.27         23.88         7.82 o
   8   9  12         71.76         88.34        13.56 o
   9   9  12          4.99         -5.15         6.42 o
  10   9  12         27.21         28.66        13.42 o
  11   9  12         11.75          5.16         7.99 o
  -2  10  12         40.59         21.30        11.76 o
  -1  10  12          1.18          4.58         8.19 o
   0  10  12        201.58        219.01        24.12 o
   1  10  12         26.86         54.95        14.90 o
   2  10  12          0.04          9.07         7.50 o
   3  10  12         46.90         32.01         9.69 o
   4  10  12        127.68        147.76        41.48 o
   5  10  12         30.85         53.81        15.41 o
   6  10  12          0.66         10.02         8.86 o
   7  10  12         15.25         17.26         7.44 o
   8  10  12         75.36         75.27        12.97 o
   9  10  12        281.01        257.76        20.05 o
  10  10  12         59.99         69.85        13.05 o
  -1  11  12          7.09          2.78         7.47 o
   0  11  12          5.14          5.01        18.94 o
   1  11  12         71.34         74.45        20.36 o
   2  11  12          0.27         -0.33         9.31 o
   3  11  12         28.72         53.44        14.96 o
   4  11  12          6.47         17.73        17.85 o
   5  11  12          6.64         -8.22         8.35 o
   6  11  12         28.48         40.20        14.77 o
   7  11  12          0.02         -6.42         6.42 o
   8  11  12         13.50         15.70         8.36 o
   9  11  12          2.79         -5.46        13.16 o
  10  11  12          8.39         11.42        11.75 o
   0  12  12         41.04         78.67        16.12 o
   1  12  12          2.50         -5.85         5.85 o
   2  12  12          5.28          8.15         9.44 o
   3  12  12          0.29         50.86        17.85 o
   4  12  12         23.74         28.60        10.51 o
   5  12  12         11.64         24.66        12.46 o
   6  12  12          5.52         -0.26         9.25 o
   7  12  12         63.99         72.31        19.26 o
   8  12  12         50.74         56.25        18.49 o
   9  12  12         55.93         40.55        11.10 o
   2  13  12          0.07        -10.02        10.02 o
   3  13  12          9.26         25.22        14.83 o
   4  13  12          6.03          1.16         9.50 o
   5  13  12          4.30         19.39        12.46 o
   6  13  12          0.16          5.27        10.66 o
   7  13  12         25.01         46.62        17.34 o
   8  13  12         37.26         40.84        16.82 o
  -4 -10  13        164.70        172.05        21.08 o
  -3 -10  13          0.37          8.65        11.88 o
  -2 -10  13         23.25         17.86         8.94 o
  -1 -10  13          1.16         -7.44        11.30 o
   0 -10  13         13.18          8.38         9.27 o
   1 -10  13          4.44          6.94        10.53 o
  -5  -9  13          8.77         31.21        18.24 o
  -4  -9  13         59.33         82.41        14.90 o
  -3  -9  13          3.91          5.28         7.41 o
  -2  -9  13          1.41         13.18        14.00 o
  -1  -9  13          4.86         25.58        10.16 o
   0  -9  13         18.97         19.54         9.76 o
   1  -9  13          1.47         -3.28         7.89 o
   2  -9  13         30.49         46.77        12.76 o
  -6  -8  13         17.71         23.86         8.94 o
  -5  -8  13         88.67        112.52        20.61 o
  -4  -8  13          0.02          5.39         7.65 o
  -3  -8  13          5.50          1.77         9.12 o
  -2  -8  13          1.92          7.21         7.52 o
  -1  -8  13          0.19          4.29        13.29 o
   0  -8  13         18.18          7.20         7.71 o
   1  -8  13          6.54         21.22         9.17 o
   2  -8  13          0.15         -7.19         7.19 o
   3  -8  13          5.71          1.30         7.91 o
   4  -8  13          6.32         -0.67        11.75 o
  -7  -7  13        125.16        125.48        27.36 o
  -6  -7  13         25.57         52.78        17.98 o
  -5  -7  13         62.53         67.52        12.81 o
  -4  -7  13          7.51         -2.30         6.44 o
  -3  -7  13         38.42         30.59         9.72 o
  -2  -7  13         26.51         30.75         9.56 o
  -1  -7  13          0.50          0.09         5.74 o
   0  -7  13         26.94         26.86         9.58 o
   1  -7  13         22.49         33.16        10.49 o
   2  -7  13        107.61        131.81        18.63 o
   3  -7  13          2.49         -4.91         6.53 o
   4  -7  13         86.89         98.09        16.76 o
   5  -7  13          6.04         12.67         9.35 o
  -7  -6  13         89.61        116.61        29.28 o
  -6  -6  13          6.52         14.90        11.56 o
  -5  -6  13         18.41         31.85        14.00 o
  -4  -6  13        187.99        180.13        19.11 o
  -3  -6  13          4.36          8.89        14.13 o
  -2  -6  13        194.58        190.67        20.11 o
  -1  -6  13          2.69          1.11         8.28 o
   0  -6  13         13.57         10.84         7.10 o
   1  -6  13          0.58         -6.03         6.03 o
   2  -6  13         10.10         10.14         7.77 o
   3  -6  13         41.72         35.98        11.08 o
   4  -6  13          0.86         -5.21         5.21 o
   5  -6  13         61.57         54.09        13.01 o
   6  -6  13         45.92         41.60        12.44 o
  -7  -5  13        126.61        140.37        31.85 o
  -5  -5  13         55.93         54.97        17.34 o
  -4  -5  13          1.81          1.31         5.95 o
  -3  -5  13        174.60        205.45        17.86 o
  -2  -5  13         40.90         37.11         9.99 o
  -1  -5  13        191.05        201.56        20.09 o
   0  -5  13          6.83         -0.13         5.10 o
   1  -5  13         95.50         92.40        14.24 o
   2  -5  13         83.65         88.02        21.38 o
   3  -5  13          0.27         -5.43        10.08 o
   4  -5  13         19.96         20.43         9.40 o
   5  -5  13        192.07        211.38        23.05 o
   6  -5  13         67.94         75.22        14.62 o
   7  -5  13          4.12         -8.35         8.35 o
  -7  -4  13         40.19         29.02        14.51 o
  -6  -4  13          3.01         -3.60        11.94 o
  -5  -4  13         23.19          5.14        11.04 o
  -4  -4  13          8.66         29.80        12.59 o
  -3  -4  13         70.67         65.47        12.00 o
  -2  -4  13        263.01        256.50        18.04 o
  -1  -4  13          2.22         -2.69         5.48 o
   0  -4  13        177.69        197.56        18.08 o
   1  -4  13         14.32          8.63         6.49 o
   2  -4  13        335.09        327.95        22.11 o
   3  -4  13         34.40         33.21        10.09 o
   4  -4  13         11.17          2.60         6.66 o
   5  -4  13          0.01          3.48         9.82 o
   6  -4  13        237.01        272.58        22.86 o
   7  -4  13         79.24         37.63        19.14 o
  -7  -3  13         86.16         96.67        17.02 o
  -6  -3  13         12.02         26.57        10.21 o
  -5  -3  13         83.64        105.35        15.99 o
  -4  -3  13          0.16         -5.58         5.58 o
  -3  -3  13         41.87         58.95        16.57 o
  -2  -3  13        127.35         98.32        13.55 o
  -1  -3  13        227.76        220.45        16.75 o
   0  -3  13          1.67          1.67         4.78 o
   1  -3  13         51.95         28.10        14.90 o
   2  -3  13          8.46         -0.23         5.12 o
   3  -3  13         20.59         21.80         8.18 o
   4  -3  13          2.11          6.94         6.74 o
   5  -3  13         43.70         43.30        11.18 o
   6  -3  13          0.51         -3.86         8.16 o
   7  -3  13         35.50         27.10        15.67 o
   8  -3  13          3.21         -3.08        10.02 o
  -7  -2  13         23.28         38.64        12.44 o
  -6  -2  13         51.79         78.65        15.06 o
  -5  -2  13         16.50         18.30         8.47 o
  -4  -2  13          6.04          8.59         6.93 o
  -3  -2  13          6.67         13.57         6.63 o
  -2  -2  13          4.37          3.74         4.09 o
  -1  -2  13        140.96        162.50        11.15 o
   0  -2  13          4.33          9.14         8.16 o
   1  -2  13         23.79         28.09         9.18 o
   2  -2  13         82.40         70.52        12.53 o
   3  -2  13          2.21          5.21         6.21 o
   4  -2  13         52.84         56.24        11.44 o
   5  -2  13         86.90        114.66        17.92 o
   6  -2  13          2.22         -2.56         6.68 o
   7  -2  13          7.45         19.65        12.59 o
   8  -2  13          0.04         13.36        14.77 o
   9  -2  13         10.14         26.20        17.34 o
  -7  -1  13          1.10          7.97         9.76 o
  -6  -1  13         17.60         20.01         8.95 o
  -5  -1  13         21.37         35.01         9.76 o
  -4  -1  13          2.74          1.00         6.54 o
  -3  -1  13        135.04        114.28        15.34 o
  -2  -1  13        263.45        249.06        17.19 o
  -1  -1  13          5.04          3.64         3.96 o
   0  -1  13         37.51         40.76         6.85 o
   1  -1  13          0.87          2.68         3.72 o
   2  -1  13         33.95         43.88         6.45 o
   3  -1  13        178.48        185.79        11.60 o
   4  -1  13          4.43          3.40         5.72 o
   5  -1  13         85.74         69.56        12.48 o
   6  -1  13         19.37         14.39         7.99 o
   7  -1  13          5.33          1.67        10.53 o
   8  -1  13         89.45        106.72        24.92 o
   9  -1  13          1.28         -6.94         9.89 o
  -7   0  13          1.08         10.40        15.15 o
  -6   0  13          7.51         -4.89         6.22 o
  -5   0  13          7.06         18.71         8.62 o
  -4   0  13         11.13         19.80         7.76 o
  -3   0  13          0.70         -3.73         8.28 o
  -2   0  13         48.47         47.33        10.37 o
  -1   0  13         79.49         67.45        10.69 o
   0   0  13        141.30        143.44        11.63 o
   1   0  13         46.21         38.81         6.65 o
   2   0  13        109.32        112.64        10.30 o
   3   0  13          0.00          3.48         3.86 o
   4   0  13        156.13        143.06        10.84 o
   5   0  13         61.75         63.12         8.25 o
   6   0  13        351.60        371.49        16.17 o
   7   0  13        142.97        156.68        27.23 o
   8   0  13          2.98         34.16        15.67 o
   9   0  13         13.40          8.48        14.00 o
  10   0  13          7.30          3.72        14.64 o
  -7   1  13          1.21          7.87        15.99 o
  -6   1  13         43.53         47.73        12.80 o
  -5   1  13          0.10          6.50         6.36 o
  -4   1  13          7.98         16.61         8.09 o
  -3   1  13         10.06          5.56         6.34 o
  -2   1  13         29.01         43.81        13.04 o
  -1   1  13         45.41         32.31         8.30 o
   0   1  13        124.34        121.76        14.50 o
   1   1  13         43.32         48.55         7.16 o
   2   1  13        613.42        568.03        18.57 o
   3   1  13          0.14         -0.86         3.45 o
   4   1  13         62.79         61.63         8.18 o
   5   1  13        212.82        199.37        12.22 o
   6   1  13        141.84        151.13        11.20 o
   7   1  13         20.31         17.45         7.10 o
   8   1  13          1.47          6.76         9.05 o
   9   1  13         11.57         24.40        13.61 o
  10   1  13         75.21         69.74        23.25 o
  -6   2  13          6.50         22.72        11.49 o
  -5   2  13         32.91         30.35        10.43 o
  -4   2  13          3.99         11.55         7.59 o
  -3   2  13         23.04         56.77        15.93 o
  -2   2  13          7.42         15.90         6.22 o
  -1   2  13         16.64         14.30         6.91 o
   0   2  13         49.49         46.40         9.12 o
   1   2  13         32.42         35.84         6.36 o
   2   2  13          6.31          8.79         4.27 o
   3   2  13        173.78        172.42        10.70 o
   4   2  13         24.63         20.72         5.32 o
   5   2  13        204.76        201.73        11.90 o
   6   2  13        100.37         89.51        14.17 o
   7   2  13          8.79         12.28         6.08 o
   8   2  13         34.58         69.53        12.27 o
   9   2  13         44.55         77.35        26.20 o
  10   2  13        104.78        151.66        19.12 o
  -6   3  13          5.66         12.81         9.19 o
  -5   3  13         42.32         45.98        21.19 o
  -4   3  13          1.23         -2.85         8.99 o
  -3   3  13        129.80        142.21        18.39 o
  -2   3  13        136.51        139.75        17.79 o
  -1   3  13        129.72        114.09        14.75 o
   0   3  13         10.97          9.45         6.08 o
   1   3  13         29.22         27.62         7.58 o
   2   3  13          9.83         12.17         5.65 o
   3   3  13        365.91        309.15        14.03 o
   4   3  13        152.63        150.26        11.22 o
   5   3  13          5.22         -2.81         3.73 o
   6   3  13        226.30        209.71        30.76 o
   7   3  13          8.53         16.45         8.60 o
   8   3  13         51.39         59.02        11.28 o
   9   3  13        150.09        164.76        18.53 o
  10   3  13          3.54          2.57         7.19 o
  -6   4  13          2.93          8.53         9.89 o
  -5   4  13          0.50          6.21        19.46 o
  -4   4  13         23.50         13.32         8.79 o
  -3   4  13         61.99         58.17        12.43 o
  -2   4  13        133.39        123.73        34.23 o
  -1   4  13         57.92         74.49        12.95 o
   0   4  13          0.08          2.45         5.84 o
   1   4  13        262.38        266.89        17.92 o
   2   4  13        629.88        563.29        25.12 o
   3   4  13          0.47         -1.61         4.65 o
   4   4  13         39.12         51.53         7.68 o
   5   4  13        278.82        254.39        13.22 o
   6   4  13        197.14        189.66        15.61 o
   7   4  13          5.26          5.33        11.94 o
   8   4  13          0.01          0.20         8.22 o
   9   4  13          2.68         -6.01         6.01 o
  10   4  13        154.50        157.49        24.14 o
  11   4  13          2.29         -3.40        21.58 o
  -5   5  13          0.07         24.98        13.87 o
  -4   5  13         27.01         14.02        15.48 o
  -3   5  13        129.29        131.87        18.37 o
  -2   5  13          2.79          9.48         6.39 o
  -1   5  13          0.45         11.99         6.61 o
   0   5  13        258.58        232.69        17.84 o
   1   5  13        152.06        117.22        14.59 o
   2   5  13          4.65          3.92         8.80 o
   3   5  13        108.53         85.92        15.41 o
   4   5  13         39.26         40.76        15.72 o
   5   5  13         10.84          4.55         4.25 o
   6   5  13         70.79         82.78        11.99 o
   7   5  13          5.96         -1.20         5.06 o
   8   5  13         18.16         15.63         7.64 o
   9   5  13        110.62        122.11        16.56 o
  10   5  13          3.91          4.08         7.08 o
  11   5  13          1.87         -0.68         7.90 o
  -5   6  13          8.69          7.45        15.67 o
  -4   6  13         39.06         17.39         9.70 o
  -3   6  13         83.07        125.08        19.27 o
  -2   6  13         16.44         27.50        18.11 o
  -1   6  13          0.46          4.83         6.95 o
   0   6  13          0.64          5.16         5.75 o
   1   6  13        139.43        122.75        15.40 o
   2   6  13         63.12         67.02        11.39 o
   3   6  13         62.98         66.49        11.20 o
   4   6  13         25.68         27.39         6.08 o
   5   6  13         33.87         31.62        11.27 o
   6   6  13          0.82          7.92         9.89 o
   7   6  13         46.22         48.90        10.44 o
   8   6  13          3.89          6.97         6.74 o
   9   6  13         26.05         24.36         9.31 o
  10   6  13         15.13         25.63        10.72 o
  11   6  13         11.49         18.63         9.29 o
  -4   7  13          2.36          3.44         8.69 o
  -3   7  13          0.66         -0.39         6.91 o
  -2   7  13         74.23         51.00        12.97 o
  -1   7  13         34.79         31.25        14.00 o
   0   7  13          6.39         26.47        17.85 o
   1   7  13          8.70          9.16         6.55 o
   2   7  13         12.17         22.01         7.24 o
   3   7  13        124.57        129.78        15.45 o
   4   7  13          3.64         -2.34         5.20 o
   5   7  13         13.02         18.53         5.59 o
   6   7  13          2.67         -2.05         8.48 o
   7   7  13         20.36          9.83         6.17 o
   8   7  13         20.98         21.55        10.92 o
   9   7  13         11.36         14.35         7.90 o
  10   7  13         49.36         62.96        27.80 o
  11   7  13         12.79         23.31        10.10 o
  -3   8  13          2.74         -5.87        15.73 o
  -2   8  13         16.60         33.42        10.14 o
  -1   8  13          3.19          5.32         8.39 o
   0   8  13          0.20         12.33        10.02 o
   1   8  13          0.67         -0.46         5.72 o
   2   8  13          9.78         29.11        15.80 o
   3   8  13         17.99         25.99         8.02 o
   4   8  13         45.36         54.33        11.82 o
   5   8  13          4.32         -0.13         7.83 o
   6   8  13          0.00          9.76         9.25 o
   7   8  13          1.86          5.17         8.67 o
   8   8  13         21.33         21.31         8.50 o
   9   8  13         50.12         74.32        18.37 o
  10   8  13         70.26         70.85        13.80 o
  -2   9  13          4.12         -1.60         7.56 o
  -1   9  13          2.88          6.37         7.22 o
   0   9  13         68.56         66.40        14.36 o
   1   9  13         14.06         17.91         7.71 o
   2   9  13          4.16          4.93         6.53 o
   3   9  13          0.86          0.98         5.84 o
   4   9  13         17.21         28.18         9.44 o
   5   9  13         35.83         53.17        15.15 o
   6   9  13         50.75         50.09        14.77 o
   7   9  13          1.84         12.00         7.35 o
   8   9  13         37.27         63.45        11.59 o
   9   9  13          2.68         14.79         7.97 o
  10   9  13         39.42         42.79        10.86 o
  -1  10  13         52.83         65.70        15.11 o
   0  10  13          9.32         18.80         9.38 o
   1  10  13         31.89         24.82         9.10 o
   2  10  13          1.12          8.61         7.49 o
   3  10  13         32.20         39.26        19.33 o
   4  10  13         30.27         46.07        11.94 o
   5  10  13          0.26          6.16         8.99 o
   6  10  13          1.82         -6.42         6.68 o
   7  10  13         15.96         27.10        12.71 o
   8  10  13          7.77          4.76        11.69 o
   9  10  13          1.50         -8.22         8.22 o
  10  10  13          6.88         10.22         7.99 o
[truncated: 46,140 more chars]
